# Supplementary material for: Conserved roles of GATA4 and its target gene TBX2 in regulation of human cardiogenesis
Source: Biol Open. 2026 Jun 15;15(6):bio062553. doi: 10.1242/bio.062553 (PMC13312917; doi:10.1242/bio.062553)
Supplement: Table S1. Gene set enrichment analysis for the overlap in differentially expressed genes in Xenopus explants treated with Gata4 (G4), Gata4 and Dkk1 (G4D), or Nodal (N). [file biolopen-15-062553-TableS1.xlsx]

## Sheet: Contents
Sheet	Title	Description
1	xl_gata4_geneset_enrichment	Gene set enrichment analysis for the overlap in differentially expressed genes in Xenopus explants treated with Gata4 (G4), Gata4 and Dkk1 (G4D), or Nodal (N).
2	h_iPSC_geneset_enrichment	Gene set enrichment analysis for the human iPSC lines at the days indicated.
3	h_RNAseq_normalised_counts	Normalised count from RNA-seq analysis of the WT Rebl Pat parental human iPS cell line and its mutant derivatives at different days of iPSC-CM differentiation.
4	Reagents	Information on antibodies, sgRNAs and primers used in this study.
5	Karyotyping	Karyotyping data for the parental Rebl Pat iPS cell line and its edited derivatives

## Sheet: 1. xl_gata4_geneset_enrichment
GroupNum	Group	GeneSet	Term	pvalue	zscore	Combined	padj	NumGenes	Genes
6	G4_G4D	GO_Molecular_Function_2023	RNA Polymerase II Transcription Regulatory Region Sequence-Specific DNA Binding (GO:0000977)	2.94e-49	16.2344	1814.18	4.64e-47	73	BARHL1, BARHL2, NR2E1, HOXA11, MECOM, SOX18, MYC, SIX2, SIX3, HOXA1, SOX9, PITX1, FEZF1, KLF11, EMX2, NKX2-6, TGIF2, FOXD1, TCF15, EN2, EBF2, PAX3, FOXL2, PAX6, ISL1, RUNX3, POU3F2, PAX2, NR5A2, PAX8, HAND2, PAX9, HAND1, HOXB4, HOXB3, HOXB1, HOXB7, ATF3, HOXB6, CEBPA, CEBPB, TWIST1, HOXD13, GATA3, HOXD11, HOXD10, TBX20, NKX2-1, ALX1, NKX6-1, NKX2-5, HOXC9, NKX2-4, NKX2-3, TFAP2B, TFAP2E, CDX2, FO…
6	G4_G4D	GO_Molecular_Function_2023	Sequence-Specific Double-Stranded DNA Binding (GO:1990837)	3.48e-44	18.684	1869.64	2.14e-42	57	BARHL1, BARHL2, NR2E1, HOXA11, SOX18, SIX2, SIX3, HOXA1, SOX9, PITX1, KLF11, EMX2, TGIF2, EN2, PAX3, FOXL2, PAX6, ETV2, ISL1, RUNX3, POU3F2, PAX2, NR5A2, PAX8, HAND2, PAX9, HAND1, HOXB4, HOXB1, HOXB7, ATF3, HOXB6, CEBPA, CEBPB, HOXD13, GATA3, HOXD11, HOXD10, TBX20, NKX2-1, ALX1, NKX2-5, HOXC9, NKX2-3, TFAP2B, TFAP2E, CDX2, NR2F1, FOXJ1, MEIS2, TBX3, TBX2, TLX3, SP6, NANOG, PTF1A, LHX9
6	G4_G4D	GO_Molecular_Function_2023	Sequence-Specific DNA Binding (GO:0043565)	4.07e-44	18.6254	1860.86	2.14e-42	57	BARHL1, BARHL2, NR2E1, HOXA11, SOX18, SIX2, SIX3, HOXA1, SOX9, PITX1, KLF11, EMX2, TGIF2, FOXD1, EN2, PAX3, FOXL2, PAX6, ETV2, ISL1, RUNX3, POU3F2, PAX2, NR5A2, PAX8, HAND2, PAX9, HOXB4, HOXB1, HOXB7, ATF3, HOXB6, CEBPB, HOXD13, GATA3, HOXD11, HOXD10, TBX20, ALX1, NKX2-5, HOXC9, NKX2-3, TFAP2B, TFAP2E, CDX2, FOXF1, NR2F1, NR2F2, TBX5, MEIS2, TBX3, TBX2, TLX3, SP6, NANOG, PTF1A, LHX9
6	G4_G4D	GO_Molecular_Function_2023	RNA Polymerase II Cis-Regulatory Region Sequence-Specific DNA Binding (GO:0000978)	2.55e-42	14.2706	1366.75	1.01e-40	65	NR2E1, HOXA11, MECOM, SOX18, MYC, SIX2, SIX3, HOXA1, SOX9, PITX1, FEZF1, KLF11, EMX2, NKX2-6, TGIF2, FOXD1, TCF15, EN2, EBF2, PAX3, FOXL2, PAX6, ISL1, RUNX3, POU3F2, PAX2, NR5A2, PAX8, HAND2, PAX9, HAND1, HOXB4, HOXB3, HOXB1, HOXB7, ATF3, HOXB6, CEBPA, CEBPB, TWIST1, HOXD13, GATA3, HOXD11, HOXD10, TBX20, NKX2-1, NKX6-1, NKX2-5, HOXC9, NKX2-4, NKX2-3, TFAP2B, CDX2, FOXF1, IRX4, NR2F1, FOXJ1, NR2F2…
6	G4_G4D	GO_Molecular_Function_2023	Double-Stranded DNA Binding (GO:0003690)	2.4e-41	18.3826	1719.31	7.6e-40	53	BARHL1, BARHL2, NR2E1, HOXA11, SOX18, SIX2, SIX3, HOXA1, SOX9, PITX1, KLF11, EMX2, TGIF2, EN2, PAX3, FOXL2, PAX6, ETV2, ISL1, RUNX3, POU3F2, PAX2, NR5A2, PAX8, HAND2, PAX9, HOXB4, HOXB1, HOXB7, ATF3, HOXB6, CEBPB, HOXD13, GATA3, HOXD11, HOXD10, TBX20, ALX1, NKX2-5, HOXC9, NKX2-3, TFAP2B, TFAP2E, CDX2, NR2F1, MEIS2, TBX3, TBX2, TLX3, SP6, NANOG, PTF1A, LHX9
6	G4_G4D	GO_Molecular_Function_2023	Cis-Regulatory Region Sequence-Specific DNA Binding (GO:0000987)	1.84e-39	13.4068	1195.78	4.84e-38	62	NR2E1, HOXA11, MECOM, SOX18, MYC, SIX2, SIX3, HOXA1, SOX9, PITX1, FEZF1, KLF11, EMX2, NKX2-6, TGIF2, FOXD1, EN2, EBF2, PAX3, FOXL2, PAX6, ISL1, RUNX3, POU3F2, PAX2, NR5A2, PAX8, PAX9, HAND1, HOXB4, HOXB3, HOXB1, HOXB7, ATF3, HOXB6, CEBPA, CEBPB, HOXD13, GATA3, HOXD11, HOXD10, TBX20, NKX2-1, NKX6-1, NKX2-5, HOXC9, NKX2-4, NKX2-3, TFAP2B, CDX2, FOXF1, IRX4, NR2F1, FOXJ1, NR2F2, TBX5, MEIS2, TBX3, T…
6	G4_G4D	GO_Biological_Process_2023	Regulation Of Transcription By RNA Polymerase II (GO:0006357)	3.16e-39	10.5318	933.639	4.03e-36	78	BARHL1, BARHL2, NR2E1, HOXA11, ZFP36, MECOM, SOX18, MYC, SIX2, SIX3, HOXA1, SOX9, PITX1, FEZF1, KLF11, NKX2-6, TGIF2, FOXD1, ANXA2, TCF15, EN2, EBF2, PAX3, FOXL2, PAX6, ETV2, ISL1, RUNX3, POU3F2, PAX2, NR5A2, PAX8, HAND2, PAX9, HAND1, HOXB4, HOXB3, HOXB1, HOXB7, ATF3, HOXB6, CEBPA, CEBPB, TWIST1, HOXD13, GATA3, HOXD11, HOXD10, TBX20, NKX2-1, ALX1, NKX6-1, NKX2-5, HOXC9, NKX2-4, NKX2-3, TFAP2B, JA…
7	G4_G4D_N	GO_Molecular_Function_2023	Sequence-Specific Double-Stranded DNA Binding (GO:1990837)	7.18e-34	12.0771	921.681	1.28e-31	53	RARG, FOXI1, SIX1, PRDM1, HHEX, SOX17, ZIC3, SOX8, PITX2, MNX1, PITX3, HES7, OSR2, FOXD2, FOXH1, PAX3, EN1, FOS, POU3F2, KLF17, DMRTA2, ELF1, MYOD1, HOXB5, FOXC2, FOXC1, DLX3, HOXD1, FOXG1, GATA6, CRX, GATA4, GATA2, NEUROD1, GSC, OTX2, MSX1, HES2, HOXC8, NKX2-3, TFAP2A, FOXB1, CDX1, IRX3, FOXJ1, EVX1, KLF4, KLF2, TBX2, CYP1A1, NANOG, LHX5, HOXD9
6	G4_G4D	GO_Biological_Process_2023	Regulation Of DNA-templated Transcription (GO:0006355)	7.43e-34	9.20737	702.357	4.74e-31	71	BARHL1, BARHL2, HOXA11, MECOM, SOX18, MYC, SIX2, SIX3, HOXA1, SOX9, PITX1, FEZF1, KLF11, NKX2-6, TGIF2, FOXD1, TCF15, EN2, EBF2, PAX3, FOXL2, PAX6, ETV2, RUNX3, POU3F2, CBFA2T3, PAX2, NR5A2, PAX8, HAND2, PAX9, HAND1, HOXB4, HOXB3, HOXB1, HOXB7, ATF3, HOXB6, CEBPA, CEBPB, TWIST1, HOXD13, GATA3, HOXD11, HOXD10, TBX20, NKX2-1, ALX1, NKX6-1, NKX2-5, HOXC9, NKX2-4, NKX2-3, TFAP2B, TFAP2E, CDX2, FOXF1,…
7	G4_G4D_N	GO_Molecular_Function_2023	Sequence-Specific DNA Binding (GO:0043565)	1.15e-31	11.3701	810.015	1.02e-29	51	RARG, FOXI1, SIX1, PRDM1, HHEX, ZIC3, SOX8, PITX2, MNX1, PITX3, HES7, OSR2, FOXD2, FOXH1, PAX3, EN1, FOS, POU3F2, KLF17, DMRTA2, ELF1, MYOD1, HOXB5, FOXC2, FOXC1, DLX3, HOXD1, FOXG1, GATA6, CRX, GATA4, GATA2, NEUROD1, GSC, OTX2, MSX1, HES2, HOXC8, NKX2-3, TFAP2A, FOXB1, CDX1, IRX3, GRHL3, EVX1, KLF4, KLF2, TBX2, NANOG, LHX5, HOXD9
7	G4_G4D_N	GO_Molecular_Function_2023	Double-Stranded DNA Binding (GO:0003690)	2.09e-29	11.262	743.726	1.24e-27	47	FOXC2, RARG, DLX3, HOXD1, FOXG1, GATA6, FOXI1, CRX, SIX1, GATA4, PRDM1, GATA2, NEUROD1, ZIC3, GSC, SOX8, OTX2, MSX1, PITX2, HES2, HOXC8, NKX2-3, MNX1, PITX3, HES7, TFAP2A, OSR2, FOXB1, FOXD2, CDX1, IRX3, PAX3, EN1, EVX1, FOS, KLF4, POU3F2, KLF2, KLF17, TBX2, DMRTA2, ELF1, MYOD1, NANOG, LHX5, HOXD9, HOXB5
7	G4_G4D_N	GO_Molecular_Function_2023	RNA Polymerase II Transcription Regulatory Region Sequence-Specific DNA Binding (GO:0000977)	1.24e-28	8.00644	514.479	5.51e-27	60	HMX3, RARG, FOXI1, SIX1, PRDM1, HHEX, SOX17, SALL3, ZIC3, MYB, SOX8, PITX2, PITX3, HES7, OSR2, FOXD2, PAX3, EN1, HNF1B, FOS, POU3F2, KLF17, DMRTA2, ELF1, MYOD1, FOXD4L1, HOXB5, ZNF750, FOXC2, FOXC1, DLX3, HOXD1, GATA6, CRX, TWIST1, GATA4, GATA2, GSC, MXI1, OTX2, MSX1, HES3, HES2, HOXC8, NKX2-3, TFAP2A, FOXB1, CDX1, IRX3, FOXJ1, GRHL3, EVX1, KLF4, KLF2, FOSL2, TBX2, KLF9, NANOG, LHX5, HOXD9
7	G4_G4D_N	GO_Molecular_Function_2023	RNA Polymerase II Cis-Regulatory Region Sequence-Specific DNA Binding (GO:0000978)	5.39e-27	7.94517	480.573	1.92e-25	56	RARG, FOXI1, SIX1, PRDM1, HHEX, SOX17, SALL3, ZIC3, MYB, SOX8, PITX2, PITX3, HES7, FOXD2, PAX3, EN1, HNF1B, FOS, POU3F2, KLF17, DMRTA2, ELF1, MYOD1, FOXD4L1, HOXB5, ZNF750, FOXC2, FOXC1, DLX3, HOXD1, GATA6, CRX, TWIST1, GATA4, GATA2, NEUROD1, GSC, MXI1, OTX2, HES3, HES2, NKX2-3, TFAP2A, FOXB1, CDX1, IRX3, FOXJ1, GRHL3, EVX1, KLF4, KLF2, FOSL2, TBX2, KLF9, NANOG, HOXD9
7	G4_G4D_N	GO_Molecular_Function_2023	Cis-Regulatory Region Sequence-Specific DNA Binding (GO:0000987)	1.47e-26	7.92127	471.172	4.36e-25	55	RARG, FOXI1, SIX1, PRDM1, HHEX, SOX17, SALL3, ZIC3, MYB, SOX8, PITX2, PITX3, HES7, FOXD2, FOXH1, PAX3, EN1, HNF1B, FOS, POU3F2, KLF17, DMRTA2, ELF1, MYOD1, FOXD4L1, HOXB5, ZNF750, FOXC2, FOXC1, DLX3, HOXD1, GATA6, CRX, GATA4, GATA2, GSC, MXI1, OTX2, HES3, HES2, NKX2-3, TFAP2A, FOXB1, CDX1, IRX3, FOXJ1, GRHL3, EVX1, KLF4, KLF2, FOSL2, TBX2, KLF9, NANOG, HOXD9
7	G4_G4D_N	GO_Biological_Process_2023	Regulation Of Transcription By RNA Polymerase II (GO:0006357)	8.94e-28	6.38306	397.548	1.23e-24	74	HMX3, RARG, FOXI1, SIX1, PRDM1, SHH, HHEX, CCND1, SOX17, SALL3, ZIC3, MYB, SOX8, PITX2, PITX3, HES7, OSR2, FOXD2, FST, LMO2, FOXH1, NOG, PAX3, EN1, HNF1B, FOS, DKK1, POU3F2, KLF17, DMRTA2, ELF1, SFRP2, MYOD1, FOXD4L1, HOXB5, ZNF750, FOXC2, FOXC1, DLX3, HOXD1, FOXG1, GATA6, CRX, TWIST1, GATA4, GATA2, NEUROD1, GSC, MXI1, OTX2, MSX1, HES3, HES2, HOXC8, NKX2-3, TFAP2A, FOXB1, CDX1, IRX3, FOXJ1, GRHL3…
6	G4_G4D	GO_Molecular_Function_2023	Transcription Cis-Regulatory Region Binding (GO:0000976)	2.17e-25	13.945	791.962	4.89e-24	35	BARHL1, BARHL2, CEBPA, CEBPB, TWIST1, GATA3, SOX18, MYC, TBX20, NKX2-1, ALX1, SOX9, NKX2-5, TFAP2B, KLF11, TFAP2E, CDX2, TCF15, FOXF1, FOXJ1, PAX6, ISL1, RUNX3, PAX2, NR5A2, PAX8, LHX2, HAND2, HAND1, NANOG, HOXB1, PTF1A, SIM2, ATF3, LHX9
7	G4_G4D_N	GO_Biological_Process_2023	Regulation Of DNA-templated Transcription (GO:0006355)	8.27e-27	6.32338	379.765	5.69e-24	71	HMX3, FOXI1, SIX1, PRDM1, SHH, HHEX, SOX17, SALL3, ZIC3, MYB, SOX8, PITX2, PITX3, HES7, OSR2, FOXD2, FOXH1, PAX3, EN1, HNF1B, FOS, CBFA2T2, MYT1, POU3F2, KLF17, DMRTA2, ELF1, SFRP2, MYOD1, FOXD4L1, HOXB5, FOXC2, FOXC1, DLX3, HOXD1, FOXG1, GATA6, CRX, TWIST1, GATA4, PRICKLE1, ZFP36L2, NEUROD1, GSC, MXI1, ZNF703, OTX2, MSX1, HES3, HES2, HOXC8, NKX2-3, TFAP2A, FOXB1, CDX1, IRX3, GRHL3, EVX1, KLF4, B…
6	G4_G4D	GO_Biological_Process_2023	Positive Regulation Of DNA-templated Transcription (GO:0045893)	1.74e-23	7.89463	413.712	7.41e-21	49	HOXA11, MECOM, SOX18, MYC, HOXA1, SOX9, NKX2-6, ANXA2, TCF15, PAX3, FOXL2, PAX6, ISL1, RUNX3, POU3F2, PAX2, NR5A2, PAX8, HAND2, HAND1, HOXB4, HOXB3, HOXB1, HOXB7, ATF3, CEBPA, CEBPB, TWIST1, HOXD13, GATA3, NKX2-1, ALX1, NKX6-1, NKX2-5, TFAP2B, JAG1, CDX2, FOXF1, NR2F1, FOXJ1, NR2F2, TBX5, MEIS2, TBX3, LHX2, TNIP2, SP6, NANOG, MAP3K12
6	G4_G4D	GO_Biological_Process_2023	Positive Regulation Of Transcription By RNA Polymerase II (GO:0045944)	5.51e-23	8.84349	453.26	1.76e-20	43	CEBPA, CEBPB, TWIST1, HOXD13, GATA3, SOX18, MYC, NKX2-1, HOXA1, ALX1, SOX9, NKX6-1, NKX2-5, TFAP2B, NKX2-6, JAG1, CDX2, ANXA2, TCF15, FOXF1, NR2F1, PAX3, FOXJ1, PAX6, NR2F2, TBX5, ISL1, POU3F2, MEIS2, PAX2, TBX3, NR5A2, PAX8, TNIP2, HAND2, HAND1, HOXB4, SP6, HOXB3, NANOG, HOXB1, HOXB7, ATF3
7	G4_G4D_N	WikiPathway_2023_Human	Mesodermal Commitment Pathway WP2857	1.33e-19	20.9787	911.801	3.99e-17	21	HES7, FOXC2, RARG, FOXC1, FOXH1, NOG, GATA6, CHRD, FZD8, GDF3, KLF4, DKK1, BMP7, BMP4, CCND1, SOX17, ZIC3, NANOG, PITX2, LEFTY2, NODAL
6	G4_G4D	GO_Molecular_Function_2023	DNA-binding Transcription Activator Activity, RNA Polymerase II-specific (GO:0001228)	7.53e-17	11.8579	440.23	1.49e-15	24	TFAP2B, CEBPA, NKX2-6, FOXF1, FOXJ1, HOXD13, GATA3, TBX5, MEIS2, TBX3, MECOM, SOX18, MYC, HAND2, HAND1, SIX3, HOXB3, HOXA1, ALX1, HOXB1, SOX9, NKX2-5, HOXB7, ATF3
7	G4_G4D_N	GO_Molecular_Function_2023	DNA-binding Transcription Activator Activity, RNA Polymerase II-specific (GO:0001228)	1.01e-16	10.2232	376.539	2.57e-15	26	FOXC2, FOXC1, FOXI1, CRX, SIX1, GATA4, NEUROD1, HHEX, SOX17, ZIC3, MYB, OTX2, TFAP2A, OSR2, FOXD2, CDX1, IRX3, FOXH1, FOXJ1, GRHL3, FOS, KLF4, FOSL2, ELF1, MYOD1, ZNF750
7	G4_G4D_N	GO_Molecular_Function_2023	Transcription Cis-Regulatory Region Binding (GO:0000976)	3.07e-16	8.36186	298.69	6.83e-15	29	HMX3, FOXC2, FOXC1, GATA6, FOXI1, CRX, TWIST1, SIX1, GATA4, HHEX, SOX17, MXI1, MSX1, PITX2, HOXC8, TFAP2A, OSR2, CDX1, FOXH1, FOXJ1, FOS, KLF4, KLF17, FOSL2, MYOD1, CYP1A1, NANOG, LHX5, HOXD9
7	G4_G4D_N	GO_Biological_Process_2023	Positive Regulation Of Transcription By RNA Polymerase II (GO:0045944)	1.71e-17	6.22252	240.224	7.85e-15	41	FOXC2, FOXC1, RARG, GATA6, FOXI1, CRX, TWIST1, SIX1, GATA4, GATA2, NEUROD1, SHH, HHEX, SOX17, ZIC3, MYB, SOX8, OTX2, PITX2, TFAP2A, OSR2, FOXD2, CDX1, IRX3, LMO2, FOXH1, PAX3, FOXJ1, GRHL3, HNF1B, FOS, KLF4, POU3F2, KLF2, FOSL2, BMP4, ELF1, SFRP2, MYOD1, NANOG, ZNF750
6	G4_G4D	GO_Biological_Process_2023	Negative Regulation Of DNA-templated Transcription (GO:0045892)	3.92e-17	6.72582	254.08	1e-14	38	CEBPA, CEBPB, TWIST1, NR2E1, GATA3, ZFP36, MECOM, SOX18, MYC, TBX20, SIX3, NKX2-1, ALX1, SOX9, NKX6-1, NKX2-5, TFAP2B, KLF11, TGIF2, FOXD1, CDX2, GADD45A, NR2F1, FOXJ1, FOXL2, PAX6, NR2F2, ISL1, RUNX3, CBFA2T3, MEIS2, PAX2, TBX3, TBX2, PAX9, HAND1, ATF3, LHX9
7	G4_G4D_N	GO_Biological_Process_2023	Positive Regulation Of DNA-templated Transcription (GO:0045893)	7.8e-17	5.34083	198.091	2.68e-14	46	FOXC2, FOXC1, RARG, GATA6, FOXI1, CRX, TWIST1, SIX1, GATA4, GATA2, NEUROD1, SHH, HHEX, SOX17, ZIC3, MYB, SOX8, OTX2, PITX2, PITX3, TFAP2A, OSR2, NGFR, FOXD2, CDX1, IRX3, LMO2, FOXH1, PAX3, FOXJ1, GRHL3, HNF1B, FOS, KLF4, POU3F2, BMP7, KLF2, APLN, FOSL2, BMP4, ELF1, SFRP2, MYOD1, ID2, NANOG, ZNF750
6	G4_G4D	GO_Molecular_Function_2023	DNA Binding (GO:0003677)	1.1e-14	6.5658	211.015	1.94e-13	32	CEBPA, CEBPB, HOXD13, GATA3, MECOM, MYC, NKX2-1, HOXA1, SOX9, NKX2-5, TFAP2B, FOXD1, FOXF1, NR2F1, PAX3, FOXJ1, FOXL2, PAX6, NR2F2, TBX5, POU3F2, MEIS2, PAX2, TBX3, TBX2, NR5A2, PAX8, SP6, NANOG, HOXB1, PTF1A, SIM2
6	G4_G4D	GO_Biological_Process_2023	Negative Regulation Of Transcription By RNA Polymerase II (GO:0000122)	3.14e-14	6.74637	209.768	6.66e-12	30	CEBPA, CEBPB, TWIST1, NR2E1, GATA3, ZFP36, SOX18, MYC, TBX20, NKX2-1, ALX1, SOX9, NKX6-1, NKX2-5, TFAP2B, KLF11, TGIF2, CDX2, GADD45A, NR2F1, FOXJ1, PAX6, NR2F2, ISL1, RUNX3, MEIS2, TBX3, TBX2, HAND1, ATF3
7	G4_G4D_N	WikiPathway_2023_Human	Endoderm Differentiation WP2853	1.53e-13	15.4965	457.276	2.29e-11	16	RARG, FOXH1, NOG, GATA6, PAX3, HNF1B, GATA4, GDF3, DKK1, BMP7, HHEX, SOX17, ZIC3, OTX2, NANOG, NODAL
7	G4_G4D_N	GO_Molecular_Function_2023	Transcription Regulatory Region Nucleic Acid Binding (GO:0001067)	1.99e-12	10.5793	285.016	3.94e-11	18	TFAP2A, FOXC2, FOXC1, CDX1, FOXH1, GATA6, FOXI1, FOXJ1, SIX1, GATA4, FOS, KLF4, KLF17, HHEX, SOX17, CYP1A1, NANOG, PITX2
6	G4_G4D	GO_Molecular_Function_2023	Transcription Regulatory Region Nucleic Acid Binding (GO:0001067)	8.6e-12	11.6249	296.199	1.36e-10	16	KLF11, CEBPA, CEBPB, FOXJ1, PAX6, GATA3, PAX2, NR5A2, PAX8, SOX18, HAND2, HAND1, NKX2-1, NANOG, NKX2-5, ATF3
6	G4_G4D	GO_Cellular_Component_2023	Nucleus (GO:0005634)	2.81e-12	3.30947	88.0249	2.56e-10	71	BARHL1, BARHL2, HOXA11, ZFP36, MECOM, TUBB3, SOX18, MYC, SIX2, SIX3, HOXA1, SOX9, FEZF2, PITX1, KLF11, NKX2-6, TGIF2, FOXD1, ANXA2, TCF15, EN2, FOXL2, PAX6, ETV2, ISL1, RUNX3, CBFA2T3, PAX2, NR5A2, PAX8, HAND1, HOXB4, HOXB3, HOXB1, HOXB7, ATF3, HOXB6, CEBPA, CEBPB, TWIST1, GATA3, HOXD11, HOXD10, MALT1, TBX20, NKX2-1, ALX1, NKX6-1, NKX2-5, HOXC9, NKX2-4, NKX2-3, TFAP2B, TFAP2E, CDX2, FOXF1, GADD45…
6	G4_G4D	GO_Biological_Process_2023	Negative Regulation Of Nucleic Acid-Templated Transcription (GO:1903507)	2.32e-12	7.9389	212.667	4.23e-10	22	TFAP2B, CEBPA, FOXD1, TWIST1, FOXL2, NR2F2, GATA3, CBFA2T3, PAX2, TBX3, TBX2, MECOM, SOX18, TBX20, PAX9, HAND1, SIX3, NKX2-1, ALX1, SOX9, NKX2-5, LHX9
7	G4_G4D_N	GO_Biological_Process_2023	Negative Regulation Of DNA-templated Transcription (GO:0045892)	1.55e-12	4.76011	129.447	4.26e-10	36	FOXC2, FOXC1, RARG, FOXG1, GATA6, TWIST1, GATA4, PRDM1, PRICKLE1, GATA2, SHH, HHEX, CCND1, MYB, MXI1, ZNF703, SOX8, TFAP2A, OSR2, FST, IRX3, NOG, EN1, FOXJ1, CBFA2T2, KLF4, DKK1, BMP7, KLF2, TBX2, BMP4, SFRP2, ID2, ID3, HOXD9, ZNF750
1	N	WikiPathway_2023_Human	Pleural Mesothelioma WP5087	1.92e-12	5.10796	137.797	8.33e-10	32	SPARC, FLT1, ITGB3, SLC2A1, FZD10, ACTB, FGF3, FGF8, RASSF3, SOX17, CDH2, RASSF6, KDR, FGF20, MEF2D, CER1, PDGFRA, ANGPT4, FZD2, TGFB1, FZD5, FZD7, WNT5A, MMP3, SLC7A5, SFRP1, KITLG, PLCB4, ACTC1, IL1B, FGFR4, CD44
7	G4_G4D_N	GO_Biological_Process_2023	Positive Regulation Of Nucleic Acid-Templated Transcription (GO:1903508)	6.12e-12	6.13293	158.347	1.4e-09	26	FOXC2, FOXC1, GATA6, SIX1, GATA4, NEUROD1, SHH, HHEX, SOX17, ZIC3, MYB, SOX8, OTX2, PITX3, TFAP2A, OSR2, FOXH1, PAX3, HNF1B, FOS, KLF4, BMP7, KLF2, BMP4, ELF1, ID2
7	G4_G4D_N	GO_Biological_Process_2023	Negative Regulation Of Transcription By RNA Polymerase II (GO:0000122)	9.31e-12	5.20791	132.283	1.83e-09	30	FOXC2, FOXC1, RARG, GATA6, TWIST1, GATA4, PRDM1, GATA2, SHH, HHEX, CCND1, MYB, MXI1, SOX8, TFAP2A, OSR2, FST, IRX3, NOG, EN1, FOXJ1, KLF4, DKK1, KLF2, TBX2, BMP4, ID2, ID3, HOXD9, ZNF750
6	G4_G4D	GO_Biological_Process_2023	Positive Regulation Of Nucleic Acid-Templated Transcription (GO:1903508)	1.67e-11	6.76532	167.875	2.67e-09	23	TFAP2B, CEBPB, FOXF1, PAX3, FOXL2, PAX6, NR2F2, GATA3, TBX5, RUNX3, PAX2, HOXA11, NR5A2, PAX8, MECOM, LHX2, SOX18, MYC, NKX2-1, ALX1, SOX9, NKX2-5, MAP3K12
7	G4_G4D_N	GO_Cellular_Component_2023	Nucleus (GO:0005634)	1.14e-10	2.73478	62.6111	1.04e-08	79	HMX3, RARG, FOXI1, SIX1, PRDM1, RGS2, HHEX, CALB1, TUBA1A, CCND1, SOX17, SALL3, ZIC3, FTH1, MYB, SOX8, PITX2, MNX1, PITX3, HES7, OSR2, DUSP1, ARG1, LMO2, FOXH1, EN1, HNF1B, FOS, CBFA2T2, MYT1, CDC25B, ARL4C, DMRTA2, ELF1, MYOD1, HOXB5, ZNF750, FOXC2, FOXC1, HOXD1, FOXG1, GATA6, CRX, TWIST1, GATA4, PRICKLE1, GATA2, ZFP36L2, NEUROD1, GSC, MXI1, ZNF703, OTX2, MSX1, HES3, HES2, HOXC8, NKX2-3, TFAP2A,…
7	G4_G4D_N	WikiPathway_2023_Human	Development Of Ureteric Collection System WP5053	1.39e-10	23.2588	527.968	1.28e-08	10	BMP4, RARG, SHH, FOXC1, CCND1, FST, SIX1, HNF1B, SPRY1, BMP7
7	G4_G4D_N	WikiPathway_2023_Human	Heart Development WP1591	1.71e-10	29.7519	669.046	1.28e-08	9	BMP4, FOXC2, FOXC1, SHH, FOXH1, GATA6, GATA4, PITX2, TBX2
7	G4_G4D_N	GO_Molecular_Function_2023	DNA-binding Transcription Factor Binding (GO:0140297)	7.64e-10	7.69615	161.558	1.36e-08	17	FOXC1, LMO2, FOXH1, GATA6, CRX, TWIST1, GATA4, FOS, GATA2, KLF4, NEUROD1, HHEX, SOX17, MYOD1, ID2, GSC, PITX2
6	G4_G4D	GO_Cellular_Component_2023	Intracellular Membrane-Bounded Organelle (GO:0043231)	3.36e-10	2.89142	63.0692	1.53e-08	73	BARHL1, BARHL2, CTSZ, HOXA11, ZFP36, MECOM, TUBB3, SOX18, MYC, SIX2, SIX3, HOXA1, SOX9, FEZF2, PITX1, KLF11, NKX2-6, TGIF2, FOXD1, ANXA2, TCF15, EN2, FOXL2, PAX6, ETV2, ISL1, RUNX3, CBFA2T3, PAX2, NR5A2, PAX8, HAND1, HOXB4, HOXB3, HOXB1, HOXB7, ATF3, HOXB6, CEBPA, CEBPB, TWIST1, GATA3, HOXD11, HOXD10, MALT1, TBX20, NKX2-1, ALX1, NKX6-1, NKX2-5, HOXC9, NKX2-4, NKX2-3, TFAP2B, TFAP2E, CDX2, FOXF1, …
6	G4_G4D	GO_Biological_Process_2023	Cardiac Right Ventricle Morphogenesis (GO:0003215)	1.22e-10	141.771	3236.68	1.72e-08	6	JAG1, HAND1, TBX20, GATA3, NKX2-5, ISL1
1	N	GO_Molecular_Function_2023	Sequence-Specific Double-Stranded DNA Binding (GO:1990837)	5.95e-11	3.76566	88.6643	1.92e-08	39	FOXA1, MESP1, GCM1, DLX2, DLX3, CEBPD, DLX5, DLX6, MEOX2, GLI1, SOX17, SOX18, TBX21, HES1, OTX2, ZBTB7B, SOX7, MEF2D, HES7, TBX1, IRX1, HES6, FOXD3, EGR2, TFAP2C, SMAD4, MSX2, MSGN1, STAT3, ZIC5, TBX6, GRHL1, POU2F3, FLI1, POU5F1, LHX1, SNAI2, MIXL1, ATF4
6	G4_G4D	GO_Biological_Process_2023	Gland Development (GO:0048732)	1.52e-10	22.7367	514.045	1.94e-08	10	CEBPA, PAX8, HAND2, SIX3, NKX2-1, SOX9, NKX2-5, PTF1A, TDGF1, TBX3
1	N	WikiPathway_2023_Human	Gene Regulatory Network Modelling Somitogenesis WP2854	9.74e-11	106.55	2456.17	2.11e-08	7	HES7, EPHA4, FGF8, RIPPLY2, HES1, TBX6, DLL1
7	G4_G4D_N	BioPlanet_2019	Heart development	1.71e-10	29.7519	669.046	6.36e-08	9	BMP4, FOXC2, FOXC1, SHH, FOXH1, GATA6, GATA4, PITX2, TBX2
7	G4_G4D_N	BioPlanet_2019	TGF-beta regulation of skeletal system development	2.76e-10	17.3681	382.258	6.36e-08	11	BMP4, FST, ID2, NOG, CHRD, ID3, INHBB, PITX2, LEFTY2, BMP7, NODAL
7	G4_G4D_N	Reactome_2022	Transcriptional Regulation Of Pluripotent Stem Cells R-HSA-452723	1.82e-10	41.8562	938.718	6.41e-08	8	HHEX, LIN28A, ZIC3, GSC, GATA6, NANOG, KLF4, DKK1
6	G4_G4D	WikiPathway_2023_Human	Pre Implantation Embryo WP3527	3.61e-10	26.5522	577.329	8.33e-08	9	TFAP2B, ZFP36, FOXD1, CDX2, SIX3, NKX2-1, NANOG, GATA3, TBX3
6	G4_G4D	WikiPathway_2023_Human	Heart Development WP1591	9.43e-10	31.913	663.2	1.09e-07	8	HAND2, TBX20, IRX4, HAND1, NKX2-5, TBX5, ISL1, TBX2
6	G4_G4D	GO_Biological_Process_2023	Embryonic Organ Morphogenesis (GO:0048562)	9.43e-10	31.913	663.2	1.09e-07	8	FOXF1, SIX2, TBX20, MFAP2, HOXB4, HOXB3, ALX1, HOXC9
7	G4_G4D_N	GO_Biological_Process_2023	Negative Regulation Of Cell Differentiation (GO:0045596)	6.37e-10	9.29356	196.787	1.09e-07	15	EPHA4, NOG, CHRD, TWIST1, BMP7, ZFP36L2, BMP4, SHH, SFRP2, ID2, MYB, SPRY2, SOX8, SPRY1, ZNF750
7	G4_G4D_N	GO_Biological_Process_2023	Kidney Development (GO:0001822)	7.79e-10	19.054	399.613	1.19e-07	10	TFAP2A, BMP4, OSR2, SHH, FOXC1, SOX17, SIX1, HAS2, HNF1B, BMP7
7	G4_G4D_N	KEGG_2021_Human	TGF-beta signaling pathway	8.34e-10	15.4778	323.559	1.36e-07	11	BMP4, FST, ID2, NOG, CHRD, ID3, INHBB, PITX2, LEFTY2, BMP7, NODAL
6	G4_G4D	GO_Biological_Process_2023	Embryonic Heart Tube Development (GO:0035050)	1.58e-09	77.3104	1566.73	1.68e-07	6	NKX2-6, SOX18, HAND1, TBX20, NKX2-5, TBX2
1	N	WikiPathway_2023_Human	Neural Crest Differentiation WP2064	1.19e-09	9.97243	204.958	1.71e-07	14	FOXD3, MSX2, DLX5, WNT8A, ZIC5, TBX6, BMP7, DLL1, HDAC9, FGF8, CDH2, LHX1, SNAI2, HES1
6	G4_G4D	BioPlanet_2019	Proteins and DNA sequences in cardicac structures	7.51e-10	49.9417	1049.25	1.74e-07	7	TFAP2B, JAG1, HAND2, HAND1, NKX2-5, TBX5, TBX2
6	G4_G4D	BioPlanet_2019	Heart development	9.43e-10	31.913	663.2	1.74e-07	8	HAND2, TBX20, IRX4, HAND1, NKX2-5, TBX5, ISL1, TBX2
6	G4_G4D	GO_Biological_Process_2023	Branching Involved In Ureteric Bud Morphogenesis (GO:0001658)	2.36e-09	70.8643	1407.79	2.15e-07	6	FOXD1, PAX8, MYC, HOXD11, PAX2, HOXA11
6	G4_G4D	GO_Biological_Process_2023	Ureteric Bud Morphogenesis (GO:0060675)	2.36e-09	70.8643	1407.79	2.15e-07	6	PAX8, MYC, GATA3, HOXD11, PAX2, HOXA11
6	G4_G4D	WikiPathway_2023_Human	Neural Crest Differentiation WP2064	3.43e-09	15.9688	311.227	2.58e-07	10	TFAP2B, LHX2, MYC, HAND1, TWIST1, PAX3, HOXA1, SOX9, HOXB1, ISL1
6	G4_G4D	WikiPathway_2023_Human	Cardiac Progenitor Differentiation WP2406	4.46e-09	25.5188	490.654	2.58e-07	8	KIT, TBX20, IRX4, PAX6, NANOG, NKX2-5, TBX5, ISL1
7	G4_G4D_N	GO_Molecular_Function_2023	RNA Polymerase II-specific DNA-binding Transcription Factor Binding (GO:0061629)	2.02e-08	7.72672	136.89	3.27e-07	14	FOXC1, LMO2, GATA6, CRX, GATA4, FOS, GATA2, KLF4, NEUROD1, SOX17, MYOD1, ID2, GSC, PITX2
1	N	GO_Molecular_Function_2023	Sequence-Specific DNA Binding (GO:0043565)	3.17e-09	3.41437	66.8154	3.45e-07	36	FOXA1, GCM1, DLX2, DLX3, CEBPD, DLX5, DLX6, MEOX2, SOX18, TBX21, HES1, OTX2, ZBTB7B, SOX7, MEF2D, HES7, TBX1, IRX1, HES6, FOXD3, IRX2, EGR2, TFAP2C, SMAD4, MSX2, MSGN1, ZIC5, TBX6, GRHL1, POU2F3, FLI1, POU5F1, LHX1, SNAI2, MIXL1, ATF4
1	N	GO_Molecular_Function_2023	Double-Stranded DNA Binding (GO:0003690)	3.21e-09	3.55298	69.4812	3.45e-07	34	FOXA1, GCM1, DLX2, DLX3, CEBPD, DLX5, DLX6, MEOX2, SOX18, TBX21, HES1, OTX2, ZBTB7B, SOX7, MEF2D, HES7, TBX1, IRX1, HES6, FOXD3, EGR2, TFAP2C, MSX2, MSGN1, ZIC5, TBX6, GRHL1, POU2F3, FLI1, POU5F1, LHX1, SNAI2, MIXL1, ATF4
6	G4_G4D	GO_Biological_Process_2023	Heart Development (GO:0007507)	4.73e-09	11.0926	212.642	4.02e-07	12	NKX2-6, FOXF1, SOX18, HAND2, HAND1, SOX9, NKX2-5, TBX5, ISL1, TDGF1, TBX3, TBX2
6	G4_G4D	GO_Biological_Process_2023	Neuron Differentiation (GO:0030182)	5.39e-09	10.9537	208.536	4.3e-07	12	EMX2, LHX2, HAND2, IRX4, EN2, FZD8, PAX6, FZD10, PTF1A, RUNX3, POU3F2, LHX9
7	G4_G4D_N	KEGG_2021_Human	Signaling pathways regulating pluripotency of stem cells	6.67e-09	10.7356	202.104	5.44e-07	12	BMP4, HOXD1, ZIC3, ID2, FZD8, ID3, INHBB, LHX5, NANOG, KLF4, LEFTY2, NODAL
7	G4_G4D_N	GO_Biological_Process_2023	Embryonic Digit Morphogenesis (GO:0042733)	5.57e-09	62.0972	1180.19	7.66e-07	6	OSR2, SHH, NOG, TWIST1, MSX1, TBX2
1	N	BioPlanet_2019	TGF-beta regulation of extracellular matrix	1.41e-09	3.8555	78.5807	9.46e-07	32	CFD, DLX2, GYPC, CEBPD, SLC2A1, FBLN1, CLDN1, PPL, AKAP2, CTGF, C6, CDH2, NCK2, DACT1, BRD2, PDGFRA, EGR2, TGFB1, FZD7, CKAP4, APLN, CDC25B, SLC7A5, ALDH1A3, SFRP1, VCAN, RBL1, BAMBI, IL1B, PPAP2B, SNAI2, TGFBI
1	N	WikiPathway_2023_Human	Epithelial To Mesenchymal Transition In Colorectal Cancer WP4239	9.98e-09	6.90941	127.288	9.82e-07	16	SMAD4, SPARC, TGFB1, FZD2, FZD5, FZD7, WNT5A, WNT8A, WNT8B, FZD10, CLDN1, DLL1, CLDN4, CDH2, SNAI2, MEF2D
1	N	WikiPathway_2023_Human	Endoderm Differentiation WP2853	1.13e-08	7.44571	136.217	9.82e-07	15	FOXA1, SMAD4, TGFB1, WNT8A, ZIC5, BMP7, POU5F1, SFRP1, SOX17, LHX1, TBX21, OTX2, SOX7, CER1, MIXL1
7	G4_G4D_N	WikiPathway_2023_Human	BMP Signaling In Eyelid Development WP3927	1.71e-08	48.7833	872.556	1.02e-06	6	BMP4, FOXC2, FOXC1, SHH, INHBB, PITX2
7	G4_G4D_N	WikiPathway_2023_Human	Cardiac Progenitor Differentiation WP2406	2.31e-08	20.4393	359.388	1.16e-06	8	BMP4, LIN28A, SOX17, NOG, GATA4, NANOG, DKK1, NODAL
6	G4_G4D	GO_Biological_Process_2023	Positive Regulation Of Cell Population Proliferation (GO:0008284)	1.57e-08	5.86361	105.359	1.18e-06	18	TFAP2B, NKX2-6, POU3F2, MEIS2, THBS1, PAX2, TBX3, TBX2, EFNB2, CLDN5, RASSF10, MYC, SIX2, TBX20, NANOG, SOX9, NKX2-5, TDGF1
7	G4_G4D_N	Reactome_2022	POU5F1 (OCT4), SOX2, NANOG Repress Genes Related To Differentiation R-HSA-2892245	6.83e-09	141.543	2661.2	1.2e-06	5	HHEX, GSC, GATA6, NANOG, DKK1
6	G4_G4D	GO_Biological_Process_2023	Epithelium Development (GO:0060429)	1.77e-08	11.2313	200.498	1.25e-06	11	NKX2-6, PAX8, SOX18, HAND1, IHH, FOXJ1, SOX9, NKX2-5, TBX5, PAX2, TBX2
1	N	WikiPathway_2023_Human	Mesodermal Commitment Pathway WP2857	1.83e-08	7.15751	127.51	1.32e-06	15	FOXA1, HES7, TBX1, SMAD4, FZD5, MSGN1, TBX6, ZIC5, BMP7, DLL1, POU5F1, FGF8, SOX17, ZIC2, MIXL1
7	G4_G4D_N	GO_Cellular_Component_2023	Intracellular Membrane-Bounded Organelle (GO:0043231)	4.8e-08	2.31207	38.9644	2.18e-06	80	HMX3, RARG, FOXI1, SIX1, PRDM1, RGS2, HHEX, CALB1, TUBA1A, CCND1, SOX17, SALL3, ZIC3, FTH1, MYB, SOX8, PITX2, MNX1, PITX3, HES7, OSR2, DUSP1, ARG1, LMO2, FOXH1, EN1, HNF1B, FOS, CBFA2T2, MYT1, CDC25B, ARL4C, DMRTA2, ELF1, MYOD1, HOXB5, ZNF750, FOXC2, FOXC1, HOXD1, FOXG1, GATA6, CRX, TWIST1, GATA4, PRICKLE1, GATA2, ZFP36L2, NEUROD1, GSC, MXI1, ZNF703, S1PR1, OTX2, MSX1, HES3, HES2, HOXC8, NKX2-3, …
6	G4_G4D	GO_Molecular_Function_2023	DNA-binding Transcription Factor Binding (GO:0140297)	1.58e-07	7.11644	111.465	2.26e-06	13	CEBPA, TWIST1, GATA3, TBX5, ISL1, TBX3, MYC, HAND2, TBX20, HAND1, NKX2-1, NKX2-5, PITX1
7	G4_G4D_N	GO_Biological_Process_2023	Embryonic Limb Morphogenesis (GO:0030326)	1.86e-08	29.662	527.917	2.33e-06	7	TFAP2A, OSR2, RARG, SHH, NOG, TWIST1, TBX2
7	G4_G4D_N	GO_Molecular_Function_2023	DNA Binding (GO:0003677)	1.71e-07	3.73247	58.1639	2.53e-06	25	FOXC2, FOXC1, RARG, DLX3, FOXG1, FOXI1, SIX1, GATA4, NEUROD1, HHEX, ZIC3, SOX8, HES7, TFAP2A, OSR2, FOXB1, FOXD2, FOXH1, PAX3, FOXJ1, GRHL3, POU3F2, KLF2, TBX2, NANOG
6	G4_G4D	GO_Biological_Process_2023	Regulation Of Cell Population Proliferation (GO:0042127)	3.94e-08	4.5571	77.7005	2.64e-06	22	TFAP2B, KLF11, CEBPA, NKX2-6, JAG1, TFAP2E, GATA3, TBX5, POU3F2, CBFA2T3, MEIS2, THBS1, TBX3, EFNB2, CLDN5, SST, MYC, KIT, SIX3, SOX9, NKX2-5, TDGF1
7	G4_G4D_N	BioPlanet_2019	Interleukin-4 regulation of apoptosis	2.05e-08	7.05916	124.984	3.14e-06	15	FOXC1, EGLN3, ARG1, ITGA2, GATA6, FOS, PTGS2, F3, BMP4, ARL4C, RGS2, CA2, CYP1A1, S1PR1, ID3
1	N	KEGG_2021_Human	Pathways in cancer	1.93e-08	3.67879	65.3484	4.51e-06	29	WNT8A, SLC2A1, WNT8B, FZD10, GLI1, DLL1, FGF3, KNG1, EDNRA, FGF8, FGF20, HMOX1, HES1, PDGFRA, SMAD4, FZD2, TGFB1, FZD5, FZD7, DAPK2, PTCH2, STAT3, WNT5A, GNG13, KITLG, PLCB4, CCNE2, TRAF4, FGFR4
1	N	WikiPathway_2023_Human	Osteoblast Differentiation And Related Diseases WP4787	7.8e-08	7.64143	125.065	4.82e-06	13	HES6, SMAD4, FZD2, FZD5, FZD7, WNT5A, WNT8A, WNT8B, FZD10, DLL1, FGF3, FGF8, FGFR4
6	G4_G4D	GO_Biological_Process_2023	Embryonic Organ Development (GO:0048568)	9.15e-08	16.6226	269.407	5.83e-06	8	NKX2-6, SOX18, HAND1, KIT, GATA3, NKX2-5, HOXB7, TBX2
7	G4_G4D_N	GO_Biological_Process_2023	Anterior/Posterior Pattern Specification (GO:0009952)	5.52e-08	18.0292	301.306	6.08e-06	8	HES7, HHEX, CDX1, GATA4, HES3, HES2, HOXD9, HOXB5
7	G4_G4D_N	GO_Biological_Process_2023	Ear Morphogenesis (GO:0042471)	5.75e-08	37.9349	632.426	6.08e-06	6	TFAP2A, OSR2, GSC, NOG, SIX1, TWIST1
7	G4_G4D_N	GO_Biological_Process_2023	BMP Signaling Pathway (GO:0030509)	7.22e-08	17.3471	285.251	6.45e-06	8	BMP4, NOG, CHRD, INHBB, GDF3, LEFTY2, BMP7, NODAL
7	G4_G4D_N	GO_Biological_Process_2023	Regulation Of Pathway-Restricted SMAD Protein Phosphorylation (GO:0060393)	7.22e-08	17.3471	285.251	6.45e-06	8	BMP4, NOG, INHBB, GDF3, DKK1, LEFTY2, BMP7, NODAL
7	G4_G4D_N	GO_Biological_Process_2023	Metanephros Development (GO:0001656)	7.51e-08	35.9365	589.516	6.45e-06	6	BMP4, OSR2, SHH, SOX17, SIX1, BMP7
6	G4_G4D	GO_Biological_Process_2023	Positive Regulation Of Stem Cell Differentiation (GO:2000738)	1.12e-07	58.6348	938.657	6.77e-06	5	TCF15, HOXB4, SOX9, TBX5, NKX2-5
1	N	WikiPathway_2023_Human	Somitogenesis In The Context Of Spondylocostal Dysostosis WP4785	1.42e-07	75.6385	1192.84	7.66e-06	5	HES7, EPHA4, RIPPLY2, TBX6, DLL1
6	G4_G4D	GO_Molecular_Function_2023	Transcription Coregulator Binding (GO:0001221)	6.5e-07	12.5899	179.356	8.56e-06	8	NR5A2, MYC, HAND2, SIX3, HAND1, TWIST1, PAX6, RUNX3
6	G4_G4D	GO_Biological_Process_2023	Embryonic Limb Morphogenesis (GO:0030326)	1.55e-07	30.3459	475.801	8.99e-06	6	CYP26B1, TWIST1, TBX5, TBX3, HOXA11, TBX2
6	G4_G4D	GO_Biological_Process_2023	Positive Regulation Of Cell Differentiation (GO:0045597)	1.64e-07	7.08972	110.757	9.1e-06	13	CEBPB, TCF15, TWIST1, ISL1, PAX2, HOXA11, MEDAG, ZFP36, PAX8, HOXB4, ALX1, SOX9, NKX2-5
7	G4_G4D_N	GO_Biological_Process_2023	Embryonic Organ Morphogenesis (GO:0048562)	1.23e-07	21.6343	344.206	9.96e-06	7	NEUROD1, OSR2, RARG, SOX17, ID2, SIX1, HOXD9
7	G4_G4D_N	WikiPathway_2023_Human	Dopaminergic Neurogenesis WP2855	2.43e-07	28.4425	433.235	1.04e-05	6	NEUROD1, SHH, EN1, OTX2, MSX1, PITX3
1	N	BioPlanet_2019	Neural crest differentiation	3.28e-08	9.35801	161.27	1.1e-05	12	FOXD3, FGF8, CDH2, MSX2, DLX5, LHX1, SNAI2, HES1, ZIC5, DLL1, HDAC9, BMP7
6	G4_G4D	GO_Molecular_Function_2023	RNA Polymerase II-specific DNA-binding Transcription Factor Binding (GO:0061629)	9.43e-07	7.37351	102.301	1.15e-05	11	CEBPA, HAND2, TBX20, HAND1, NKX2-1, GATA3, NKX2-5, TBX5, ISL1, PITX1, TBX3
7	G4_G4D_N	WikiPathway_2023_Human	Neural Crest Differentiation WP2064	3.25e-07	11.286	168.599	1.22e-05	9	TFAP2A, BMP4, GJB1, MYB, TWIST1, PAX3, LHX5, MSX1, BMP7
6	G4_G4D	GO_Biological_Process_2023	Anterior/Posterior Pattern Specification (GO:0009952)	2.37e-07	19.1774	292.518	1.26e-05	7	CDX2, SIX2, HOXB4, HOXB3, HOXC9, HOXB7, HOXB6
1	N	KEGG_2021_Human	Signaling pathways regulating pluripotency of stem cells	1.1e-07	6.71117	107.514	1.29e-05	14	SMAD4, FZD2, FZD5, DLX5, FZD7, WNT5A, STAT3, WNT8A, WNT8B, FZD10, POU5F1, ID3, FGFR4, MYF5
6	G4_G4D	GO_Biological_Process_2023	Aortic Valve Morphogenesis (GO:0003180)	2.63e-07	27.4051	415.185	1.34e-05	6	JAG1, TBX20, TWIST1, GATA3, SOX9, NKX2-5
6	G4_G4D	GO_Biological_Process_2023	Limb Morphogenesis (GO:0035108)	2.75e-07	46.9007	708.562	1.35e-05	5	TFAP2B, CYP26B1, TBX5, TBX3, HOXA11
6	G4_G4D	KEGG_2021_Human	Signaling pathways regulating pluripotency of stem cells	9.84e-08	10.9028	175.91	1.39e-05	10	MYC, HAND1, FZD8, HOXA1, NANOG, PAX6, FZD10, HOXB1, ISL1, TBX3
6	G4_G4D	GO_Biological_Process_2023	Heart Looping (GO:0001947)	3.11e-07	26.5473	397.788	1.47e-05	6	SOX18, TBX20, HAND1, IHH, NKX2-5, TBX2
6	G4_G4D	GO_Biological_Process_2023	Mesenchymal To Epithelial Transition (GO:0060231)	3.34e-07	111.825	1667.65	1.52e-05	4	PAX8, SIX2, GATA3, PAX2
7	G4_G4D_N	GO_Biological_Process_2023	Coronary Vasculature Development (GO:0060976)	2.17e-07	150.129	2303.18	1.66e-05	4	BMP4, APLNR, GATA6, APLN
7	G4_G4D_N	BioPlanet_2019	Wnt interactions in lipid metabolism and immune response	1.45e-07	21.0639	331.729	1.66e-05	7	CCND1, DUSP1, LMO2, CYP1A1, FOS, DKK1, CDC25B
7	G4_G4D_N	GO_Biological_Process_2023	Embryonic Skeletal System Morphogenesis (GO:0048704)	2.43e-07	28.4425	433.235	1.76e-05	6	TFAP2A, OSR2, NOG, SIX1, TWIST1, HOXD9
6	G4_G4D	GO_Biological_Process_2023	Aortic Valve Development (GO:0003176)	4.27e-07	24.9832	366.417	1.88e-05	6	JAG1, TBX20, TWIST1, GATA3, SOX9, NKX2-5
6	G4_G4D	GO_Molecular_Function_2023	DNA-binding Transcription Repressor Activity, RNA Polymerase II-specific (GO:0001227)	1.76e-06	6.89151	91.3195	1.98e-05	11	CEBPB, TGIF2, CDX2, MYC, HAND1, NR2F1, NANOG, GATA3, ATF3, TBX3, TBX2
1	N	GO_Molecular_Function_2023	Cis-Regulatory Region Sequence-Specific DNA Binding (GO:0000987)	3.43e-07	2.57059	38.2657	2.08e-05	42	FOXA1, MESP1, GCM1, DLX2, DLX3, CEBPD, DLX5, DLX6, IKZF2, MEOX2, GLI1, SOX17, ZIC2, SOX18, TBX21, OTX2, ZBTB7B, SOX7, MEF2D, HES4, HES7, TBX1, IRX1, HES6, FOXD3, IRX2, EGR2, TFAP2C, SMAD4, MSGN1, STAT3, FOXN4, ZIC5, TBX6, GRHL1, POU2F3, POU5F1, SNAI2, MIXL1, ATF4, NEUROG3, MYF5
1	N	GO_Molecular_Function_2023	Transcription Cis-Regulatory Region Binding (GO:0000976)	3.67e-07	3.50889	51.996	2.08e-05	25	FOXA1, MESP1, CASZ1, DLX5, GLI1, SOX17, SOX18, TBX21, SOX7, MEF2D, FOXD3, EGR2, TFAP2C, SMAD4, MSX2, STAT3, FOXN4, GRHL1, FLI1, POU5F1, RBL1, LHX1, SNAI2, MIXL1, ATF4
1	N	GO_Molecular_Function_2023	RNA Polymerase II Transcription Regulatory Region Sequence-Specific DNA Binding (GO:0000977)	3.88e-07	2.47413	36.5214	2.08e-05	45	FOXA1, MESP1, GCM1, CASZ1, DLX2, DLX3, CEBPD, DLX5, DLX6, IKZF2, MEOX2, GLI1, SOX17, ZIC2, SOX18, TBX21, OTX2, ZBTB7B, SOX7, MEF2D, HES4, HES7, TBX1, IRX1, HES6, FOXD3, IRX2, EGR2, TFAP2C, SMAD4, MSX2, MSGN1, STAT3, ZIC5, TBX6, GRHL1, POU2F3, POU5F1, RBL1, LHX1, SNAI2, MIXL1, ATF4, NEUROG3, MYF5
7	G4_G4D_N	GO_Biological_Process_2023	Positive Regulation Of Fat Cell Differentiation (GO:0045600)	3.07e-07	18.6099	279.104	2.11e-05	7	SFRP2, ID2, SIX1, GDF3, METRNL, PTGS2, BMP7
6	G4_G4D	GO_Biological_Process_2023	Generation Of Neurons (GO:0048699)	5.51e-07	8.93791	128.815	2.13e-05	10	EMX2, LHX2, IRX4, SIX3, EN2, FZD8, FZD10, RUNX3, POU3F2, LHX9
6	G4_G4D	GO_Biological_Process_2023	Branching Morphogenesis Of An Epithelial Tube (GO:0048754)	5.77e-07	23.5929	338.939	2.13e-05	6	PAX8, MYC, NKX2-1, HOXD11, PAX2, HOXA11
6	G4_G4D	GO_Biological_Process_2023	Cardiac Ventricle Morphogenesis (GO:0003208)	5.77e-07	23.5929	338.939	2.13e-05	6	JAG1, FOXF1, TBX20, HAND1, GATA3, ISL1
6	G4_G4D	GO_Biological_Process_2023	Determination Of Heart Left/Right Asymmetry (GO:0061371)	5.77e-07	23.5929	338.939	2.13e-05	6	SOX18, TBX20, HAND1, IHH, NKX2-5, TBX2
6	G4_G4D	GO_Biological_Process_2023	Embryonic Heart Tube Morphogenesis (GO:0003143)	5.77e-07	23.5929	338.939	2.13e-05	6	SOX18, TBX20, HAND1, IHH, NKX2-5, TBX2
6	G4_G4D	GO_Biological_Process_2023	Endocardial Cushion Development (GO:0003197)	5.86e-07	39.078	560.787	2.13e-05	5	FOXF1, TBX20, SOX9, ISL1, TBX2
7	G4_G4D_N	GO_Biological_Process_2023	SMAD Protein Signal Transduction (GO:0060395)	3.53e-07	18.186	270.2	2.24e-05	7	BMP4, INHBB, FOS, GDF3, LEFTY2, BMP7, NODAL
7	G4_G4D_N	GO_Biological_Process_2023	Regulation Of Angiogenesis (GO:0045765)	3.59e-07	7.26388	107.795	2.24e-05	12	FOXC1, HHEX, SFRP2, ADAMTS1, APLNR, GATA6, TWIST1, SPRY2, GATA4, GATA2, KLF4, NODAL
1	N	WikiPathway_2023_Human	Markers Of Kidney Cell Lineage WP5236	4.95e-07	11.0019	159.742	2.38e-05	9	SFRP1, FGF8, TGFB1, EYA1, ALDH1A2, LHX1, WNT5A, KDR, BMP7
7	G4_G4D_N	GO_Biological_Process_2023	Ureteric Bud Development (GO:0001657)	4.35e-07	43.5319	637.636	2.51e-05	5	BMP4, FOXC1, FOXJ1, SIX1, BMP7
7	G4_G4D_N	GO_Biological_Process_2023	Heart Development (GO:0007507)	4.38e-07	7.99778	117.095	2.51e-05	11	BMP4, FOXC2, SHH, FOXC1, SOX17, ID2, APLNR, GATA4, BMP7, APLN, TBX2
6	G4_G4D	GO_Biological_Process_2023	Outflow Tract Septum Morphogenesis (GO:0003148)	7.36e-07	37.0194	522.814	2.6e-05	5	NELL2, TBX20, NKX2-5, ISL1, TBX2
1	N	BioPlanet_2019	Pathways in cancer	1.19e-07	4.32939	69.0177	2.67e-05	21	PDGFRA, SMAD4, FZD2, TGFB1, FZD5, DAPK2, FZD7, STAT3, WNT5A, PTCH2, WNT8A, SLC2A1, WNT8B, FZD10, GLI1, FGF3, KITLG, FGF8, CCNE2, TRAF4, FGF20
7	G4_G4D_N	GO_Molecular_Function_2023	Promoter-Specific Chromatin Binding (GO:1990841)	1.96e-06	18.9502	249.058	2.68e-05	6	FOXC2, FOXC1, MYOD1, PRDM1, KLF4, ZNF750
6	G4_G4D	GO_Biological_Process_2023	Sensory Organ Development (GO:0007423)	7.8e-07	15.8201	222.485	2.69e-05	7	NKX2-6, PAX8, SIX3, MAB21L2, PAX6, GATA3, MEIS2
7	G4_G4D_N	GO_Biological_Process_2023	Neuron Differentiation (GO:0030182)	4.92e-07	7.89824	114.719	2.71e-05	11	NEUROD1, SHH, ID2, IRX3, FZD8, EN1, OTX2, LHX5, PITX2, POU3F2, PITX3
1	N	GO_Molecular_Function_2023	RNA Polymerase II Cis-Regulatory Region Sequence-Specific DNA Binding (GO:0000978)	6.07e-07	2.51022	35.9344	2.79e-05	42	FOXA1, MESP1, GCM1, DLX2, DLX3, CEBPD, DLX5, DLX6, IKZF2, MEOX2, GLI1, SOX17, ZIC2, SOX18, TBX21, HES1, OTX2, ZBTB7B, SOX7, MEF2D, HES4, HES7, TBX1, IRX1, HES6, FOXD3, IRX2, EGR2, TFAP2C, SMAD4, MSGN1, STAT3, ZIC5, TBX6, GRHL1, POU2F3, POU5F1, SNAI2, MIXL1, ATF4, NEUROG3, MYF5
1	N	GO_Biological_Process_2023	Blood Vessel Morphogenesis (GO:0048514)	1.36e-08	14.2638	258.392	2.85e-05	10	EFNB2, TBX1, FLT1, TGFB1, CDH2, SOX17, SOX18, KDR, HES1, TBX6
6	G4_G4D	GO_Biological_Process_2023	Digestive System Development (GO:0055123)	8.64e-07	79.8672	1115.07	2.9e-05	4	NKX2-6, FOXF1, KIT, PTF1A
4	G4	KEGG_2021_Human	Pathways in cancer	3.93e-07	11.9711	176.573	3.22e-05	9	WNT6, HSP90AA1, RASSF1, LPAR1, HES1, WNT9A, RUNX1, GLI2, RUNX1T1
1	N	KEGG_2021_Human	Hippo signaling pathway	5.57e-07	5.80439	83.5865	4.06e-05	14	CRB2, SMAD4, FZD2, TGFB1, FZD5, FZD7, WNT5A, WNT8A, WNT8B, FZD10, BMP7, ACTB, RASSF6, SNAI2
1	N	KEGG_2021_Human	Human papillomavirus infection	6.94e-07	4.01597	56.9481	4.06e-05	20	HES7, HES6, FZD2, FZD5, ATP6AP1, FZD7, ITGB3, WNT5A, WNT8A, WNT8B, FZD10, THBS4, RBL1, CCNE2, COL9A1, HES1, ATP6V0A4, ATP6V1G3, HES4, ATP6V1B1
1	N	KEGG_2021_Human	Basal cell carcinoma	8.79e-07	10.1848	142.02	4.11e-05	9	FZD2, FZD5, FZD7, WNT5A, PTCH2, WNT8A, WNT8B, FZD10, GLI1
1	N	GO_Molecular_Function_2023	Transcription Regulatory Region Nucleic Acid Binding (GO:0001067)	1.05e-06	4.76776	65.6192	4.24e-05	16	FOXA1, MESP1, EGR2, SMAD4, MSX2, DLX5, STAT3, GLI1, GRHL1, FLI1, POU5F1, SOX17, SOX18, TBX21, SOX7, ATF4
7	G4_G4D_N	GO_Biological_Process_2023	Regulation Of Epithelial To Mesenchymal Transition (GO:0010717)	8.17e-07	12.245	171.64	4.27e-05	8	EPHA4, FOXC1, SFRP2, ZNF703, TWIST1, SPRY2, SPRY1, ZNF750
7	G4_G4D_N	GO_Biological_Process_2023	Negative Regulation Of Nucleic Acid-Templated Transcription (GO:1903507)	8.43e-07	4.6044	64.4002	4.27e-05	17	TFAP2A, FOXG1, GATA6, TWIST1, PRICKLE1, CBFA2T2, KLF4, BMP7, TBX2, BMP4, HHEX, SFRP2, ID2, MYB, ZNF703, ID3, SOX8
7	G4_G4D_N	GO_Biological_Process_2023	Renal System Development (GO:0072001)	8.69e-07	15.6843	218.893	4.27e-05	7	TFAP2A, BMP4, FOXC1, SOX17, SIX1, HAS2, HNF1B
1	N	BioPlanet_2019	Basal cell carcinoma	2.65e-07	11.961	181.123	4.27e-05	9	FZD2, FZD5, FZD7, WNT5A, PTCH2, WNT8A, WNT8B, FZD10, GLI1
1	N	BioPlanet_2019	Wnt signaling pathway	3.18e-07	4.93792	73.8818	4.27e-05	17	SMAD4, FZD2, TSHZ3, FZD5, FZD7, WNT5A, WNT8A, WNT8B, FZD10, HDAC9, SFRP1, PLCB4, SOX17, SOX18, SOX7, CER1, DACT1
1	N	GO_Biological_Process_2023	Epithelium Development (GO:0060429)	4.14e-08	6.69099	113.746	4.34e-05	15	KANK2, TBX1, ERRFI1, DLX3, TGFB1, DLL1, FGF8, SOX17, SOX18, KRT16, LHX1, ALDH1A2, KDR, SNAI2, DACT1
1	N	GO_Biological_Process_2023	Negative Regulation Of Cell Differentiation (GO:0045596)	6.55e-08	5.56852	92.1134	4.57e-05	17	FOXA1, TBX1, EPHA4, TGFB1, ITGB3, WNT5A, BMP7, DLL1, HDAC9, ACTB, SFRP1, COL5A1, BAMBI, SNAI2, SOSTDC1, HES1, MIXL1
1	N	GO_Biological_Process_2023	Regulation Of DNA-templated Transcription (GO:0006355)	8.72e-08	2.26068	36.7484	4.57e-05	63	FOXA1, MESP1, JADE2, IKZF2, MEOX2, GLI1, ACTB, SOX17, ZIC2, SOX18, ZMIZ2, SOX7, HES7, HES6, FOXD3, BRD2, MSX2, MSGN1, WNT5A, POU5F1, SFRP1, IL1B, VGLL1, ATF4, GCM1, CASZ1, DLX3, TSHZ3, CEBPD, DLX5, DLX6, DBX1, HDAC9, TBX21, HES1, OTX2, ZBTB7B, HES4, TBX1, IRX1, IRX2, EGR2, TFAP2C, SMAD4, FZD2, TGFB1, FZD7, STAT3, FOXN4, ZIC5, TBX6, GRHL1, POU2F3, BMP7, FLI1, BAMBI, LHX1, SNAI2, ID3, MIXL1, NEUROG…
1	N	KEGG_2021_Human	Gastric cancer	1.19e-06	5.89029	80.3735	4.62e-05	13	SMAD4, FZD2, TGFB1, FZD5, FZD7, WNT5A, WNT8A, WNT8B, FZD10, FGF3, FGF8, CCNE2, FGF20
7	G4_G4D_N	GO_Biological_Process_2023	Regulation Of miRNA Transcription (GO:1902893)	9.78e-07	15.3819	212.847	4.64e-05	7	BMP4, NGFR, MYB, FOS, GATA2, KLF4, APLN
7	G4_G4D_N	GO_Biological_Process_2023	Heart Looping (GO:0001947)	1.06e-06	21.3233	293.3	4.87e-05	6	SHH, SOX17, ZIC3, APLNR, GATA4, TBX2
7	G4_G4D_N	WikiPathway_2023_Human	GDNF RET Signaling Axis WP4830	1.65e-06	31.4317	418.548	5.49e-05	5	BMP4, FOXC2, FOXC1, SOX17, SPRY1
7	G4_G4D_N	GO_Biological_Process_2023	Negative Regulation Of Multicellular Organismal Process (GO:0051241)	1.28e-06	6.39302	86.7637	5.64e-05	12	BMP4, EPHA4, FOXC2, RGS2, SHH, SFRP2, ARRDC3, SPRY2, SPRY1, DKK1, NODAL, ZNF750
7	G4_G4D_N	GO_Biological_Process_2023	Positive Regulation Of Angiogenesis (GO:0045766)	1.31e-06	9.43062	127.732	5.64e-05	9	FOXC2, SFRP2, APLNR, GATA6, TWIST1, GATA4, GATA2, KLF4, NODAL
6	G4_G4D	GO_Biological_Process_2023	Artery Morphogenesis (GO:0048844)	2.38e-06	28.1262	364.183	7.78e-05	5	TFAP2B, JAG1, FOXF1, HOXA1, TBX2
7	G4_G4D_N	GO_Biological_Process_2023	Determination Of Heart Left/Right Asymmetry (GO:0061371)	1.96e-06	18.9502	249.058	7.92e-05	6	SHH, SOX17, ZIC3, APLNR, GATA4, TBX2
7	G4_G4D_N	GO_Biological_Process_2023	Embryonic Heart Tube Morphogenesis (GO:0003143)	1.96e-06	18.9502	249.058	7.92e-05	6	SHH, SOX17, ZIC3, APLNR, GATA4, TBX2
6	G4_G4D	GO_Biological_Process_2023	Pancreas Development (GO:0031016)	2.58e-06	55.8986	719.353	8.01e-05	4	FOXF1, NKX6-1, PTF1A, ISL1
6	G4_G4D	GO_Biological_Process_2023	Regulation Of Branching Involved In Ureteric Bud Morphogenesis (GO:0090189)	2.58e-06	55.8986	719.353	8.01e-05	4	PAX8, SIX2, SOX9, PAX2
7	G4_G4D_N	BioPlanet_2019	TGF-beta regulation of extracellular matrix	8.77e-07	4.16588	58.1007	8.07e-05	19	PLK2, PTGS2, DKK1, F3, CDC25B, APLN, BMP4, CNN1, RGS2, GJB1, CCND1, ADAMTS1, ID2, CYP1A1, S1PR1, ARHGEF3, HAS2, SPRY1, LEFTY2
7	G4_G4D_N	GO_Biological_Process_2023	Positive Regulation Of miRNA Transcription (GO:1902895)	2.26e-06	18.4371	239.681	8.88e-05	6	NGFR, MYB, FOS, GATA2, KLF4, APLN
7	G4_G4D_N	GO_Biological_Process_2023	Positive Regulation Of Multicellular Organismal Process (GO:0051240)	2.38e-06	4.75269	61.5349	9.1e-05	15	FOXC1, FST, NOG, TWIST1, FOXJ1, SIX1, INHBB, BMP4, SHH, GATM, ZNF703, ALPL, SOX8, OTX2, NODAL
7	G4_G4D_N	BioPlanet_2019	EGFR1 pathway	1.21e-06	8.15162	111.074	9.27e-05	10	GJB2, PNP, CCND1, CA2, DUSP1, ITGA2, ID3, HAS2, SPRY2, ZFP36L2
1	N	WikiPathway_2023_Human	Cardiac Progenitor Differentiation WP2406	2.34e-06	10.8351	140.461	0.0001015	8	MESP1, PDGFRA, TGFB1, ACTC1, SOX17, KDR, POU5F1, MIXL1
7	G4_G4D_N	GO_Biological_Process_2023	Transmembrane Receptor Protein Serine/Threonine Kinase Signaling Pathway (GO:0007178)	2.74e-06	8.56851	109.732	0.000101934	9	BMP4, HPGD, FOXH1, INHBB, GDF3, FOS, BMP7, LEFTY2, NODAL
7	G4_G4D_N	BioPlanet_2019	Neural crest differentiation	1.66e-06	11.0602	147.219	0.00010887	8	TFAP2A, BMP4, GJB1, MYB, PAX3, TWIST1, MSX1, BMP7
6	G4_G4D	GO_Biological_Process_2023	Epithelial Tube Formation (GO:0072175)	3.77e-06	208.238	2600.56	0.000109248	3	GATA3, SOX9, PAX2
6	G4_G4D	GO_Biological_Process_2023	Mesenchymal To Epithelial Transition Involved In Metanephros Morphogenesis (GO:0003337)	3.77e-06	208.238	2600.56	0.000109248	3	PAX8, SIX2, PAX2
6	G4_G4D	GO_Biological_Process_2023	Mesodermal Cell Fate Commitment (GO:0001710)	3.77e-06	208.238	2600.56	0.000109248	3	SIX2, PAX2, HOXA11
1	N	GO_Biological_Process_2023	Regulation Of Transcription By RNA Polymerase II (GO:0006357)	2.66e-07	2.16909	32.8384	0.000111616	64	FOXA1, MESP1, JADE2, IKZF2, MEOX2, GLI1, ACTB, SOX17, ZIC2, SOX18, ZMIZ2, NCK2, DACT1, HES7, HES6, FOXD3, BRD2, MSX2, MSGN1, WNT5A, POU5F1, RIPPLY2, VGLL1, ATF4, KANK2, GCM1, CASZ1, DLX2, DLX3, TSHZ3, CEBPD, DLX5, DLX6, WNT8A, DBX1, DLL1, HDAC9, TBX21, HES1, OTX2, ZBTB7B, MEF2D, HES4, TBX1, IRX1, IRX2, EGR2, TFAP2C, SMAD4, TGFB1, FZD5, STAT3, FOXN4, ZIC5, TBX6, GRHL1, POU2F3, FLI1, LHX1, SNAI2, I…
6	G4_G4D	GO_Biological_Process_2023	Regulation Of Apoptotic Process (GO:0042981)	3.99e-06	3.92338	48.7733	0.000112029	18	TFAP2B, KLF11, NKX2-6, GADD45A, FOXL2, THBS1, PAX2, TBX3, MALT1, GADD45G, SOCS3, NUAK2, PAX8, MYC, TNFSF10, SOX9, NKX2-5, TDGF1
6	G4_G4D	GO_Biological_Process_2023	Renal System Development (GO:0072001)	4.04e-06	16.3203	202.679	0.000112029	6	TFAP2B, PAX8, FOXF1, SIX2, GATA3, PAX2
7	G4_G4D_N	GO_Biological_Process_2023	Regulation Of Gene Expression (GO:0010468)	3.12e-06	3.00321	38.0717	0.00011297	27	FOXC1, CRX, TWIST1, SIX1, GATA4, GATA2, SHH, SOX17, MYB, ZNF703, AGR2, PITX3, TFAP2A, OSR2, NOG, KLF4, DKK1, MYT1, BMP7, APLN, BMP4, SFRP2, MYOD1, ID2, APLNR, SPRY2, NANOG
6	G4_G4D	GO_Biological_Process_2023	Heart Morphogenesis (GO:0003007)	4.47e-06	16.0116	197.224	0.000120538	6	TBX20, SOX9, NKX2-5, ISL1, TBX3, TBX2
6	G4_G4D	GO_Biological_Process_2023	Negative Regulation Of Programmed Cell Death (GO:0043069)	4.58e-06	5.17567	63.6254	0.000120538	13	TFAP2B, NKX2-6, THBS1, PAX2, TBX3, MALT1, SOCS3, NUAK2, MECOM, MYC, SOX9, NKX2-5, TDGF1
6	G4_G4D	GO_Biological_Process_2023	Pharyngeal System Development (GO:0060037)	4.63e-06	46.5775	572.084	0.000120538	4	NKX2-6, GATA3, NKX2-5, ISL1
7	G4_G4D_N	GO_Biological_Process_2023	Negative Regulation Of Cellular Response To Growth Factor Stimulus (GO:0090288)	3.48e-06	12.4902	156.973	0.000122794	7	HHEX, NOG, CHRD, SPRY2, SPRY1, GDF3, APLN
7	G4_G4D_N	WikiPathway_2023_Human	Pluripotent Stem Cell Differentiation Pathway WP2848	4.38e-06	16.2381	200.34	0.000131509	6	BMP4, SHH, FST, NOG, DKK1, NODAL
1	N	KEGG_2021_Human	Wnt signaling pathway	3.98e-06	5.23125	65.0485	0.000132997	13	SMAD4, FZD2, FZD5, FZD7, WNT5A, WNT8A, WNT8B, FZD10, SFRP1, PLCB4, SOX17, BAMBI, CER1
1	N	WikiPathway_2023_Human	Embryonic Stem Cell Pluripotency Pathways WP3931	3.52e-06	6.42529	80.6895	0.000138412	11	PDGFRA, SMAD4, FGF8, FZD2, FZD5, FZD7, WNT5A, STAT3, FGF20, FGFR4, FGF3
6	G4_G4D	GO_Biological_Process_2023	Circulatory System Development (GO:0072359)	5.71e-06	9.22394	111.359	0.000145676	8	SOX18, FOXF1, HAND2, HAND1, SOX9, TBX5, ISL1, TDGF1
1	N	GO_Biological_Process_2023	Gastrulation (GO:0007369)	4.36e-07	28.0014	410.067	0.000151521	6	MESP1, FGF8, LHX1, WNT8B, CER1, MIXL1
1	N	GO_Biological_Process_2023	Positive Regulation Of DNA-templated Transcription (GO:0045893)	5.81e-07	2.43458	34.9562	0.000151521	45	FOXA1, MESP1, GCM1, CASZ1, DLX5, WNT8A, MEOX2, GLI1, DLL1, ACTB, SOX17, ZIC2, SOX18, ZMIZ2, TBX21, NCK2, HES1, OTX2, MEF2D, TBX1, FOXD3, EGR2, TFAP2C, SMAD4, FZD2, TGFB1, FZD5, FZD7, STAT3, WNT5A, FOXN4, GRHL1, POU2F3, BMP7, FLI1, POU5F1, APLN, SFRP1, BAMBI, IL1B, LHX1, MIXL1, ATF4, NEUROG3, MAP3K12
1	N	GO_Biological_Process_2023	Anterior/Posterior Axis Specification (GO:0009948)	6.15e-07	26	371.846	0.000151521	6	MESP1, RIPPLY2, FZD5, LHX1, WNT8A, CER1
1	N	GO_Biological_Process_2023	Positive Regulation Of Nucleic Acid-Templated Transcription (GO:1903508)	6.5e-07	3.21801	45.8432	0.000151521	27	MESP1, GCM1, CASZ1, DLX5, GLI1, SOX17, ZIC2, SOX18, TBX21, OTX2, TBX1, EGR2, SMAD4, FZD2, TGFB1, FZD7, STAT3, WNT5A, BMP7, FLI1, SFRP1, BAMBI, IL1B, LHX1, ATF4, NEUROG3, MAP3K12
6	G4_G4D	WikiPathway_2023_Human	White Fat Cell Differentiation WP4149	3.32e-06	26.0402	328.474	0.000153602	5	CEBPA, CEBPB, MECOM, GATA3, NR2F2
7	G4_G4D_N	GO_Biological_Process_2023	Positive Regulation Of miRNA Metabolic Process (GO:2000630)	4.96e-06	15.8597	193.717	0.000166283	6	NGFR, MYB, FOS, GATA2, KLF4, APLN
7	G4_G4D_N	GO_Biological_Process_2023	Positive Regulation Of Pathway-Restricted SMAD Protein Phosphorylation (GO:0010862)	4.96e-06	15.8597	193.717	0.000166283	6	BMP4, INHBB, GDF3, LEFTY2, BMP7, NODAL
6	G4_G4D	WikiPathway_2023_Human	Markers Of Kidney Cell Lineage WP5236	4.47e-06	16.0116	197.224	0.000172191	6	EMX2, FOXD1, JAG1, SIX2, KIT, PAX2
6	G4_G4D	GO_Biological_Process_2023	Positive Regulation Of Cellular Process (GO:0048522)	7.33e-06	4.10455	48.5292	0.000177081	16	TFAP2B, NKX2-6, HBG1, TWIST1, ISL1, POU3F2, MEIS2, THBS1, TBX3, EFNB2, CLDN5, ZFP36, MYC, SOX9, NKX2-5, TDGF1
6	G4_G4D	GO_Biological_Process_2023	Cardiac Pacemaker Cell Development (GO:0060926)	7.5e-06	138.818	1638.14	0.000177081	3	TBX5, ISL1, TBX3
6	G4_G4D	GO_Biological_Process_2023	Epithelial Cell Differentiation Involved In Kidney Development (GO:0035850)	7.5e-06	138.818	1638.14	0.000177081	3	PAX8, SIX2, PAX2
6	G4_G4D	GO_Biological_Process_2023	Positive Regulation Of Kidney Development (GO:0090184)	7.5e-06	138.818	1638.14	0.000177081	3	FOXD1, MYC, SOX9
6	G4_G4D	WikiPathway_2023_Human	Adipogenesis WP236	5.4e-06	9.2994	112.794	0.000178185	8	SOCS3, CEBPA, CYP26B1, CEBPB, GADD45A, NR2F1, TWIST1, GATA3
6	G4_G4D	GO_Biological_Process_2023	Mesenchyme Morphogenesis (GO:0072132)	7.7e-06	39.9195	470.021	0.000178515	4	TBX20, SOX9, ISL1, TBX2
1	N	KEGG_2021_Human	Breast cancer	6.11e-06	5.46052	65.5561	0.000178738	12	FGF8, FZD2, FZD5, FZD7, WNT5A, FGF20, WNT8A, WNT8B, HES1, FZD10, DLL1, FGF3
7	G4_G4D_N	BioPlanet_2019	AP-1 transcription factor network	3.16e-06	12.6891	160.694	0.000181891	7	ELF1, CCND1, DUSP1, MYB, FOS, GATA2, FOSL2
7	G4_G4D_N	GO_Biological_Process_2023	Negative Regulation Of Signal Transduction (GO:0009968)	5.71e-06	5.48039	66.1692	0.000186839	12	RGS2, HHEX, SFRP2, PTCH2, NOG, TWIST1, SPRY2, GATA4, SPRY1, GATA2, DKK1, APLN
7	G4_G4D_N	GO_Biological_Process_2023	Regulation Of Branching Involved In Ureteric Bud Morphogenesis (GO:0090189)	5.92e-06	45.0227	541.951	0.000189284	4	BMP4, NOG, SIX1, SOX8
7	G4_G4D_N	GO_Biological_Process_2023	Negative Regulation Of MAP Kinase Activity (GO:0043407)	6.29e-06	15.1533	181.481	0.0001966	6	BMP4, RGS2, DUSP1, SPRY2, SPRY1, BMP7
7	G4_G4D_N	GO_Biological_Process_2023	Negative Regulation Of Epithelial To Mesenchymal Transition (GO:0010719)	6.63e-06	22.6229	269.749	0.000202617	5	EPHA4, SFRP2, SPRY2, SPRY1, ZNF750
7	G4_G4D_N	WikiPathway_2023_Human	OSX And miRNAs In Tooth Development WP3971	8.02e-06	40.9277	480.252	0.000203605	4	ALPL, KLF4, BMP7, DKK1
7	G4_G4D_N	WikiPathway_2023_Human	Hematopoietic Stem Cell Differentiation WP2849	8.82e-06	14.204	165.309	0.000203605	6	TRIM29, MYB, LMO2, MXI1, FOS, GATA2
7	G4_G4D_N	WikiPathway_2023_Human	TGF Beta Receptor Signaling WP560	8.82e-06	14.204	165.309	0.000203605	6	BMP4, FST, NOG, FOXH1, FOS, LEFTY2
6	G4_G4D	GO_Biological_Process_2023	Hemopoiesis (GO:0030097)	9.28e-06	10.5863	122.675	0.000211186	7	CEBPA, CEBPB, JAG1, MECOM, KIT, NKX2-5, RUNX3
1	N	GO_Biological_Process_2023	Neuron Differentiation (GO:0030182)	1.14e-06	5.43655	74.3764	0.000219913	14	FOXA1, IRX1, IRX2, FZD2, FZD5, FZD7, WNT5A, WNT8A, WNT8B, FOXN4, FZD10, FGF8, LHX1, OTX2
1	N	GO_Biological_Process_2023	Canonical Wnt Signaling Pathway (GO:0060070)	1.15e-06	9.82009	134.267	0.000219913	9	SFRP1, FZD2, FZD5, FRZB, FZD7, WNT5A, WNT8A, WNT8B, FZD10
6	G4_G4D	WikiPathway_2023_Human	Nephrogenesis WP5052	7.7e-06	39.9195	470.021	0.000222356	4	FOXD1, JAG1, SIX2, PAX2
7	G4_G4D_N	BioPlanet_2019	BDNF signaling pathway	4.53e-06	5.61417	69.0866	0.00023131	12	RGS2, FOXC1, DUSP1, PLK2, ITGA2, ID2, ALPL, FOS, CBFA2T2, GATA2, PTGS2, DKK1
7	G4_G4D_N	GO_Biological_Process_2023	Negative Regulation Of Protein Serine/Threonine Kinase Activity (GO:0071901)	7.77e-06	10.9454	128.771	0.000232333	7	BMP4, HHEX, RGS2, DUSP1, SPRY2, SPRY1, BMP7
7	G4_G4D_N	GO_Biological_Process_2023	Positive Regulation Of Cell Population Proliferation (GO:0008284)	8.08e-06	4.04304	47.4105	0.000236303	16	OSR2, EPHA4, CHRD, HTR1A, POU3F2, CDC25B, TBX2, BMP4, SHH, SFRP2, ID2, ZNF703, HAS2, NANOG, SOX8, NODAL
6	G4_G4D	GO_Biological_Process_2023	Anterior/Posterior Axis Specification (GO:0009948)	1.21e-05	34.9261	395.574	0.000269651	4	CDX2, SIX2, TDGF1, TBX3
1	N	KEGG_2021_Human	Cushing syndrome	1.05e-05	5.15292	59.0657	0.000273431	12	FZD2, NCEH1, PLCB4, RASD1, CCNE2, FZD5, FZD7, WNT5A, WNT8A, WNT8B, FZD10, ATF4
6	G4_G4D	GO_Biological_Process_2023	Pericardium Development (GO:0060039)	1.31e-05	104.108	1170.84	0.000282111	3	NKX2-6, TBX20, TBX5
6	G4_G4D	GO_Biological_Process_2023	Thyroid Gland Development (GO:0030878)	1.31e-05	104.108	1170.84	0.000282111	3	PAX8, NKX2-1, NKX2-5
6	G4_G4D	BioPlanet_2019	SMAD2/3 nuclear pathway	2.3e-06	13.2809	172.415	0.00028225	7	CEBPB, TGIF2, MYC, GATA3, NKX2-5, RUNX3, ATF3
7	G4_G4D_N	WikiPathway_2023_Human	TGF Beta Receptor Signaling In Skeletal Dysplasias WP4816	1.34e-05	13.1088	147.063	0.000287601	6	BMP4, FST, NOG, FOXH1, FOS, LEFTY2
7	G4_G4D_N	BioPlanet_2019	Interleukin-5 regulation of apoptosis	6.36e-06	7.67446	91.8289	0.000292553	9	C3, RGS2, ID2, PTAFR, HAS2, FOS, PTGS2, ZFP36L2, FOSL2
6	G4_G4D	GO_Biological_Process_2023	Endocardial Cushion Morphogenesis (GO:0003203)	1.48e-05	32.8699	365.527	0.000309493	4	TBX20, SOX9, ISL1, TBX2
6	G4_G4D	GO_Biological_Process_2023	Positive Regulation Of Transcription Regulatory Region DNA Binding (GO:2000679)	1.48e-05	32.8699	365.527	0.000309493	4	HAND2, TWIST1, PAX6, GATA3
7	G4_G4D_N	GO_Biological_Process_2023	Epithelium Development (GO:0060429)	1.1e-05	7.14156	81.5653	0.000313974	9	SHH, DLX3, SOX17, GATA6, SIX1, FOXJ1, KRT12, SOX8, TBX2
7	G4_G4D_N	BioPlanet_2019	Nuclear beta-catenin signaling and target gene transcription regulation	7.77e-06	10.9454	128.771	0.000325036	7	CCND1, T, CDX1, ID2, PITX2, KLF4, DKK1
4	G4	GO_Biological_Process_2023	Neuron Differentiation (GO:0030182)	7.15e-07	22.943	324.676	0.000329479	6	WNT6, UGCG, WNT9A, VAX1, RUNX1, GLI2
4	G4	BioPlanet_2019	Pathways in cancer	1.9e-06	14.4146	189.895	0.000343842	7	WNT6, HSP90AA1, RASSF1, WNT9A, RUNX1, GLI2, RUNX1T1
4	G4	BioPlanet_2019	Wnt signaling pathway	3.83e-06	16.9789	211.758	0.00034691	6	SOX3, WNT6, TSHZ1, WNT9A, LDLR, DACT1
6	G4_G4D	GO_Molecular_Function_2023	E-box Binding (GO:0070888)	3.47e-05	15.2698	156.805	0.000365437	5	TCF15, MYC, HAND2, TWIST1, GATA3
7	G4_G4D_N	GO_Biological_Process_2023	Regulation Of Bone Mineralization (GO:0030500)	1.34e-05	13.1088	147.063	0.00037662	6	TFAP2A, BMP4, OSR2, S1PR1, TWIST1, BMP7
7	G4_G4D_N	GO_Biological_Process_2023	Mesenchyme Development (GO:0060485)	1.38e-05	34.6276	387.563	0.000378947	4	BMP4, SFRP2, GATA4, BMP7
1	N	WikiPathway_2023_Human	ncRNAs Involved In Wnt Signaling In Hepatocellular Carcinoma WP4336	1.11e-05	7.22848	82.4471	0.000379626	9	SFRP1, FZD2, SOX17, FZD5, FZD7, WNT5A, FZD10, SOX7, CER1
1	N	WikiPathway_2023_Human	Adipogenesis WP236	1.14e-05	5.61782	63.9426	0.000379626	11	CFD, CYP26A1, EGR2, TGFB1, RBL1, CEBPD, FRZB, STAT3, ID3, MEF2D, MIXL1
1	N	WikiPathway_2023_Human	Hair Follicle Development Cytodifferentiation Part 3 Of 3 WP2840	1.35e-05	7.04242	78.9806	0.000416634	9	SFRP1, SMAD4, EGR2, KITLG, DLX3, MSX2, WNT5A, SOSTDC1, PROM1
1	N	BioPlanet_2019	Class B GPCRs (secretin family receptors)	3.81e-06	7.20037	89.8389	0.000427099	10	FZD2, FZD5, DHH, FZD7, WNT5A, PTCH2, WNT8A, WNT8B, FZD10, GNG13
6	G4_G4D	GO_Biological_Process_2023	Regulation Of Nephron Tubule Epithelial Cell Differentiation (GO:0072182)	2.08e-05	83.2825	897.93	0.000427239	3	PAX8, GATA3, PAX2
6	G4_G4D	WikiPathway_2023_Human	Genes Controlling Nephrogenesis WP4823	1.67e-05	18.0169	198.176	0.000428914	5	EMX2, FOXD1, HOXD11, PAX2, HOXA11
6	G4_G4D	GO_Biological_Process_2023	Endocrine System Development (GO:0035270)	2.17e-05	29.407	315.832	0.000433809	4	PAX8, SIX3, NKX2-1, NKX2-5
6	G4_G4D	GO_Biological_Process_2023	Negative Regulation Of Cell Differentiation (GO:0045596)	2.18e-05	6.52157	70.0072	0.000433809	9	JAG1, SIX3, NKX2-1, TWIST1, GATA3, SOX9, TBX5, MEIS2, TBX3
6	G4_G4D	GO_Biological_Process_2023	Negative Regulation Of Cell Population Proliferation (GO:0008285)	2.27e-05	4.75505	50.844	0.000445501	12	TFAP2B, KLF11, CEBPA, SST, MYC, GATA3, SOX9, TBX5, RUNX3, CBFA2T3, THBS1, TBX3
6	G4_G4D	WikiPathway_2023_Human	Sudden Infant Death Syndrome SIDS Susceptibility Pathways WP706	2.03e-05	7.66657	82.8242	0.000469681	8	CEBPB, TLX3, SST, ATP1A3, NANOG, GATA3, RUNX3, POU3F2
6	G4_G4D	GO_Biological_Process_2023	Ear Morphogenesis (GO:0042471)	2.58e-05	27.9352	295.09	0.000499286	4	PAX8, TWIST1, HOXA1, PAX2
6	G4_G4D	GO_Biological_Process_2023	Positive Regulation Of Multicellular Organismal Process (GO:0051240)	2.79e-05	4.6517	48.787	0.000530348	12	CEBPB, FOXD1, PAX8, MFAP2, EBF2, TWIST1, FOXJ1, ALX1, SOX9, NKX6-1, PAX2, GADD45G
6	G4_G4D	GO_Biological_Process_2023	Ventricular Cardiac Muscle Tissue Development (GO:0003229)	3.06e-05	26.6036	276.537	0.000541378	4	HAND1, NKX2-5, TBX5, ISL1
6	G4_G4D	GO_Biological_Process_2023	Inner Ear Morphogenesis (GO:0042472)	3.06e-05	26.6036	276.537	0.000541378	4	PAX8, HOXA1, SOX9, PAX2
6	G4_G4D	GO_Biological_Process_2023	Regulation Of Biomineral Tissue Development (GO:0070167)	3.06e-05	26.6036	276.537	0.000541378	4	CEBPB, ANKH, TWIST1, SOX9
6	G4_G4D	GO_Biological_Process_2023	Cell Differentiation Involved In Metanephros Development (GO:0072202)	3.1e-05	69.3986	720.471	0.000541378	3	PAX8, SIX2, PAX2
6	G4_G4D	GO_Biological_Process_2023	Positive Regulation Of Cardiocyte Differentiation (GO:1905209)	3.1e-05	69.3986	720.471	0.000541378	3	EFNB2, NKX2-5, TBX5
6	G4_G4D	GO_Biological_Process_2023	Forelimb Morphogenesis (GO:0035136)	3.1e-05	69.3986	720.471	0.000541378	3	TFAP2B, TBX5, TBX3
6	G4_G4D	BioPlanet_2019	Adipogenesis	6.04e-06	9.14968	109.951	0.0005558	8	SOCS3, CEBPA, CYP26B1, CEBPB, GADD45A, NR2F1, TWIST1, GATA3
7	G4_G4D_N	GO_Biological_Process_2023	Regulation Of Fibroblast Growth Factor Receptor Signaling Pathway (GO:0040036)	2.21e-05	30.0076	321.641	0.00058511	4	NOG, SPRY2, OTX2, SPRY1
7	G4_G4D_N	GO_Biological_Process_2023	Dopaminergic Neuron Differentiation (GO:0071542)	2.21e-05	30.0076	321.641	0.00058511	4	SHH, EN1, OTX2, PITX3
6	G4_G4D	GO_Biological_Process_2023	Regulation Of Cysteine-Type Endopeptidase Activity Involved In Apoptotic Process (GO:0043281)	3.47e-05	10.8659	111.567	0.000598585	6	MYC, TNFSF10, FOXL2, THBS1, PAX2, MALT1
1	N	Reactome_2022	Signaling By Receptor Tyrosine Kinases R-HSA-9006934	8.46e-07	3.34116	46.7204	0.000601189	25	PRR5, SPARC, FLT1, ITGB3, FGFRL1, FGF3, THBS4, FGF8, KDR, FGF20, NCK2, ATP6V0A4, ATP6V1G3, MEF2D, PDGFRA, EGR2, ATP6AP1, STAT3, KITLG, ADORA2A, ESRP1, COL9A1, ID3, FGFR4, ATP6V1B1
6	G4_G4D	Reactome_2022	Generic Transcription Pathway R-HSA-212436	1.62e-06	3.31448	44.2006	0.000611751	25	CEBPB, IHH, TWIST1, NR2E1, GATA3, THBS1, SOCS3, MYC, SOX9, NKX2-5, CHGA, TFAP2B, TGIF2, JAG1, TFAP2E, GADD45A, GAD1, NR2F1, TBX5, RUNX3, CLDN5, NR5A2, SST, HAND2, KIT
6	G4_G4D	Reactome_2022	Developmental Biology R-HSA-1266738	3.2e-06	3.34876	42.3667	0.000611751	23	CEBPA, CEBPB, CDX2, FOXL2, PAX6, NR2F2, ISL1, POU3F2, EFNB2, NELL2, NR5A2, LHX2, MYC, HOXB4, HOXB3, HOXA1, NANOG, HOXB1, SOX9, PTF1A, NKX6-1, TDGF1, LHX9
7	G4_G4D_N	GO_Biological_Process_2023	Mammary Gland Epithelial Cell Differentiation (GO:0060644)	2.44e-05	83.9661	891.68	0.000622172	3	FOXB1, ID2, ZNF703
7	G4_G4D_N	GO_Biological_Process_2023	Regulation Of Alpha-Beta T Cell Differentiation (GO:0046637)	2.44e-05	83.9661	891.68	0.000622172	3	SHH, PNP, PRDM1
1	N	GO_Biological_Process_2023	Regulation Of Cell Population Proliferation (GO:0042127)	4.3e-06	2.67097	33.0064	0.000626996	31	KANK2, BTG3, BTG2, GLI1, DLL1, ACTB, FGF3, FUT3, EFNB2, FGF8, FRZB, KDR, FGF20, NCK2, HES1, SOX7, CER1, TBX1, EPHA4, PDGFRA, TFAP2C, CADM4, TGFB1, STAT3, CDC25B, SFRP1, KITLG, BAMBI, IL1B, ALDH1A2, FGFR4
1	N	GO_Biological_Process_2023	Non-Canonical Wnt Signaling Pathway (GO:0035567)	4.34e-06	12.5161	154.551	0.000626996	7	SFRP1, FZD2, FZD5, FRZB, FZD7, WNT5A, FZD10
1	N	GO_Biological_Process_2023	Wnt Signaling Pathway (GO:0016055)	4.39e-06	8.20324	101.205	0.000626996	9	SFRP1, FZD2, FZD5, FRZB, FZD7, WNT5A, WNT8A, WNT8B, FZD10
1	N	GO_Biological_Process_2023	Response To Organic Cyclic Compound (GO:0014070)	4.72e-06	9.74907	119.561	0.000626996	8	FOXA1, SFRP1, TGFB1, ADORA2A, IL1B, STAT3, WNT8B, FGFR4
1	N	GO_Biological_Process_2023	Determination Of Heart Left/Right Asymmetry (GO:0061371)	5.13e-06	12.1579	148.083	0.000626996	7	MESP1, SOX17, SOX18, FOXN4, TBX6, DLL1, CER1
1	N	GO_Biological_Process_2023	Embryonic Heart Tube Morphogenesis (GO:0003143)	5.13e-06	12.1579	148.083	0.000626996	7	MESP1, SOX17, SOX18, HES1, FOXN4, TBX6, DLL1
1	N	GO_Biological_Process_2023	Anterior/Posterior Pattern Specification (GO:0009952)	5.38e-06	9.55742	115.955	0.000626996	8	HES7, TBX1, HES6, LHX1, WNT8A, HES1, CER1, HES4
7	G4_G4D_N	GO_Biological_Process_2023	Odontogenesis (GO:0042476)	2.51e-05	16.6269	176.128	0.000627291	5	BMP4, OSR2, FOXC1, MSX1, PITX2
6	G4_G4D	GO_Biological_Process_2023	Negative Regulation Of Cell Cycle (GO:0045786)	3.72e-05	10.7278	109.428	0.000631672	6	CEBPA, GATA3, NR2F2, HOXC9, RUNX3, HOXD10
1	N	Reactome_2022	Extracellular Matrix Organization R-HSA-1474244	1.81e-06	4.09911	54.2061	0.000642378	18	FBN3, SPARC, COL16A1, TGFB1, PCOLCE2, ITGB3, MMP3, FBLN1, LTBP1, BMP7, LOXL1, CAPN13, VCAN, CAPN9, COL5A1, KDR, COL9A1, CD44
6	G4_G4D	WikiPathway_2023_Human	Differentiation Of White And Brown Adipocyte WP2895	3.06e-05	26.6036	276.537	0.000642479	4	CEBPA, CEBPB, EBF3, HOXC9
7	G4_G4D_N	GO_Biological_Process_2023	Positive Regulation Of Macromolecule Metabolic Process (GO:0010604)	2.71e-05	4.31781	45.4107	0.000664668	13	TFAP2A, OSR2, NOG, TWIST1, GATA2, KLF4, DKK1, BMP7, KLF2, BMP4, ID2, AGR2, SPRY2
7	G4_G4D_N	WikiPathway_2023_Human	Cell Differentiation Expanded Index WP2023	3.37e-05	26.4746	272.643	0.00067381	4	MYOD1, ID2, KLF4, LEFTY2
7	G4_G4D_N	GO_Biological_Process_2023	Cellular Response To BMP Stimulus (GO:0071773)	2.84e-05	11.3563	118.895	0.0006848	6	BMP4, INHBB, GDF3, LEFTY2, BMP7, NODAL
1	N	GO_Biological_Process_2023	Embryonic Heart Tube Development (GO:0035050)	6.24e-06	25.2026	302.051	0.00068841	5	MESP1, FGF8, SOX17, SOX18, HES1
6	G4_G4D	GO_Biological_Process_2023	Blood Vessel Morphogenesis (GO:0048514)	4.19e-05	14.6321	147.499	0.000694896	5	EFNB2, SOX18, TBX20, HOXA1, NKX2-5
6	G4_G4D	GO_Biological_Process_2023	Dorsal/Ventral Pattern Formation (GO:0009953)	4.2e-05	24.2878	244.788	0.000694896	4	SIX3, TBX20, HOXD11, HOXA11
6	G4_G4D	GO_Biological_Process_2023	Atrial Septum Morphogenesis (GO:0060413)	4.4e-05	59.4815	596.619	0.00070195	3	TBX20, NKX2-5, ISL1
6	G4_G4D	GO_Biological_Process_2023	Urogenital System Development (GO:0001655)	4.4e-05	59.4815	596.619	0.00070195	3	PAX8, SOX9, PAX2
6	G4_G4D	GO_Biological_Process_2023	Mesonephros Development (GO:0001823)	4.4e-05	59.4815	596.619	0.00070195	3	PAX8, GATA3, PAX2
1	N	Reactome_2022	Elastic Fibre Formation R-HSA-1566948	3.05e-06	13.2997	168.899	0.000723513	7	FBN3, TGFB1, ITGB3, FBLN1, LTBP1, BMP7, LOXL1
7	G4_G4D_N	BioPlanet_2019	ALK in cardiac myocytes	1.93e-05	17.6679	191.815	0.000738876	5	BMP4, NOG, CHRD, GATA4, BMP7
1	N	GO_Molecular_Function_2023	DNA-binding Transcription Activator Activity, RNA Polymerase II-specific (GO:0001228)	2.12e-05	3.38112	36.3891	0.00075777	18	FOXA1, GCM1, EGR2, CASZ1, TFAP2C, SMAD4, DLX5, STAT3, MEOX2, GLI1, GRHL1, POU2F3, SOX17, SOX18, OTX2, MIXL1, ATF4, NEUROG3
6	G4_G4D	Reactome_2022	Transcriptional Regulation By AP-2 (TFAP2) Family Of Transcription Factors R-HSA-8864260	6.08e-06	22.6756	272.347	0.000774145	5	CHGA, TFAP2B, TFAP2E, MYC, KIT
6	G4_G4D	KEGG_2021_Human	Transcriptional misregulation in cancer	1.2e-05	7.06151	80.0306	0.000843675	9	CEBPA, CEBPB, TLX3, PAX8, GADD45A, MYC, PAX3, HOXA11, GADD45G
6	G4_G4D	GO_Biological_Process_2023	Negative Regulation Of Apoptotic Process (GO:0043066)	5.43e-05	4.04003	39.6757	0.000849528	13	TFAP2B, NKX2-6, ISL1, THBS1, PAX2, TBX3, MALT1, SOCS3, NUAK2, MYC, SOX9, NKX2-5, TDGF1
6	G4_G4D	GO_Biological_Process_2023	Positive Regulation Of MAP Kinase Activity (GO:0043406)	5.46e-05	9.96756	97.8298	0.000849528	6	KIT, FZD10, THBS1, TDGF1, PIK3R5, MAP3K12
7	G4_G4D_N	WikiPathway_2023_Human	Genes Controlling Nephrogenesis WP4823	4.56e-05	14.4916	144.84	0.000855718	5	FOXC2, FOXC1, SHH, SIX1, HNF1B
6	G4_G4D	Reactome_2022	RNA Polymerase II Transcription R-HSA-73857	9.01e-06	2.9807	34.6277	0.000860341	25	CEBPB, IHH, TWIST1, NR2E1, GATA3, THBS1, SOCS3, MYC, SOX9, NKX2-5, CHGA, TFAP2B, TGIF2, JAG1, TFAP2E, GADD45A, GAD1, NR2F1, TBX5, RUNX3, CLDN5, NR5A2, SST, HAND2, KIT
1	N	GO_Biological_Process_2023	Regulation Of Anatomical Structure Morphogenesis (GO:0022603)	8.47e-06	5.81272	67.8855	0.000888266	11	CRB2, TBX1, EPHA4, CLDN4, SFRP1, SPARC, TGFB1, INF2, CDH2, HMOX1, DLL1
1	N	KEGG_2021_Human	Proteoglycans in cancer	3.82e-05	4.16032	42.3179	0.000894688	13	FZD2, TGFB1, FZD5, FZD7, ITGB3, STAT3, WNT5A, WNT8A, WNT8B, FZD10, ACTB, KDR, CD44
6	G4_G4D	GO_Biological_Process_2023	Cochlea Morphogenesis (GO:0090103)	6.02e-05	52.0437	505.721	0.000914303	3	HOXA1, SOX9, PAX2
6	G4_G4D	GO_Biological_Process_2023	Positive Regulation Of Branching Involved In Ureteric Bud Morphogenesis (GO:0090190)	6.02e-05	52.0437	505.721	0.000914303	3	PAX8, SOX9, PAX2
1	N	KEGG_2021_Human	Melanogenesis	4.48e-05	5.96648	59.7406	0.00092838	9	KITLG, FZD2, PLCB4, FZD5, FZD7, WNT5A, WNT8A, WNT8B, FZD10
1	N	KEGG_2021_Human	Rap1 signaling pathway	4.91e-05	4.05369	40.223	0.00092838	13	PDGFRA, ANGPT4, FLT1, ITGB3, ACTB, FGF3, KITLG, PLCB4, FGF8, ADORA2A, KDR, FGF20, FGFR4
1	N	KEGG_2021_Human	mTOR signaling pathway	5.16e-05	4.70871	46.4864	0.00092838	11	PRR5, SLC7A5, FZD2, FZD5, FZD7, WNT5A, WNT8A, WNT8B, FZD10, ATP6V1G3, ATP6V1B1
7	G4_G4D_N	GO_Molecular_Function_2023	DNA-binding Transcription Repressor Activity, RNA Polymerase II-specific (GO:0001227)	7.32e-05	4.94496	47.0856	0.000931037	10	TFAP2A, HHEX, IRX3, MXI1, EN1, NANOG, PRDM1, HOXD9, ZNF750, TBX2
6	G4_G4D	KEGG_2021_Human	Proteoglycans in cancer	2.02e-05	6.58878	71.2349	0.00094778	9	SDC4, MYC, IHH, FZD8, TWIST1, NANOG, FZD10, THBS1, HOXD10
6	G4_G4D	GO_Biological_Process_2023	Embryonic Skeletal System Morphogenesis (GO:0048704)	6.44e-05	21.4821	207.302	0.000963011	4	HOXB4, TWIST1, HOXB3, HOXC9
6	G4_G4D	GO_Biological_Process_2023	Eye Development (GO:0001654)	6.5e-05	13.2484	127.738	0.000963011	5	SIX3, MAB21L2, PAX6, MEIS2, PAX2
7	G4_G4D_N	BioPlanet_2019	Cell differentiation pathway	2.75e-05	28.1307	295.444	0.000971867	4	ID2, MYOD1, KLF4, LEFTY2
6	G4_G4D	GO_Biological_Process_2023	Regulation Of Cell Cycle (GO:0051726)	6.9e-05	4.9954	47.8642	0.00101097	10	MECOM, GADD45A, MYC, GATA3, SOX9, HOXC9, RUNX3, HOXD10, TBX3, GADD45G
7	G4_G4D_N	WikiPathway_2023_Human	Tgif Disruption Of Shh Signaling WP3674	5.79e-05	55.9718	546.135	0.00102121	3	SHH, FOXG1, NODAL
6	G4_G4D	GO_Biological_Process_2023	Chordate Embryonic Development (GO:0043009)	7.06e-05	13.0024	124.291	0.00102227	5	NKX2-6, FOXF1, GATA3, NKX2-5, ISL1
7	G4_G4D_N	GO_Biological_Process_2023	Positive Regulation Of Vasculature Development (GO:1904018)	4.34e-05	8.22722	82.6489	0.00102812	7	SFRP2, APLNR, GATA6, TWIST1, GATA4, GATA2, NODAL
1	N	GO_Biological_Process_2023	Cellular Response To Growth Factor Stimulus (GO:0071363)	1.05e-05	5.15292	59.0657	0.00103909	12	EEF1A1, TBX1, SFRP1, SMAD4, TGFB1, FLT1, DLX5, WNT5A, KDR, SNAI2, BMP7, CD44
1	N	GO_Biological_Process_2023	Negative Regulation Of Cellular Process (GO:0048523)	1.09e-05	2.92887	33.4671	0.00103909	24	KANK2, TBX1, EPHA4, BTG3, BTG2, SMAD4, TGFB1, FBLN1, DLL1, BMP7, ACTB, KNG1, SFRP1, SOX17, FRZB, IL1B, ALDH1A2, CHMP4C, NCK2, TXNIP, TGFBI, SLIT2, SOX7, CER1
6	G4_G4D	GO_Biological_Process_2023	Cardiac Muscle Tissue Morphogenesis (GO:0055008)	7.36e-05	20.6854	196.874	0.00105372	4	TBX20, HAND1, NKX2-5, ISL1
1	N	BioPlanet_2019	Delta Np63 pathway	1.11e-05	10.6354	121.289	0.0010702	7	CEBPD, T, COL5A1, DLX5, DLX6, HES1, KRT5
7	G4_G4D_N	GO_Biological_Process_2023	Negative Regulation Of MAPK Cascade (GO:0043409)	4.61e-05	8.14286	81.301	0.00107476	7	BMP4, EPHA4, RGS2, DUSP1, SPRY2, SPRY1, BMP7
1	N	GO_Biological_Process_2023	Regulation Of Cell Migration (GO:0030334)	1.21e-05	3.16883	35.8868	0.00110032	21	EPHA4, PDGFRA, TGFB1, FLT1, STAT3, KRT5, CLDN1, FGF3, FUT3, SFRP1, CLDN4, RAP2B, FGF8, KRT16, IL1B, KDR, ENPP2, FGF20, SNAI2, PHACTR1, SLIT2
1	N	BioPlanet_2019	Adipogenesis	1.32e-05	5.52516	62.0916	0.00110582	11	CFD, CYP26A1, EGR2, TGFB1, RBL1, CEBPD, FRZB, STAT3, ID3, MEF2D, MIXL1
7	G4_G4D_N	GO_Biological_Process_2023	Endocardial Cushion Development (GO:0003197)	4.91e-05	23.6854	234.974	0.00110789	4	BMP4, NOG, GATA4, TBX2
7	G4_G4D_N	GO_Biological_Process_2023	Positive Regulation Of Morphogenesis Of An Epithelium (GO:1905332)	4.91e-05	23.6854	234.974	0.00110789	4	BMP4, NOG, SIX1, SOX8
7	G4_G4D_N	BioPlanet_2019	BMP receptor signaling	3.63e-05	15.2764	156.193	0.0011918	5	BMP4, FST, NOG, CHRD, BMP7
7	G4_G4D_N	Reactome_2022	Developmental Biology R-HSA-1266738	1.22e-05	2.88907	32.6987	0.00121263	25	RARG, HOXD1, GATA6, GATA4, GATA2, NEUROD1, HHEX, ZIC3, GSC, MYB, LEFTY2, EPHA4, ITGA2, FOXH1, KRT12, HNF1B, KLF4, DKK1, POU3F2, BMP4, LIN28A, GJB1, MYOD1, NANOG, NODAL
7	G4_G4D_N	Reactome_2022	Gastrulation R-HSA-9758941	1.38e-05	34.6276	387.563	0.00121263	4	BMP4, GSC, FOXH1, NANOG
7	G4_G4D_N	GO_Biological_Process_2023	Positive Regulation Of Vascular Endothelial Growth Factor Production (GO:0010575)	5.86e-05	22.5	219.27	0.00129886	4	C3, GATA4, PTGS2, NODAL
1	N	WikiPathway_2023_Human	Focal Adhesion PI3K Akt mTOR Signaling Pathway WP3932	4.56e-05	3.45357	34.5194	0.00131672	16	FOXA1, PDGFRA, ANGPT4, FLT1, ITGB3, SLC2A1, FGF3, THBS4, GNG13, KITLG, FGF8, COL5A1, KDR, FGF20, FGFR4, ATF4
6	G4_G4D	GO_Biological_Process_2023	Lung Development (GO:0030324)	9.46e-05	19.2569	178.436	0.00133986	4	CEBPA, FOXF1, NKX2-1, FOXJ1
1	N	GO_Biological_Process_2023	Skin Development (GO:0043588)	1.58e-05	8.12008	89.7848	0.00137829	8	ERRFI1, SCEL, COL5A1, KRT16, WNT5A, TXNIP, DLL1, POU2F3
6	G4_G4D	GO_Biological_Process_2023	Atrial Septum Development (GO:0003283)	0.000103296	41.6308	382.083	0.00143155	3	TBX20, NKX2-5, ISL1
6	G4_G4D	GO_Biological_Process_2023	Cardiac Left Ventricle Morphogenesis (GO:0003214)	0.000103296	41.6308	382.083	0.00143155	3	FOXF1, HAND1, TBX5
7	G4_G4D_N	GO_Biological_Process_2023	Negative Regulation Of Transmembrane Receptor Protein Serine/Threonine Kinase Signaling Pathway (GO:0090101)	6.58e-05	7.67074	73.8637	0.00143556	7	FST, NOG, CHRD, SPRY2, SPRY1, GDF3, DKK1
1	N	BioPlanet_2019	Hedgehog signaling pathway	1.96e-05	7.85734	85.1823	0.00146182	8	ZIC2, DHH, WNT5A, PTCH2, WNT8A, WNT8B, GLI1, BMP7
6	G4_G4D	WikiPathway_2023_Human	Development Of Ureteric Collection System WP5053	7.65e-05	12.7653	120.989	0.00147304	5	SIX2, GATA3, HOXD11, PAX2, HOXA11
1	N	GO_Biological_Process_2023	Regulation Of Peptidyl-Tyrosine Phosphorylation (GO:0050730)	1.78e-05	6.78055	74.1682	0.00148998	9	ANGPT4, SFRP1, RAP2B, CADM4, TGFB1, ITGB3, ENPP2, CD44, THBS4
6	G4_G4D	BioPlanet_2019	Gene expression regulation in early pancreatic precursor cells	2.08e-05	83.2825	897.93	0.00152908	3	NR5A2, NKX6-1, PTF1A
6	G4_G4D	GO_Biological_Process_2023	Skeletal System Development (GO:0001501)	0.000113055	6.99078	63.5296	0.00154995	7	ANKH, IHH, SOX9, PITX1, SPAM1, TBX3, HOXA11
1	N	GO_Biological_Process_2023	Skin Epidermis Development (GO:0098773)	1.94e-05	18.8981	205.022	0.00156693	5	FA2H, CLDN4, KRT16, CLDN1, DLL1
6	G4_G4D	Reactome_2022	Regulation Of Gene Expression In Early Pancreatic Precursor Cells R-HSA-210747	2.08e-05	83.2825	897.93	0.00158725	3	NR5A2, NKX6-1, PTF1A
4	G4	GO_Molecular_Function_2023	RNA Polymerase II Cis-Regulatory Region Sequence-Specific DNA Binding (GO:0000978)	2.57e-05	6.27864	66.3572	0.00161062	10	SOX3, JUND, SOX1, FOXF2, SALL4, HES1, VAX1, NKX3-2, RUNX1, GLI2
4	G4	GO_Molecular_Function_2023	Sequence-Specific DNA Binding (GO:0043565)	4.03e-05	7.49146	75.8137	0.00161062	8	SOX3, JUND, FOXF2, HES1, LRWD1, VAX1, NKX3-2, GLI2
1	N	WikiPathway_2023_Human	A Network Map Of Macrophage Stimulating Protein MSP Signaling WP5353	6.23e-05	6.57915	63.7113	0.00168554	8	PDGFRA, FLT1, TGFB1, CDH2, IL1B, SLC2A1, KDR, CLDN1
7	G4_G4D_N	GO_Biological_Process_2023	Regulation Of Vascular Endothelial Growth Factor Production (GO:0010574)	8.12e-05	20.4525	192.621	0.00174559	4	C3, GATA4, PTGS2, NODAL
6	G4_G4D	GO_Biological_Process_2023	Aorta Development (GO:0035904)	0.000130766	37.8442	338.407	0.00177368	3	TFAP2B, JAG1, TBX2
7	G4_G4D_N	GO_Molecular_Function_2023	Receptor Ligand Activity (GO:0048018)	0.000154583	4.12342	36.1821	0.00183438	11	BMP4, SHH, SFRP2, INHBB, GDF3, METRNL, DKK1, BMP7, LEFTY2, NODAL, APLN
6	G4_G4D	WikiPathway_2023_Human	Transcriptional Cascade Regulating Adipogenesis WP4211	0.000103296	41.6308	382.083	0.0018355	3	CEBPA, CEBPB, GATA3
1	N	KEGG_2021_Human	Hepatocellular carcinoma	0.000113	4.28575	38.9494	0.00186363	11	SMAD4, FZD2, TGFB1, FZD5, FZD7, WNT5A, WNT8A, HMOX1, WNT8B, FZD10, ACTB
1	N	KEGG_2021_Human	MAPK signaling pathway	0.000119464	3.30961	29.894	0.00186363	15	PDGFRA, ANGPT4, TGFB1, FLT1, FGF3, CDC25B, KITLG, FGF8, IL1B, KDR, FGF20, CACNG1, FGFR4, ATF4, MAP3K12
7	G4_G4D_N	WikiPathway_2023_Human	ncRNAs Involved In Wnt Signaling In Hepatocellular Carcinoma WP4336	0.000118671	8.61676	77.8882	0.00197786	6	SFRP2, CCND1, SOX17, FZD8, KLF4, DKK1
1	N	BioPlanet_2019	Wnt/calcium/cyclic GMP pathway	2.95e-05	7.37963	76.9726	0.00198381	8	PLCB4, FZD2, FZD5, FZD7, WNT5A, WNT8A, WNT8B, FZD10
7	G4_G4D_N	BioPlanet_2019	Maturity onset diabetes of the young	6.92e-05	21.4275	205.233	0.00200951	4	NEUROD1, HHEX, HNF1B, MNX1
7	G4_G4D_N	BioPlanet_2019	HES/HEY pathway	6.99e-05	13.1409	125.738	0.00200951	5	MYOD1, MYB, GATA6, TWIST1, GATA4
1	N	WikiPathway_2023_Human	Genes Controlling Nephrogenesis WP4823	8.02e-05	9.56725	90.2239	0.00204375	6	FGF8, EYA1, LHX1, KDR, NCK2, SLIT2
7	G4_G4D_N	WikiPathway_2023_Human	Hair Follicle Development Cytodifferentiation Part 3 Of 3 WP2840	0.000135005	8.40315	74.8737	0.00213166	6	BMP4, DLX3, FST, FOS, MSX1, DKK1
6	G4_G4D	GO_Biological_Process_2023	Negative Regulation Of Epithelial Cell Proliferation (GO:0050680)	0.000159946	10.796	94.364	0.00214665	5	SOX9, GATA3, NR2F2, RUNX3, THBS1
6	G4_G4D	GO_Biological_Process_2023	Sympathetic Nervous System Development (GO:0048485)	0.000162584	34.6888	302.636	0.00215932	3	NELL2, TFAP2B, GATA3
7	G4_G4D_N	WikiPathway_2023_Human	Oligodendrocyte Specification And Differentiation Leading To Myelin Components For CNS WP4304	0.000144814	17.3024	152.955	0.00217221	4	BMP4, SHH, SOX8, MYT1
7	G4_G4D_N	GO_Biological_Process_2023	Cardiac Muscle Tissue Development (GO:0048738)	0.000103052	12.0201	110.348	0.00217994	5	GATA6, GATA4, MSX1, BMP7, TBX2
1	N	GO_Biological_Process_2023	Heart Development (GO:0007507)	2.82e-05	4.63059	48.5124	0.00218951	12	TBX1, MESP1, FGF8, TGFB1, SOX17, SOX18, BMP7, HDAC9, MEF2D, CER1, MIXL1, APLN
1	N	KEGG_2021_Human	Rheumatoid arthritis	0.000152163	5.72452	50.3217	0.00222538	8	FLT1, TGFB1, ATP6AP1, IL1B, MMP3, ATP6V0A4, ATP6V1G3, ATP6V1B1
6	G4_G4D	GO_Biological_Process_2023	Kidney Development (GO:0001822)	0.000171061	10.6319	92.2152	0.00224849	5	TFAP2B, PAX8, SIX2, GATA3, PAX2
7	G4_G4D_N	GO_Biological_Process_2023	Cellular Response To Fluid Shear Stress (GO:0071498)	0.000112171	41.9746	381.779	0.00226815	3	HAS2, KLF4, KLF2
7	G4_G4D_N	GO_Biological_Process_2023	Positive Regulation Of Branching Involved In Ureteric Bud Morphogenesis (GO:0090190)	0.000112171	41.9746	381.779	0.00226815	3	NOG, SIX1, SOX8
7	G4_G4D_N	GO_Biological_Process_2023	Regulation Of Astrocyte Differentiation (GO:0048710)	0.000112171	41.9746	381.779	0.00226815	3	EPHA4, ID2, NOG
7	G4_G4D_N	GO_Biological_Process_2023	Negative Regulation Of Cell Migration (GO:0030336)	0.000116895	5.90098	53.4288	0.00232942	8	EPHA4, NGFR, SHH, SFRP2, NOG, CHRD, EPPK1, NODAL
7	G4_G4D_N	GO_Biological_Process_2023	Negative Regulation Of Cell Cycle (GO:0045786)	0.000118671	8.61676	77.8882	0.00233104	6	BMP4, HHEX, FOXC1, HPGD, DUSP1, BMP7
6	G4_G4D	GO_Biological_Process_2023	Digestive Tract Development (GO:0048565)	0.000183759	15.9509	137.208	0.00239074	4	NKX2-6, CDX2, FOXF1, KIT
1	N	GO_Biological_Process_2023	Cellular Response To Fibroblast Growth Factor Stimulus (GO:0044344)	3.21e-05	8.85926	91.6555	0.00240629	7	TBX1, SFRP1, FGF8, FGF20, FGFR4, FGF3, CD44
1	N	GO_Biological_Process_2023	Heart Looping (GO:0001947)	3.41e-05	11.3646	116.898	0.00246586	6	MESP1, SOX17, SOX18, FOXN4, TBX6, DLL1
7	G4_G4D_N	BioPlanet_2019	Proteins and DNA sequences in cardicac structures	9.47e-05	19.5623	181.238	0.00247535	4	SHH, GATA4, PITX2, TBX2
7	G4_G4D_N	BioPlanet_2019	Prolactin regulation of apoptosis	9.69e-05	7.18445	66.4003	0.00247535	7	EGLN3, CCND1, FTH1, MID1IP1, MYB, NOG, KLF9
7	G4_G4D_N	WikiPathway_2023_Human	Pre Implantation Embryo WP3527	0.000173946	10.6561	92.247	0.00248495	5	SOX8, NANOG, GATA2, KLF4, ZFP36L2
7	G4_G4D_N	WikiPathway_2023_Human	Markers Of Kidney Cell Lineage WP5236	0.00018868	10.4582	89.6839	0.00254247	5	BMP4, EGLN3, SIX1, HNF1B, BMP7
7	G4_G4D_N	WikiPathway_2023_Human	lncRNA In Canonical Wnt Signaling And Colorectal Cancer WP4258	0.000194923	7.82124	66.8162	0.00254247	6	TFAP2A, SFRP2, CCND1, SOX17, FZD8, DKK1
1	N	GO_Biological_Process_2023	Positive Regulation Of Transcription By RNA Polymerase II (GO:0045944)	3.7e-05	2.30387	23.5099	0.00254542	33	FOXA1, MESP1, GCM1, CASZ1, DLX5, WNT8A, MEOX2, GLI1, DLL1, SOX17, SOX18, ZMIZ2, TBX21, NCK2, HES1, OTX2, MEF2D, TBX1, FOXD3, EGR2, TFAP2C, SMAD4, TGFB1, FZD5, STAT3, WNT5A, FOXN4, GRHL1, POU2F3, POU5F1, MIXL1, ATF4, NEUROG3
1	N	GO_Biological_Process_2023	Nervous System Development (GO:0007399)	3.76e-05	3.0082	30.6468	0.00254542	20	MESP1, EGR2, TGFB1, NRSN1, FZD5, DLX5, DLX6, STAT3, SLC2A1, WNT8B, ZIC5, CDH2, ADORA2A, ZIC2, LHX1, ALDH1A2, HES1, CER1, NEUROG3, DACT1
1	N	GO_Biological_Process_2023	Embryonic Organ Development (GO:0048568)	3.95e-05	7.0577	71.5616	0.00258773	8	KITLG, FGF8, PKDCC, TGFB1, SOX17, SOX18, KDR, ATF4
6	G4_G4D	GO_Biological_Process_2023	Regulation Of Gene Expression (GO:0010468)	0.000204965	2.68809	22.8291	0.0026397	20	CEBPA, CEBPB, TGIF2, FOXD1, IHH, TWIST1, PAX6, HOXD13, GATA3, RUNX3, CLDN5, NR5A2, MYC, HAND2, NKX2-1, NANOG, HOXB1, SOX9, PTF1A, HOXB7
7	G4_G4D_N	GO_Biological_Process_2023	Positive Regulation Of Cell Adhesion (GO:0045785)	0.000143813	8.30025	73.4323	0.00272766	6	EPHA4, FOXC2, SFRP2, CHRD, AGR2, NODAL
7	G4_G4D_N	GO_Biological_Process_2023	Artery Morphogenesis (GO:0048844)	0.000144814	17.3024	152.955	0.00272766	4	BMP4, HPGD, NOG, TBX2
7	G4_G4D_N	GO_Biological_Process_2023	Regulation Of Cell Migration Involved In Sprouting Angiogenesis (GO:0090049)	0.000144814	17.3024	152.955	0.00272766	4	FOXC2, GATA2, PTGS2, KLF4
6	G4_G4D	WikiPathway_2023_Human	Nuclear Receptors WP170	0.000165848	16.4209	142.935	0.00273649	4	NR5A2, NR2F1, NR2E1, NR2F2
1	N	BioPlanet_2019	Melanogenesis	4.48e-05	5.96648	59.7406	0.00273851	9	KITLG, FZD2, PLCB4, FZD5, FZD7, WNT5A, WNT8A, WNT8B, FZD10
1	N	WikiPathway_2023_Human	Wnt Signaling WP428	0.000115408	5.2243	47.3689	0.00274498	9	SFRP1, FZD2, PLCB4, SOX17, FZD5, FZD7, WNT5A, FZD10, CER1
1	N	WikiPathway_2023_Human	Dopaminergic Neurogenesis WP2855	0.000120449	12.0892	109.097	0.00274498	5	FGF8, TGFB1, STAT3, OTX2, GLI1
7	G4_G4D_N	GO_Biological_Process_2023	Regulation Of T Cell Differentiation In Thymus (GO:0033081)	0.000148571	37.3089	328.857	0.00276062	3	BMP4, SHH, FOXJ1
6	G4_G4D	GO_Biological_Process_2023	Visual System Development (GO:0150063)	0.000223705	15.0872	126.81	0.00285224	4	SIX3, MAB21L2, PAX6, MEIS2
6	G4_G4D	GO_Biological_Process_2023	Central Nervous System Development (GO:0007417)	0.000238872	4.69444	39.1497	0.00294714	9	EMX2, PAX8, SIX3, NKX2-1, FOXJ1, PAX6, NPTX1, SOX9, MEIS2
6	G4_G4D	GO_Biological_Process_2023	Aorta Morphogenesis (GO:0035909)	0.000240394	29.7303	247.749	0.00294714	3	TFAP2B, JAG1, TBX2
6	G4_G4D	GO_Biological_Process_2023	Embryonic Digit Morphogenesis (GO:0042733)	0.000240394	29.7303	247.749	0.00294714	3	TWIST1, TBX3, TBX2
6	G4_G4D	GO_Biological_Process_2023	Positive Regulation Of Macrophage Activation (GO:0043032)	0.000240394	29.7303	247.749	0.00294714	3	CEBPA, TNIP2, THBS1
1	N	WikiPathway_2023_Human	miR 509 3P Alteration Of YAP1 ECM Axis WP3967	0.000146154	18.5531	163.84	0.00299484	4	EDNRA, SPARC, COL5A1, SNAI2
1	N	WikiPathway_2023_Human	22Q11 2 Copy Number Variation Syndrome WP4657	0.000150303	5.03155	44.292	0.00299484	9	SLC7A4, TBX1, CYP26A1, FGF8, ACTC1, SERPIND1, ALDH1A2, HES1, CLDN1
1	N	WikiPathway_2023_Human	lncRNA In Canonical Wnt Signaling And Colorectal Cancer WP4258	0.000152163	5.72452	50.3217	0.00299484	8	SFRP1, FZD2, SOX17, FZD5, FZD7, WNT5A, FZD10, CER1
6	G4_G4D	Reactome_2022	Gene Expression (Transcription) R-HSA-74160	4.76e-05	2.67405	26.6145	0.00302998	25	CEBPB, IHH, TWIST1, NR2E1, GATA3, THBS1, SOCS3, MYC, SOX9, NKX2-5, CHGA, TFAP2B, TGIF2, JAG1, TFAP2E, GADD45A, GAD1, NR2F1, TBX5, RUNX3, CLDN5, NR5A2, SST, HAND2, KIT
7	G4_G4D_N	WikiPathway_2023_Human	Ectoderm Differentiation WP2858	0.00024495	6.1285	50.9552	0.00306188	7	TFAP2A, BMP4, SHH, GATA6, FZD8, PAX3, SPRY2
1	N	GO_Biological_Process_2023	Chordate Embryonic Development (GO:0043009)	5.11e-05	8.17611	80.8016	0.00321462	7	TBX1, FOXD3, TGFB1, ALDH1A2, WNT5A, BMP7, DACT1
1	N	GO_Biological_Process_2023	Wound Healing (GO:0042060)	5.21e-05	6.76259	66.6924	0.00321462	8	PDGFRA, ITGB3, FZD7, WNT5A, CHMP4C, HMOX1, CLDN1, PPL
6	G4_G4D	WikiPathway_2023_Human	22Q11 2 Copy Number Variation Syndrome WP4657	0.00022991	7.55434	63.2889	0.00326653	6	CLDN5, CYP26B1, HAND2, PAX3, NKX2-5, MALT1
6	G4_G4D	WikiPathway_2023_Human	Osteoblast Differentiation And Related Diseases WP4787	0.00022991	7.55434	63.2889	0.00326653	6	JAG1, IHH, FZD8, FZD10, SOX9, PIK3R5
6	G4_G4D	WikiPathway_2023_Human	MAP3K1 Role In Promoting And Blocking Gonadal Determination WP4872	0.000240394	29.7303	247.749	0.00326653	3	FOXL2, SOX9, GADD45G
6	G4_G4D	GO_Biological_Process_2023	Skeletal System Morphogenesis (GO:0048705)	0.000269548	14.312	117.627	0.00327308	4	CYP26B1, HOXB4, HOXB3, HOXC9
6	G4_G4D	BioPlanet_2019	Neural crest differentiation	5.46e-05	9.96756	97.8298	0.00335103	6	LHX2, MYC, PAX3, TWIST1, SOX9, ISL1
1	N	GO_Biological_Process_2023	Response To Retinoic Acid (GO:0032526)	5.7e-05	8.02144	78.3909	0.00336813	7	TBX1, ALDH1A2, FZD7, WNT5A, WNT8A, WNT8B, FZD10
1	N	GO_Biological_Process_2023	Positive Regulation Of Cell Population Proliferation (GO:0008284)	5.78e-05	2.82554	27.572	0.00336813	21	TBX1, EPHA4, PDGFRA, TGFB1, WNT5A, GLI1, DLL1, ACTB, FGF3, CDC25B, EFNB2, SFRP1, KITLG, FGF8, BAMBI, IL1B, KDR, FGF20, HMOX1, HES1, FGFR4
6	G4_G4D	GO_Biological_Process_2023	Regulation Of Epithelial Cell Differentiation (GO:0030856)	0.000286933	27.7469	226.311	0.00338741	3	CEBPB, GATA3, SOX9
6	G4_G4D	GO_Biological_Process_2023	Neuron Fate Commitment (GO:0048663)	0.000286933	27.7469	226.311	0.00338741	3	PAX6, ISL1, POU3F2
6	G4_G4D	GO_Biological_Process_2023	Cardiac Atrium Morphogenesis (GO:0003209)	0.000286933	27.7469	226.311	0.00338741	3	TBX20, NKX2-5, ISL1
1	N	GO_Biological_Process_2023	Positive Regulation Of Protein Phosphorylation (GO:0001934)	6.02e-05	3.10333	30.1571	0.00341246	18	TBX1, ANGPT4, SMAD4, TGFB1, ITGB3, SH2D3C, ITLN1, BMP7, FGF3, THBS4, FGF8, TRAF4, IL1B, KDR, ENPP2, FGF20, CD44, MAP3K12
7	G4_G4D_N	GO_Biological_Process_2023	Negative Regulation Of Myoblast Differentiation (GO:0045662)	0.000191866	33.5763	287.37	0.00347126	3	BMP4, SOX8, PRICKLE1
7	G4_G4D_N	GO_Biological_Process_2023	Positive Regulation Of Brown Fat Cell Differentiation (GO:0090336)	0.000191866	33.5763	287.37	0.00347126	3	SIX1, METRNL, PTGS2
1	N	WikiPathway_2023_Human	Nephrogenesis WP5052	0.000185479	17.227	148.024	0.00349184	4	FGF8, ALDH1A2, FGF20, BMP7
1	N	GO_Biological_Process_2023	Endoderm Development (GO:0007492)	6.39e-05	24.1227	232.972	0.00352767	4	SOX17, LHX1, SOX7, MIXL1
7	G4_G4D_N	GO_Biological_Process_2023	Regulation Of Cell Population Proliferation (GO:0042127)	0.000197788	2.83304	24.161	0.00353192	18	TFAP2A, OSR2, EPHA4, EGLN3, RARG, HTR1A, SIX1, POU3F2, CDC25B, BMP4, SHH, HHEX, SFRP2, ADAMTS1, FTH1, ID2, ZNF703, HAS2
7	G4_G4D_N	GO_Biological_Process_2023	Negative Regulation Of Cell Motility (GO:2000146)	0.000204163	6.32434	53.7353	0.00359903	7	EPHA4, NGFR, SHH, SFRP2, NOG, CHRD, EPPK1
4	G4	GO_Molecular_Function_2023	Cis-Regulatory Region Sequence-Specific DNA Binding (GO:0000987)	0.000135058	5.57084	49.6351	0.00360154	9	SOX3, JUND, SOX1, FOXF2, SALL4, VAX1, NKX3-2, RUNX1, GLI2
7	G4_G4D_N	GO_Biological_Process_2023	Vasculogenesis (GO:0001570)	0.000211727	15.5102	131.22	0.00363905	4	SHH, SOX17, APLNR, HAS2
7	G4_G4D_N	GO_Biological_Process_2023	Lung Development (GO:0030324)	0.000211727	15.5102	131.22	0.00363905	4	BMP4, SHH, ZIC3, FOXJ1
1	N	GO_Molecular_Function_2023	Wnt Receptor Activity (GO:0042813)	0.000113232	20.1002	182.632	0.00364609	4	FZD2, FZD5, FZD7, FZD10
1	N	GO_Biological_Process_2023	Regulation Of Epithelial To Mesenchymal Transition (GO:0010717)	6.8e-05	6.4911	62.2932	0.00365368	8	FOXA1, CRB2, EPHA4, SFRP1, SMAD4, TGFB1, BAMBI, IL1B
6	G4_G4D	KEGG_2021_Human	Breast cancer	0.000103897	7.09137	65.0428	0.00366237	7	JAG1, GADD45A, MYC, KIT, FZD8, FZD10, GADD45G
7	G4_G4D_N	GO_Biological_Process_2023	Positive Regulation Of Transmembrane Receptor Protein Serine/Threonine Kinase Signaling Pathway (GO:0090100)	0.000218982	7.64471	64.4183	0.00371729	6	BMP4, INHBB, GDF3, LEFTY2, BMP7, NODAL
1	N	GO_Biological_Process_2023	Dorsal/Ventral Pattern Formation (GO:0009953)	7.11e-05	13.7399	131.243	0.0037253	5	SFRP1, FGF8, LHX1, WNT8B, CER1
1	N	Reactome_2022	Class B/2 (Secretin Family Receptors) R-HSA-373080	2.12e-05	6.61648	71.1942	0.00377353	9	FZD2, DHH, FZD7, WNT5A, PTCH2, WNT8A, WNT8B, FZD10, GNG13
7	G4_G4D_N	GO_Biological_Process_2023	Negative Regulation Of Mitotic Cell Cycle (GO:0045930)	0.00023828	14.9924	125.068	0.00387844	4	BMP4, FOXC1, BMP7, ZFP36L2
7	G4_G4D_N	GO_Biological_Process_2023	Embryonic Skeletal System Development (GO:0048706)	0.00023828	14.9924	125.068	0.00387844	4	OSR2, NOG, SIX1, HOXD9
7	G4_G4D_N	GO_Biological_Process_2023	Fat Cell Differentiation (GO:0045444)	0.000238632	9.90627	82.6241	0.00387844	5	SOX8, INHBB, METRNL, GATA2, KLF4
7	G4_G4D_N	GO_Biological_Process_2023	Embryonic Cranial Skeleton Morphogenesis (GO:0048701)	0.000242579	30.5223	254.074	0.00387844	3	TFAP2A, SIX1, TWIST1
7	G4_G4D_N	GO_Biological_Process_2023	Endoderm Development (GO:0007492)	0.000242579	30.5223	254.074	0.00387844	3	SOX17, DUSP1, GATA4
1	N	GO_Biological_Process_2023	Positive Regulation Of Cell Differentiation (GO:0045597)	7.82e-05	3.44741	32.6001	0.00399893	15	CRB2, DLX2, SMAD4, PKDCC, TGFB1, BMP7, ACTB, SFRP1, KITLG, FGF8, FRZB, BAMBI, IL1B, KDR, MYF5
1	N	GO_Biological_Process_2023	Embryonic Organ Morphogenesis (GO:0048562)	8.02e-05	9.56725	90.2239	0.00400625	6	TBX1, MESP1, PDGFRA, ALDH1A3, SOX17, HES1
7	G4_G4D_N	GO_Biological_Process_2023	Positive Regulation Of Cell Differentiation (GO:0045597)	0.000253726	4.21181	34.8706	0.00401003	10	BMP4, NEUROD1, FOXC1, SFRP2, MYOD1, ID2, ZNF703, TWIST1, GDF3, BMP7
6	G4_G4D	GO_Biological_Process_2023	Negative Regulation Of Cellular Metabolic Process (GO:0031324)	0.000350432	13.2877	105.722	0.00409909	4	TWIST1, CBFA2T3, PAX2, TBX2
6	G4_G4D	GO_Biological_Process_2023	Regulation Of Epithelial To Mesenchymal Transition (GO:0010717)	0.000355664	8.99073	71.4001	0.00412247	5	NKX2-1, TWIST1, ALX1, GATA3, TBX5
6	G4_G4D	KEGG_2021_Human	Thyroid cancer	0.000149232	16.9193	149.059	0.00420834	4	PAX8, GADD45A, MYC, GADD45G
7	G4_G4D_N	GO_Biological_Process_2023	Positive Regulation Of Developmental Process (GO:0051094)	0.000269691	4.60432	37.8394	0.00421392	9	BMP4, NEUROD1, SHH, FST, ZNF703, AGR2, SOX8, OTX2, BMP7
1	N	WikiPathway_2023_Human	Nuclear Receptors Meta Pathway WP2882	0.000244352	3.08505	25.658	0.00426251	15	TGFB1, GPX3, STAT3, SLC2A1, POU5F1, SLC7A5, ZIC2, IL1B, CDC42EP3, SCNN1A, PDK4, HMOX1, SNAI2, HES1, GGT1
1	N	WikiPathway_2023_Human	Breast Cancer Pathway WP4262	0.000246103	4.23741	35.2119	0.00426251	10	FGF8, FZD2, FZD5, FZD7, WNT5A, FGF20, HES1, FZD10, DLL1, FGF3
1	N	GO_Biological_Process_2023	Response To Lipid (GO:0033993)	8.76e-05	5.43231	50.7547	0.00427042	9	FOXA1, TGFB1, GPX3, ALDH1A2, IL1B, STAT3, WNT8A, WNT8B, FGFR4
6	G4_G4D	WikiPathway_2023_Human	TP53 Network WP1742	0.000338915	26.0114	207.825	0.00434941	3	GADD45A, MYC, TNFSF10
6	G4_G4D	BioPlanet_2019	Pancreatic beta-cell development regulation	8.36e-05	19.9457	187.282	0.00439426	4	NR5A2, PAX6, NKX6-1, PTF1A
7	G4_G4D_N	KEGG_2021_Human	Maturity onset diabetes of the young	8.12e-05	20.4525	192.621	0.00441454	4	NEUROD1, HHEX, HNF1B, MNX1
7	G4_G4D_N	WikiPathway_2023_Human	ID Signaling Pathway WP53	0.000368284	25.824	204.181	0.00441941	3	MYOD1, ID2, ID3
6	G4_G4D	GO_Biological_Process_2023	Positive Regulation Of Epithelial Cell Differentiation (GO:0030858)	0.000396596	24.48	191.742	0.00447487	3	FOXJ1, SOX9, NKX6-1
6	G4_G4D	GO_Biological_Process_2023	Positive Regulation Of Leukocyte Activation (GO:0002696)	0.000396596	24.48	191.742	0.00447487	3	CEBPA, TNIP2, THBS1
6	G4_G4D	GO_Biological_Process_2023	Regulation Of Cardiac Muscle Cell Proliferation (GO:0060043)	0.000396596	24.48	191.742	0.00447487	3	TBX20, TBX5, TBX2
1	N	WikiPathway_2023_Human	Wnt Signaling Pathway And Pluripotency WP399	0.000269493	5.22995	42.9848	0.0044881	8	FOXD3, FZD2, FZD5, FZD7, WNT5A, FZD10, POU5F1, CD44
7	G4_G4D_N	GO_Biological_Process_2023	Negative Regulation Of Epithelial Cell Differentiation (GO:0030857)	0.00030122	27.9774	226.832	0.00465368	3	SPRY2, SPRY1, GDF3
6	G4_G4D	WikiPathway_2023_Human	Imatinib And Chronic Myeloid Leukemia WP3640	0.000396596	24.48	191.742	0.00482178	3	GADD45A, MYC, KIT
7	G4_G4D_N	WikiPathway_2023_Human	Glucocorticoid Receptor Pathway WP2880	0.000421206	8.68352	67.4917	0.00486006	5	RGS2, TSC22D3, PLK2, SPRY1, PTGS2
4	G4	GO_Molecular_Function_2023	Sequence-Specific Double-Stranded DNA Binding (GO:1990837)	0.00029248	6.34581	51.6366	0.00491856	7	SOX3, JUND, HES1, VAX1, NKX3-2, RUNX1, GLI2
4	G4	GO_Molecular_Function_2023	RNA Polymerase II Transcription Regulatory Region Sequence-Specific DNA Binding (GO:0000977)	0.00030741	4.95545	40.0763	0.00491856	9	SOX3, JUND, SOX1, FOXF2, SALL4, VAX1, NKX3-2, RUNX1, GLI2
7	G4_G4D_N	BioPlanet_2019	RAGE pathway	0.000204345	10.2675	87.2299	0.00494731	5	BMP4, ID2, ID3, F3, BMP7
2	G4D	GO_Molecular_Function_2023	DNA-binding Transcription Activator Activity, RNA Polymerase II-specific (GO:0001228)	0.000350103	14.2703	113.553	0.00502887	4	CDX4, SOX9, POU4F1, HOXC10
2	G4D	GO_Molecular_Function_2023	Double-Stranded DNA Binding (GO:0003690)	0.000368822	9.99225	78.9907	0.00502887	5	CDX4, SOX9, POU4F1, HOXC10, NKX3-1
2	G4D	GO_Molecular_Function_2023	Cis-Regulatory Region Sequence-Specific DNA Binding (GO:0000987)	0.000537837	7.41287	55.8038	0.00502887	6	CDX4, SOX9, POU4F1, TBX4, HOXC10, NKX3-1
2	G4D	GO_Molecular_Function_2023	Sequence-Specific Double-Stranded DNA Binding (GO:1990837)	0.000570757	9.04695	67.5676	0.00502887	5	CDX4, SOX9, POU4F1, HOXC10, NKX3-1
2	G4D	GO_Molecular_Function_2023	Sequence-Specific DNA Binding (GO:0043565)	0.000578071	9.0206	67.2559	0.00502887	5	CDX4, SOX9, POU4F1, HOXC10, NKX3-1
2	G4D	GO_Molecular_Function_2023	RNA Polymerase II Cis-Regulatory Region Sequence-Specific DNA Binding (GO:0000978)	0.000603464	7.24424	53.7003	0.00502887	6	CDX4, SOX9, POU4F1, TBX4, HOXC10, NKX3-1
7	G4_G4D_N	GO_Biological_Process_2023	Regulation Of Ossification (GO:0030278)	0.00033228	13.6274	109.149	0.0050765	4	BMP4, S1PR1, TWIST1, DKK1
7	G4_G4D_N	WikiPathway_2023_Human	CKAP4 Signaling Pathway Map WP5322	0.000460035	6.60094	50.723	0.0051115	6	NGFR, SHH, CCND1, TWIST1, NANOG, DKK1
6	G4_G4D	GO_Biological_Process_2023	Regulation Of Endothelial Cell Migration (GO:0010594)	0.000466107	8.44698	64.7976	0.00521304	5	NELL2, GATA3, NR2F2, THBS1, TDGF1
6	G4_G4D	GO_Molecular_Function_2023	bHLH Transcription Factor Binding (GO:0043425)	0.000530055	21.901	165.189	0.00523429	3	HAND1, TWIST1, ISL1
6	G4_G4D	GO_Biological_Process_2023	Regulation Of Nucleic Acid-Templated Transcription (GO:1903506)	0.000494276	3.58685	27.3046	0.00532114	11	CEBPA, CEBPB, TGIF2, NR5A2, NKX2-1, NANOG, HOXD13, HOXB1, PTF1A, RUNX3, HOXB7
6	G4_G4D	GO_Biological_Process_2023	His-Purkinje System Development (GO:0003164)	0.000521681	91.9028	694.643	0.00532114	2	NKX2-5, TBX5
6	G4_G4D	GO_Biological_Process_2023	Anterior/Posterior Axis Specification, Embryo (GO:0008595)	0.000521681	91.9028	694.643	0.00532114	2	TDGF1, TBX3
6	G4_G4D	GO_Biological_Process_2023	Peripheral Nervous System Neuron Development (GO:0048935)	0.000521681	91.9028	694.643	0.00532114	2	ISL1, RUNX3
6	G4_G4D	GO_Biological_Process_2023	Positive Regulation Of Epithelial Cell Differentiation Involved In Kidney Development (GO:2000698)	0.000521681	91.9028	694.643	0.00532114	2	PAX8, PAX2
6	G4_G4D	GO_Biological_Process_2023	Tripartite Regional Subdivision (GO:0007351)	0.000521681	91.9028	694.643	0.00532114	2	TDGF1, TBX3
6	G4_G4D	GO_Biological_Process_2023	Ventricular Cardiac Muscle Cell Development (GO:0055015)	0.000521681	91.9028	694.643	0.00532114	2	NKX2-6, NKX2-5
6	G4_G4D	GO_Biological_Process_2023	Pronephros Development (GO:0048793)	0.000521681	91.9028	694.643	0.00532114	2	PAX8, PAX2
6	G4_G4D	GO_Biological_Process_2023	Mesenchymal Cell Differentiation Involved In Kidney Development (GO:0072161)	0.000521681	91.9028	694.643	0.00532114	2	SIX2, PAX2
6	G4_G4D	GO_Biological_Process_2023	Negative Regulation Of T Cell Differentiation In Thymus (GO:0033085)	0.000521681	91.9028	694.643	0.00532114	2	IHH, FOXJ1
6	G4_G4D	GO_Biological_Process_2023	Negative Regulation Of Cardiac Muscle Cell Apoptotic Process (GO:0010667)	0.000521681	91.9028	694.643	0.00532114	2	HAND2, NKX2-5
6	G4_G4D	GO_Biological_Process_2023	Blood Vessel Endothelial Cell Migration (GO:0043534)	0.000530055	21.901	165.189	0.00536365	3	EFNB2, SOX18, TDGF1
7	G4_G4D_N	GO_Biological_Process_2023	Positive Regulation Of Cell Migration Involved In Sprouting Angiogenesis (GO:0090050)	0.000368284	25.824	204.181	0.00539352	3	FOXC2, GATA2, PTGS2
7	G4_G4D_N	GO_Biological_Process_2023	Mesonephric Tubule Development (GO:0072164)	0.000368284	25.824	204.181	0.00539352	3	FOXC1, SIX1, BMP7
7	G4_G4D_N	GO_Biological_Process_2023	Regulation Of Blood Vessel Endothelial Cell Proliferation Involved In Sprouting Angiogenesis (GO:1903587)	0.000368284	25.824	204.181	0.00539352	3	NGFR, APLNR, GATA2
7	G4_G4D_N	GO_Biological_Process_2023	Positive Regulation Of Bone Mineralization (GO:0030501)	0.000368779	13.2259	104.555	0.00539352	4	TFAP2A, BMP4, OSR2, BMP7
7	G4_G4D_N	GO_Biological_Process_2023	Negative Regulation Of Cellular Process (GO:0048523)	0.000372643	3.11177	24.5671	0.00539352	14	TFAP2A, EPHA4, RARG, HPGD, DUSP1, BMP7, BMP4, SHH, SFRP2, SOX17, ADAMTS1, FTH1, AGR2, MSX1
1	N	GO_Biological_Process_2023	Mesonephric Tubule Development (GO:0072164)	0.000113232	20.1002	182.632	0.00539656	4	LHX1, SLIT2, BMP7, CER1
6	G4_G4D	GO_Biological_Process_2023	Regulation Of Epithelial Cell Proliferation (GO:0050678)	0.000543717	8.15108	61.2723	0.00545858	5	ZFP36, MYC, SOX9, RUNX3, PAX2
5	G4_N	GO_Biological_Process_2023	Cell Migration Involved In Heart Development (GO:0060973)	1.79e-05	470.024	5137.58	0.00547864	2	FLRT3, SNAI2
1	N	GO_Cellular_Component_2023	Microvillus (GO:0005902)	4.56e-05	8.33685	83.3255	0.00551113	7	SLC7A5, TGFB1, SLC7A8, ITGB3, PROM1, CD44, ATP6V1B1
1	N	GO_Cellular_Component_2023	Cell Projection Membrane (GO:0031253)	6.09e-05	5.71671	55.4883	0.00551113	9	SLC7A5, SLC22A5, SLC7A8, ITGB3, SCNN1A, ITLN1, SLC3A1, ATP6V0A4, ATP1B2
1	N	Reactome_2022	Signaling By Insulin Receptor R-HSA-74752	3.95e-05	7.0577	71.5616	0.00561526	8	FGF8, ATP6AP1, FGF20, ATP6V0A4, ATP6V1G3, FGFR4, FGF3, ATP6V1B1
6	G4_G4D	Reactome_2022	TFAP2 (AP-2) Family Regulates Transcription Of Growth Factors And Their Receptors R-HSA-8866910	0.000103296	41.6308	382.083	0.00563703	3	CHGA, TFAP2B, KIT
1	N	GO_Molecular_Function_2023	Frizzled Binding (GO:0005109)	0.000192636	10.7923	92.325	0.00563898	5	SFRP1, FZD7, WNT5A, WNT8A, WNT8B
6	G4_G4D	WikiPathway_2023_Human	Ectoderm Differentiation WP2858	0.000512109	6.45245	48.8901	0.00583061	6	MYC, ARX, FZD8, PAX3, PAX6, NR2F2
6	G4_G4D	WikiPathway_2023_Human	Transcription Factor Regulation In Adipogenesis WP3599	0.000530055	21.901	165.189	0.00583061	3	CEBPA, CEBPB, TWIST1
6	G4_G4D	GO_Biological_Process_2023	Negative Regulation Of Cellular Process (GO:0048523)	0.000587414	3.29706	24.5294	0.00585119	12	TFAP2B, KLF11, CEBPA, SST, MYC, GATA3, HOXC9, TBX5, RUNX3, CBFA2T3, THBS1, HOXD10
6	G4_G4D	GO_Biological_Process_2023	Gonad Development (GO:0008406)	0.000604467	11.3855	84.3795	0.00594655	4	KIT, SOX9, GATA3, NR2F2
6	G4_G4D	GO_Biological_Process_2023	Positive Regulation Of Morphogenesis Of An Epithelium (GO:1905332)	0.000606315	20.8049	154.125	0.00594655	3	PAX8, SOX9, PAX2
7	G4_G4D_N	WikiPathway_2023_Human	Sudden Infant Death Syndrome SIDS Susceptibility Pathways WP706	0.000558335	5.30597	39.7447	0.00598216	7	NEUROD1, MYB, HTR1A, EN1, NANOG, GATA2, POU3F2
1	N	GO_Biological_Process_2023	Positive Regulation Of Phosphorylation (GO:0042327)	0.000128849	3.65925	32.7754	0.00600437	13	TBX1, PDGFRA, TGFB1, FLT1, FZD7, ITGB3, ITLN1, FGF3, FGF8, IL1B, KDR, FGF20, FGFR4
7	G4_G4D_N	WikiPathway_2023_Human	Wnt Signaling WP428	0.000583889	6.29374	46.8619	0.00604024	6	SFRP2, CCND1, SOX17, FZD8, PRICKLE1, DKK1
1	N	WikiPathway_2023_Human	Complement And Coagulation Cascades WP558	0.000379156	6.98647	55.0363	0.00608054	6	CFD, C6, SERPIND1, C9, CFI, KNG1
7	G4_G4D_N	GO_Biological_Process_2023	Negative Regulation Of Vascular Associated Smooth Muscle Cell Proliferation (GO:1904706)	0.00044425	23.9782	185.091	0.00617014	3	BMP4, CNN1, APLN
7	G4_G4D_N	GO_Biological_Process_2023	Positive Regulation Of SMAD Protein Signal Transduction (GO:0060391)	0.00044425	23.9782	185.091	0.00617014	3	BMP4, BMP7, NODAL
7	G4_G4D_N	GO_Biological_Process_2023	Embryonic Heart Tube Development (GO:0035050)	0.00044425	23.9782	185.091	0.00617014	3	SOX17, PITX2, TBX2
7	G4_G4D_N	GO_Biological_Process_2023	Regulation Of Brown Fat Cell Differentiation (GO:0090335)	0.00044425	23.9782	185.091	0.00617014	3	SIX1, METRNL, PTGS2
1	N	GO_Biological_Process_2023	Generation Of Neurons (GO:0048699)	0.000139206	4.17841	37.1024	0.00622053	11	IRX1, IRX2, FGF8, FZD2, FZD5, FZD7, LHX1, WNT5A, WNT8A, WNT8B, FZD10
1	N	GO_Biological_Process_2023	Response To Estradiol (GO:0032355)	0.000141685	11.6237	103.008	0.00622053	5	FOXA1, SFRP1, TGFB1, STAT3, WNT8B
1	N	GO_Biological_Process_2023	Positive Regulation Of Cellular Process (GO:0048522)	0.000147894	2.5059	22.0996	0.00622053	23	TBX1, PRR5, EPHA4, PDGFRA, EGR2, DLX2, TGFB1, GLI1, DLL1, ACTB, FGF3, CDC25B, EFNB2, SFRP1, KITLG, FGF8, MYL1, BAMBI, IL1B, KDR, FGF20, HES1, FGFR4
1	N	GO_Biological_Process_2023	Amino-Acid Betaine Transport (GO:0015838)	0.00014832	45.1055	397.656	0.00622053	3	SLC22A4, SLC25A29, SLC22A5
1	N	GO_Biological_Process_2023	Aromatic Amino Acid Transport (GO:0015801)	0.00014832	45.1055	397.656	0.00622053	3	SLC7A5, SLC25A29, SLC7A8
4	G4	KEGG_2021_Human	Basal cell carcinoma	0.000214407	29.2691	247.255	0.00622377	3	WNT6, WNT9A, GLI2
4	G4	KEGG_2021_Human	Hippo signaling pathway	0.000227699	15.0974	126.629	0.00622377	4	WNT6, RASSF1, WNT9A, GLI2
3	G4D_N	WikiPathway_2023_Human	Mammary Gland Development Pathway Embryonic Development Stage 1 Of 4 WP2813	0.000109347	161.668	1474.57	0.00634212	2	ZEB2, CDH1
6	G4_G4D	GO_Biological_Process_2023	Positive Regulation Of Epithelial Cell Migration (GO:0010634)	0.000661828	7.78723	57.0065	0.00644146	5	NELL2, SOX9, GATA3, THBS1, TDGF1
7	G4_G4D_N	GO_Biological_Process_2023	Cellular Response To Hypoxia (GO:0071456)	0.000479936	8.42345	64.3708	0.00659912	5	EGLN3, GATA6, TWIST1, PTGS2, BMP7
6	G4_G4D	GO_Biological_Process_2023	Positive Regulation Of p38MAPK Cascade (GO:1900745)	0.00068924	19.8132	144.238	0.00665743	3	GADD45A, HAND2, GADD45G
7	G4_G4D_N	GO_Biological_Process_2023	Positive Regulation Of Ossification (GO:0045778)	0.00049543	12.1517	92.4756	0.00667859	4	TFAP2A, BMP4, OSR2, BMP7
7	G4_G4D_N	GO_Biological_Process_2023	Visual System Development (GO:0150063)	0.00049543	12.1517	92.4756	0.00667859	4	C3, FOXC1, MAB21L1, GDF3
7	G4_G4D_N	GO_Biological_Process_2023	Cellular Response To Decreased Oxygen Levels (GO:0036294)	0.000511513	8.29916	62.8922	0.00674236	5	EGLN3, GATA6, TWIST1, PTGS2, BMP7
7	G4_G4D_N	GO_Biological_Process_2023	Cellular Response To Growth Factor Stimulus (GO:0071363)	0.000517201	5.37822	40.6974	0.00674236	7	BMP4, FOXC1, HAS2, SPRY2, KLF4, BMP7, ZFP36L2
7	G4_G4D_N	GO_Biological_Process_2023	Neuron Fate Commitment (GO:0048663)	0.000529582	22.3785	168.811	0.00674236	3	SHH, ID2, POU3F2
7	G4_G4D_N	GO_Biological_Process_2023	Branching Involved In Ureteric Bud Morphogenesis (GO:0001658)	0.000529582	22.3785	168.811	0.00674236	3	BMP4, SHH, SIX1
7	G4_G4D_N	GO_Biological_Process_2023	Ureteric Bud Morphogenesis (GO:0060675)	0.000529582	22.3785	168.811	0.00674236	3	BMP4, SHH, SIX1
7	G4_G4D_N	GO_Biological_Process_2023	Heart Trabecula Morphogenesis (GO:0061384)	0.000529582	22.3785	168.811	0.00674236	3	NOG, S1PR1, BMP7
2	G4D	GO_Molecular_Function_2023	RNA Polymerase II Transcription Regulatory Region Sequence-Specific DNA Binding (GO:0000977)	0.000959801	6.59592	45.8336	0.00685573	6	CDX4, SOX9, POU4F1, TBX4, HOXC10, NKX3-1
7	G4_G4D_N	GO_Biological_Process_2023	Branching Morphogenesis Of An Epithelial Tube (GO:0048754)	0.000543762	11.8313	88.9362	0.00685939	4	BMP4, SHH, SFRP2, SIX1
2	G4D	GO_Molecular_Function_2023	Transcription Cis-Regulatory Region Binding (GO:0000976)	0.00111625	10.3777	70.545	0.00697657	4	CDX4, SOX9, HOXC10, NKX3-1
7	G4_G4D_N	WikiPathway_2023_Human	22Q11 2 Copy Number Variation Syndrome WP4657	0.000700438	6.06773	44.0748	0.00700438	6	FOXC2, SHH, FOXC1, CHRD, PAX3, PITX2
7	G4_G4D_N	GO_Biological_Process_2023	Regulation Of BMP Signaling Pathway (GO:0030510)	0.000579326	8.06122	60.0855	0.007057	5	BMP4, FST, NOG, CHRD, GDF3
7	G4_G4D_N	GO_Biological_Process_2023	Regulation Of MAP Kinase Activity (GO:0043405)	0.000583889	6.29374	46.8619	0.007057	6	BMP4, RGS2, DUSP1, SPRY2, SPRY1, BMP7
7	G4_G4D_N	GO_Biological_Process_2023	Negative Regulation Of Canonical Wnt Signaling Pathway (GO:0090090)	0.000583889	6.29374	46.8619	0.007057	6	SFRP2, SOX17, IGFBP2, NOG, PRICKLE1, DKK1
7	G4_G4D_N	GO_Biological_Process_2023	Regulation Of Cell Migration (GO:0030334)	0.000585676	3.28334	24.4371	0.007057	12	EPHA4, NGFR, SHH, SFRP2, ZNF703, NOG, CASS4, CHRD, HAS2, TWIST1, SPRY2, EPPK1
7	G4_G4D_N	GO_Biological_Process_2023	Regulation Of Canonical Wnt Signaling Pathway (GO:0060828)	0.000587966	4.58595	34.1142	0.007057	8	HHEX, SFRP2, SOX17, ZNF703, IGFBP2, NOG, PRICKLE1, DKK1
7	G4_G4D_N	GO_Biological_Process_2023	Positive Regulation Of Biomineral Tissue Development (GO:0070169)	0.000595354	11.5274	85.6065	0.007057	4	TFAP2A, BMP4, OSR2, BMP7
7	G4_G4D_N	GO_Biological_Process_2023	Skeletal System Morphogenesis (GO:0048705)	0.000595354	11.5274	85.6065	0.007057	4	TFAP2A, OSR2, SIX1, HOXD9
7	G4_G4D_N	WikiPathway_2023_Human	Spinal Cord Injury WP2431	0.000732206	6.01373	43.4158	0.00708587	6	EPHA4, NGFR, CCND1, ARG1, FOS, PTGS2
6	G4_G4D	GO_Biological_Process_2023	Positive Regulation Of Cellular Metabolic Process (GO:0031325)	0.000745465	10.727	77.2503	0.00714638	4	PAX8, GADD45A, GATA3, THBS1
6	G4_G4D	GO_Biological_Process_2023	Norepinephrine Biosynthetic Process (GO:0042421)	0.000778773	68.9236	493.341	0.00725033	2	HAND2, GATA3
6	G4_G4D	GO_Biological_Process_2023	Positive Regulation Of Hormone Metabolic Process (GO:0032352)	0.000778773	68.9236	493.341	0.00725033	2	PAX8, GATA3
6	G4_G4D	GO_Biological_Process_2023	Metanephric Nephron Tubule Development (GO:0072234)	0.000778773	68.9236	493.341	0.00725033	2	PAX8, PAX2
6	G4_G4D	GO_Biological_Process_2023	Metanephros Development (GO:0001656)	0.000779055	18.9116	135.359	0.00725033	3	FOXD1, PAX8, PAX2
6	G4_G4D	WikiPathway_2023_Human	Mesodermal Commitment Pathway WP2857	0.000690703	6.07862	44.239	0.00725238	6	HAND1, FZD8, NANOG, PAX6, GATA3, TBX3
1	N	GO_Biological_Process_2023	Regulation Of Canonical Wnt Signaling Pathway (GO:0060828)	0.000176769	3.76875	32.5645	0.00726833	12	SCEL, SFRP1, TGFB1, SOX17, FRZB, BAMBI, FZD7, WNT5A, SNAI2, GLI1, SOX7, DACT1
1	N	GO_Biological_Process_2023	Negative Regulation Of Cell Adhesion (GO:0007162)	0.000183606	6.53656	56.2321	0.00733866	7	EPHA4, TGFB1, FZD7, SNAI2, FBLN1, TGFBI, KNG1
1	N	GO_Biological_Process_2023	Ureteric Bud Development (GO:0001657)	0.000185479	17.227	148.024	0.00733866	4	LHX1, SLIT2, BMP7, CER1
7	G4_G4D_N	GO_Biological_Process_2023	Cardiac Epithelial To Mesenchymal Transition (GO:0060317)	0.00062473	20.9788	154.786	0.00734191	3	BMP4, HAS2, SPRY1
1	N	GO_Biological_Process_2023	Epithelial Tube Morphogenesis (GO:0060562)	0.000192636	10.7923	92.325	0.00734469	5	MESP1, SOX17, LHX1, HES1, SLIT2
1	N	GO_Biological_Process_2023	Vasculogenesis (GO:0001570)	0.000192636	10.7923	92.325	0.00734469	5	TGFB1, SOX17, SOX18, KDR, TBX6
7	G4_G4D_N	BioPlanet_2019	Retinoblastoma protein regulation	0.000320156	9.2548	74.4706	0.0073636	5	ELF1, CCND1, MYOD1, GSC, PAX3
7	G4_G4D_N	GO_Biological_Process_2023	Positive Regulation Of Protein Phosphorylation (GO:0001934)	0.000637426	3.45966	25.4565	0.00742764	11	C3, BMP4, SFRP2, CCND1, APLNR, SPRY2, INHBB, GDF3, BMP7, LEFTY2, NODAL
4	G4	Reactome_2022	Estrogen-dependent Gene Expression R-HSA-9018519	6.76e-05	20.9202	200.872	0.00745395	4	HSP90AA1, JUND, GREB1, RUNX1
4	G4	Reactome_2022	Signal Transduction R-HSA-162582	6.87e-05	4.34903	41.6888	0.00745395	14	HSP90AA1, STARD13, JUND, GREB1, LPAR1, WNT9A, FGFRL1, RUNX1, GLI2, SOX3, WNT6, SOCS1, SALL4, DACT1
1	N	GO_Biological_Process_2023	Regulation Of Cell Motility (GO:2000145)	0.000205902	4.80964	40.8248	0.00762187	9	FGF8, CADM4, TGFB1, ENPP2, FGF20, FBLN1, KRT5, FGF3, FUT3
1	N	GO_Biological_Process_2023	Regulation Of Cell Development (GO:0060284)	0.000207175	7.90016	67.0087	0.00762187	6	HES7, HES6, IL1B, HES1, DLL1, HDAC9
6	G4_G4D	BioPlanet_2019	Nuclear receptors	0.000165848	16.4209	142.935	0.00762899	4	NR5A2, NR2F1, NR2E1, NR2F2
7	G4_G4D_N	GO_Biological_Process_2023	Negative Regulation Of Cell Population Proliferation (GO:0008285)	0.000665804	3.44051	25.1656	0.00769311	11	TFAP2A, BMP4, RARG, SFRP2, ADAMTS1, FTH1, NOG, GATA6, EPPK1, GATA2, NODAL
1	N	GO_Molecular_Function_2023	Receptor Ligand Activity (GO:0048018)	0.000289243	3.03352	24.7179	0.0077443	15	TGFB1, WNT5A, WNT8A, WNT8B, BMP7, DLL1, FGF3, KNG1, APLN, KITLG, FGF8, IL1B, FGF20, FAM3D, CER1
1	N	GO_Molecular_Function_2023	Amino Acid Transmembrane Transporter Activity (GO:0015171)	0.000312658	7.26667	58.6449	0.0077443	6	SLC7A4, SLC22A4, SLC7A5, SLC25A29, SLC7A8, SLC3A1
1	N	WikiPathway_2023_Human	GDNF RET Signaling Axis WP4830	0.000502917	12.6903	96.3843	0.00777725	4	EYA1, SOX17, LHX1, SLIT2
6	G4_G4D	WikiPathway_2023_Human	Mammalian Disorder Of Sexual Development WP4842	0.000779055	18.9116	135.359	0.00782442	3	EMX2, FOXL2, SOX9
1	N	WikiPathway_2023_Human	PI3K Akt Signaling Pathway WP4172	0.000530703	2.85228	21.5099	0.00792394	15	PDGFRA, ANGPT4, FLT1, ITGB3, FGF3, THBS4, GNG13, KITLG, FGF8, CCNE2, COL9A1, KDR, FGF20, FGFR4, ATF4
7	G4_G4D_N	BioPlanet_2019	Inhibitor of DNA binding (ID) signaling pathway	0.000368284	25.824	204.181	0.00806717	3	ID2, MYOD1, ID3
6	G4_G4D	GO_Biological_Process_2023	Cardiac Muscle Cell Development (GO:0055013)	0.000875982	18.0885	127.346	0.00809332	3	NKX2-6, NKX2-5, OBSL1
7	G4_G4D_N	GO_Biological_Process_2023	Determination Of Left/Right Symmetry (GO:0007368)	0.0007088	10.964	79.51	0.00812166	4	SHH, ZIC3, FOXJ1, PITX2
1	N	GO_Biological_Process_2023	Establishment Of Skin Barrier (GO:0061436)	0.000231898	16.0777	134.558	0.00824221	4	FA2H, CLDN4, KRT16, CLDN1
1	N	GO_Biological_Process_2023	Mesoderm Development (GO:0007498)	0.000231898	16.0777	134.558	0.00824221	4	HES7, TBX1, MESP1, TBX6
7	G4_G4D_N	GO_Biological_Process_2023	Regulation Of Neuron Differentiation (GO:0045664)	0.00073494	7.62394	55.0122	0.00835159	5	NEUROD1, ID2, SIX1, DKK1, BMP7
1	N	WikiPathway_2023_Human	Unfolded Protein Response WP4925	0.000595708	12.0552	89.5191	0.00859805	4	IL1B, TNFRSF10B, TXNIP, ATF4
4	G4	BioPlanet_2019	Basal cell carcinoma	0.000143097	33.7856	299.07	0.00863349	3	WNT6, WNT9A, GLI2
7	G4_G4D_N	GO_Biological_Process_2023	Negative Regulation Of Lens Fiber Cell Differentiation (GO:1902747)	0.000791276	74.221	530.076	0.00863495	2	SPRY2, SPRY1
7	G4_G4D_N	GO_Biological_Process_2023	His-Purkinje System Development (GO:0003164)	0.000791276	74.221	530.076	0.00863495	2	ID2, IRX3
7	G4_G4D_N	GO_Biological_Process_2023	Cellular Response To Iron Ion (GO:0071281)	0.000791276	74.221	530.076	0.00863495	2	TFAP2A, F3
7	G4_G4D_N	GO_Biological_Process_2023	Embryonic Hindlimb Morphogenesis (GO:0035116)	0.000791276	74.221	530.076	0.00863495	2	OSR2, RARG
7	G4_G4D_N	GO_Biological_Process_2023	Embryonic Skeletal Joint Development (GO:0072498)	0.000791276	74.221	530.076	0.00863495	2	OSR2, NOG
1	N	GO_Biological_Process_2023	Regulation Of Gene Expression (GO:0010468)	0.000250116	2.01847	16.7404	0.00864728	35	GCM1, DHH, VTCN1, JADE2, DLL1, FGF3, FGF8, SOX17, HNRNPDL, KDR, FGF20, ZBTB7B, SOX7, HES6, TFAP2C, TGFB1, FZD7, STAT3, WNT5A, RAB27A, FOXN4, BMP7, POU5F1, APLN, SLC7A5, SFRP1, RBL1, ACTC1, IL1B, LHX1, ESRP1, SNAI2, FGFR4, VGLL1, ATF4
1	N	GO_Biological_Process_2023	Epidermal Cell Differentiation (GO:0009913)	0.000255666	7.57022	62.6181	0.00864728	6	SCEL, KRT16, WNT5A, TXNIP, GLI1, POU2F3
1	N	GO_Biological_Process_2023	Peptidyl-Tyrosine Modification (GO:0018212)	0.000255666	7.57022	62.6181	0.00864728	6	EPHA4, PDGFRA, FLT1, PKDCC, KDR, FGFR4
1	N	Reactome_2022	Signal Transduction R-HSA-162582	7.99e-05	1.76502	16.6521	0.00866863	65	FOXA1, PRR5, SPARC, FLT1, ITGB3, ATP2A1, FZD10, GLI1, FGFRL1, CDC14A, FGF3, EDNRA, FGF8, SOX17, KDR, PDK4, NCK2, SOX7, DACT1, PDGFRA, ATP6AP1, WNT5A, MMP3, CKAP4, ALDH1A3, SFRP1, PLCB4, RBL1, ADORA2A, ESRP1, ALDH1A2, CDC42EP3, ATP6V1B1, DHH, WNT8A, WNT8B, DLL1, LTBP1, HDAC9, KNG1, THBS4, SCUBE2, FGF20, ATP6V0A4, ATP6V1G3, MEF2D, EGR2, P2RY10, SMAD4, FZD2, TGFB1, FZD7, PTCH2, STAT3, TNFRSF10B, APL…
1	N	Reactome_2022	Molecules Associated With Elastic Fibres R-HSA-2129379	8.53e-05	13.1418	123.123	0.00866863	5	TGFB1, ITGB3, FBLN1, LTBP1, BMP7
4	G4	GO_Biological_Process_2023	Negative Regulation Of Cell Differentiation (GO:0045596)	3.77e-05	15.2854	155.706	0.00868353	5	SOX3, HES1, WNT9A, NKX3-2, RUNX1T1
6	G4_G4D	GO_Biological_Process_2023	Cellular Response To Epidermal Growth Factor Stimulus (GO:0071364)	0.000980235	17.3339	120.084	0.0088014	3	ZFP36, SOX9, TDGF1
6	G4_G4D	GO_Biological_Process_2023	Regulation Of Transcription Regulatory Region DNA Binding (GO:2000677)	0.000980235	17.3339	120.084	0.0088014	3	HAND2, TWIST1, GATA3
6	G4_G4D	GO_Biological_Process_2023	Respiratory Tube Development (GO:0030323)	0.000980235	17.3339	120.084	0.0088014	3	CEBPA, FOXF1, NKX2-1
6	G4_G4D	GO_Biological_Process_2023	Myeloid Cell Development (GO:0061515)	0.000980235	17.3339	120.084	0.0088014	3	CEBPB, ANXA2, KIT
1	N	GO_Biological_Process_2023	Hemopoiesis (GO:0030097)	0.000269493	5.22995	42.9848	0.00897028	8	SFRP1, KITLG, TGFB1, WNT5A, KDR, DLL1, MIXL1, ATF4
7	G4_G4D_N	GO_Biological_Process_2023	Protein Localization To Nucleus (GO:0034504)	0.000834232	5.85731	41.5225	0.00901962	6	BMP4, HHEX, SIX1, PRICKLE1, MSX1, BMP7
7	G4_G4D_N	GO_Biological_Process_2023	Endocardial Cushion Morphogenesis (GO:0003203)	0.000846204	18.646	131.915	0.00901962	3	BMP4, NOG, TBX2
7	G4_G4D_N	GO_Biological_Process_2023	Positive Regulation Of Transcription Regulatory Region DNA Binding (GO:2000679)	0.000846204	18.646	131.915	0.00901962	3	NEUROD1, FOXC1, TWIST1
6	G4_G4D	WikiPathway_2023_Human	Breast Cancer Pathway WP4262	0.000945562	5.70637	39.7376	0.00910103	6	GADD45A, MYC, KIT, FZD8, FZD10, GADD45G
2	G4D	GO_Biological_Process_2023	Cellular Response To Interleukin-1 (GO:0071347)	6.94e-05	45.0271	431.153	0.00921774	3	IRAK2, SOX9, NKX3-1
2	G4D	GO_Biological_Process_2023	Negative Regulation Of Multicellular Organismal Process (GO:0051241)	7.26e-05	21.7544	207.32	0.00921774	4	NOVA2, SOX9, HOXC10, NKX3-1
2	G4D	GO_Biological_Process_2023	Response To Interleukin-1 (GO:0070555)	8.02e-05	42.8221	403.879	0.00921774	3	IRAK2, SOX9, NKX3-1
1	N	KEGG_2021_Human	Calcium signaling pathway	0.000674414	3.21781	23.4954	0.00928312	12	PDGFRA, EDNRA, PLCB4, FGF8, FLT1, ADORA2A, TNNC2, KDR, FGF20, ATP2A1, FGFR4, FGF3
6	G4_G4D	GO_Biological_Process_2023	Negative Regulation Of Striated Muscle Cell Apoptotic Process (GO:0010664)	0.00108506	55.1361	376.366	0.00928493	2	HAND2, NKX2-5
6	G4_G4D	GO_Biological_Process_2023	Neuron Fate Specification (GO:0048665)	0.00108506	55.1361	376.366	0.00928493	2	ISL1, POU3F2
6	G4_G4D	GO_Biological_Process_2023	Collecting Duct Development (GO:0072044)	0.00108506	55.1361	376.366	0.00928493	2	TFAP2B, PAX2
6	G4_G4D	GO_Biological_Process_2023	Kidney Epithelium Development (GO:0072073)	0.00108506	55.1361	376.366	0.00928493	2	PAX8, PAX2
6	G4_G4D	GO_Biological_Process_2023	Kidney Mesenchyme Development (GO:0072074)	0.00108506	55.1361	376.366	0.00928493	2	SIX2, PAX2
6	G4_G4D	GO_Biological_Process_2023	Lymphatic Endothelial Cell Differentiation (GO:0060836)	0.00108506	55.1361	376.366	0.00928493	2	SOX18, NR2F2
6	G4_G4D	GO_Biological_Process_2023	Proximal/Distal Pattern Formation (GO:0009954)	0.00108506	55.1361	376.366	0.00928493	2	SIX3, HOXC9
1	N	GO_Biological_Process_2023	Mesoderm Formation (GO:0001707)	0.000286122	15.0721	122.975	0.00937497	4	CRB2, MESP1, ITGB3, MSGN1
1	N	GO_Molecular_Function_2023	RNA Polymerase II-specific DNA-binding Transcription Factor Binding (GO:0061629)	0.000427631	3.39867	26.3644	0.0098355	12	HES6, EGR2, SOX17, STAT3, HES1, TBX6, MEF2D, DLL1, HDAC9, MIXL1, ATF4, DACT1
3	G4D_N	KEGG_2021_Human	Maturity onset diabetes of the young	0.000336109	87.5219	700.007	0.0100833	2	SLC2A2, FOXA2
7	G4_G4D_N	GO_Biological_Process_2023	Generation Of Neurons (GO:0048699)	0.000956556	4.81993	33.509	0.0101174	7	SHH, IRX3, FZD8, SIX1, EN1, LHX5, POU3F2
7	G4_G4D_N	GO_Biological_Process_2023	Negative Regulation Of Gene Expression (GO:0010629)	0.000964214	3.5175	24.4262	0.0101206	10	BMP4, EPHA4, LIN28A, SFRP2, ID2, APLNR, GATA2, KLF4, ZFP36L2, APLN
1	N	GO_Cellular_Component_2023	Collagen-Containing Extracellular Matrix (GO:0062023)	0.000167948	2.94664	25.6118	0.0101329	17	ANGPT4, SPARC, TGFB1, COL16A1, WNT5A, WNT8A, FBLN1, LTBP1, LOXL1, KNG1, THBS4, SFRP1, VCAN, COL5A1, CDH2, COL9A1, TGFBI
6	G4_G4D	GO_Biological_Process_2023	Positive Regulation Of Cysteine-Type Endopeptidase Activity (GO:2001056)	0.00123277	9.29296	62.2488	0.0104786	4	MYC, TNFSF10, FOXL2, MALT1
7	G4_G4D_N	GO_Biological_Process_2023	Regulation Of Osteoblast Differentiation (GO:0045667)	0.00102431	7.05	48.5304	0.0106699	5	BMP4, NOG, CHRD, TWIST1, BMP7
4	G4	GO_Biological_Process_2023	Regulation Of CD8-positive, Alpha-Beta T Cell Differentiation (GO:0043376)	6.95e-05	228.091	2183.71	0.010671	2	SOCS1, RUNX1
4	G4	GO_Biological_Process_2023	Negative Regulation Of Alpha-Beta T Cell Differentiation (GO:0046639)	9.26e-05	190.067	1765.21	0.010671	2	SOCS1, RUNX1
6	G4_G4D	Reactome_2022	Regulation Of Beta-Cell Development R-HSA-186712	0.000223705	15.0872	126.81	0.0106819	4	NR5A2, PAX6, NKX6-1, PTF1A
4	G4	GO_Molecular_Function_2023	Histone Deacetylase Binding (GO:0042826)	0.000808976	18.2601	130.007	0.0107863	3	HSP90AA1, HES1, DACT1
7	G4_G4D_N	GO_Molecular_Function_2023	bHLH Transcription Factor Binding (GO:0043425)	0.00097336	17.6637	122.493	0.0108286	3	FOXH1, LMO2, TWIST1
7	G4_G4D_N	WikiPathway_2023_Human	EV Release From Cardiac Cells And Their Functional Effects WP3297	0.00117989	55.6629	375.298	0.0109731	2	MYB, KLF2
7	G4_G4D_N	WikiPathway_2023_Human	Adipogenesis WP236	0.00120705	5.4331	36.5082	0.0109731	6	BMP4, FOXC2, TWIST1, ID3, GATA4, GATA2
1	N	GO_Biological_Process_2023	Motor Neuron Axon Guidance (GO:0008045)	0.000347323	30.0673	239.494	0.0110354	3	EPHA4, LHX1, SLIT2
1	N	GO_Biological_Process_2023	Regulation Of Cardiac Muscle Cell Differentiation (GO:2000725)	0.000347323	30.0673	239.494	0.0110354	3	EFNB2, TGFB1, FZD7
1	N	KEGG_2021_Human	PI3K-Akt signaling pathway	0.000851432	2.71541	19.1941	0.0110686	15	PDGFRA, ANGPT4, FLT1, ITGB3, FGF3, THBS4, GNG13, KITLG, FGF8, CCNE2, COL9A1, KDR, FGF20, FGFR4, ATF4
1	N	BioPlanet_2019	Wnt signaling pathway and pluripotency	0.000218986	5.40511	45.5461	0.0111337	8	FOXD3, FZD2, FZD5, FZD7, WNT5A, FZD10, POU5F1, CD44
1	N	BioPlanet_2019	HIF-2-alpha transcription factor network	0.000222822	10.4196	87.6201	0.0111337	5	FLT1, ADORA2A, SLC2A1, KDR, POU5F1
1	N	BioPlanet_2019	Developmental biology	0.000231952	2.76521	23.142	0.0111337	18	ROBO3, EGR2, SMAD4, TGFB1, CEBPD, ITGB3, GCK, COL5A1, CDH2, COL9A1, NCK2, HES1, SLIT2, SCN3B, MEF2D, CER1, NEUROG3, MYF5
7	G4_G4D_N	GO_Biological_Process_2023	Negative Regulation Of Angiogenesis (GO:0016525)	0.00107972	6.96261	47.562	0.0111625	5	HHEX, FOXC1, SPRY2, KLF4, KLF2
6	G4_G4D	GO_Biological_Process_2023	Negative Regulation Of Epithelial To Mesenchymal Transition (GO:0010719)	0.001339	15.4056	101.921	0.0112318	3	NKX2-1, GATA3, TBX5
6	G4_G4D	GO_Biological_Process_2023	Response To Epidermal Growth Factor (GO:0070849)	0.001339	15.4056	101.921	0.0112318	3	ZFP36, SOX9, TDGF1
1	N	KEGG_2021_Human	TGF-beta signaling pathway	0.000937353	4.87815	34.0127	0.0113318	7	SMAD4, RBL1, TGFB1, BAMBI, ID3, LTBP1, BMP7
1	N	KEGG_2021_Human	Phagosome	0.000968533	3.82857	26.5693	0.0113318	9	TUBA3C, ATP6AP1, ITGB3, ATP6V0A4, ATP6V1G3, TUBB4B, ACTB, THBS4, ATP6V1B1
4	G4	GO_Biological_Process_2023	Nervous System Development (GO:0007399)	0.000130902	8.85518	79.1747	0.0114798	6	SOX3, LPAR1, HES1, BTBD6, VAX1, DACT1
4	G4	GO_Biological_Process_2023	Intestinal Lipid Absorption (GO:0098856)	0.000181239	126.692	1091.54	0.0114798	2	UGCG, LDLR
4	G4	GO_Biological_Process_2023	Regulation Of CD4-positive, Alpha-Beta T Cell Differentiation (GO:0043370)	0.000181239	126.692	1091.54	0.0114798	2	SOCS1, RUNX1
4	G4	GO_Biological_Process_2023	Positive Regulation Of Alpha-Beta T Cell Differentiation (GO:0046638)	0.000256432	103.647	857.018	0.0114798	2	SOCS1, RUNX1
4	G4	GO_Biological_Process_2023	Negative Regulation Of Cartilage Development (GO:0061037)	0.000256432	103.647	857.018	0.0114798	2	WNT9A, NKX3-2
4	G4	GO_Biological_Process_2023	Generation Of Neurons (GO:0048699)	0.000279526	14.2821	116.862	0.0114798	4	WNT6, WNT9A, VAX1, RUNX1
4	G4	GO_Biological_Process_2023	Odontogenesis Of Dentin-Containing Tooth (GO:0042475)	0.000298822	95.0048	771.027	0.0114798	2	WNT6, GLI2
4	G4	GO_Biological_Process_2023	Negative Regulation Of Chondrocyte Differentiation (GO:0032331)	0.000298822	95.0048	771.027	0.0114798	2	WNT9A, NKX3-2
7	G4_G4D_N	GO_Biological_Process_2023	Regulation Of Lens Fiber Cell Differentiation (GO:1902746)	0.00117989	55.6629	375.298	0.011506	2	SPRY2, SPRY1
7	G4_G4D_N	GO_Biological_Process_2023	Cellular Response To Laminar Fluid Shear Stress (GO:0071499)	0.00117989	55.6629	375.298	0.011506	2	KLF4, KLF2
7	G4_G4D_N	GO_Biological_Process_2023	Positive Regulation Of Kidney Development (GO:0090184)	0.00117989	55.6629	375.298	0.011506	2	NOG, SOX8
7	G4_G4D_N	GO_Biological_Process_2023	Gap Junction Assembly (GO:0016264)	0.00117989	55.6629	375.298	0.011506	2	GJB2, GJB1
7	G4_G4D_N	GO_Biological_Process_2023	Ureter Development (GO:0072189)	0.00117989	55.6629	375.298	0.011506	2	SOX17, SOX8
7	G4_G4D_N	GO_Biological_Process_2023	Hindlimb Morphogenesis (GO:0035137)	0.00117989	55.6629	375.298	0.011506	2	OSR2, RARG
7	G4_G4D_N	GO_Biological_Process_2023	Long-Term Synaptic Depression (GO:0060292)	0.00117989	55.6629	375.298	0.011506	2	PRRT1, PLK2
7	G4_G4D_N	GO_Biological_Process_2023	Lymphoid Progenitor Cell Differentiation (GO:0002320)	0.00117989	55.6629	375.298	0.011506	2	BMP4, SHH
4	G4	WikiPathway_2023_Human	Aryl Hydrocarbon Receptor Pathway WP2873	7.84e-05	41.8508	395.65	0.0115233	3	HSP90AA1, JUND, HES1
6	G4_G4D	GO_Biological_Process_2023	Adult Heart Development (GO:0007512)	0.00143983	45.9444	300.625	0.0117094	2	HAND2, NKX2-5
6	G4_G4D	GO_Biological_Process_2023	Embryonic Digestive Tract Morphogenesis (GO:0048557)	0.00143983	45.9444	300.625	0.0117094	2	FOXF1, SIX2
6	G4_G4D	GO_Biological_Process_2023	Embryonic Forelimb Morphogenesis (GO:0035115)	0.00143983	45.9444	300.625	0.0117094	2	TBX5, TBX3
6	G4_G4D	GO_Biological_Process_2023	Negative Regulation Of Alpha-Beta T Cell Differentiation (GO:0046639)	0.00143983	45.9444	300.625	0.0117094	2	IHH, RUNX3
6	G4_G4D	GO_Biological_Process_2023	Positive Regulation Of Macromolecule Metabolic Process (GO:0010604)	0.00144186	3.60833	23.605	0.0117094	9	CLDN5, FOXD1, ANXA2, MYC, HAND2, NKX2-1, TWIST1, PAX6, SOX9
6	G4_G4D	GO_Biological_Process_2023	Regulation Of Macrophage Activation (GO:0043030)	0.00147459	14.8546	96.843	0.0118994	3	CEBPA, TNIP2, THBS1
1	N	WikiPathway_2023_Human	Hippo Merlin Signaling Dysregulation WP4541	0.000855858	4.33851	30.6447	0.0119544	8	PDGFRA, FLT1, PLCB4, CDH2, ITGB3, KDR, FGFR4, CD44
7	G4_G4D_N	GO_Biological_Process_2023	Circulatory System Development (GO:0072359)	0.00125524	5.38971	36.0056	0.012055	6	FOXC2, SHH, FOXC1, SOX17, ID2, APLNR
7	G4_G4D_N	GO_Biological_Process_2023	Epithelial Cell Differentiation (GO:0030855)	0.00125524	5.38971	36.0056	0.012055	6	BMP4, DLX3, ZNF703, GATA6, SIX1, KRT12
7	G4_G4D_N	GO_Biological_Process_2023	Outflow Tract Septum Morphogenesis (GO:0003148)	0.00126248	15.9798	106.66	0.012055	3	BMP4, GATA6, TBX2
7	G4_G4D_N	WikiPathway_2023_Human	Mammalian Disorder Of Sexual Development WP4842	0.0014252	15.2527	99.9577	0.012216	3	FST, GATA4, SOX8
7	G4_G4D_N	WikiPathway_2023_Human	Differentiation Of White And Brown Adipocyte WP2895	0.0014252	15.2527	99.9577	0.012216	3	BMP4, HOXC8, BMP7
6	G4_G4D	GO_Biological_Process_2023	Brain Development (GO:0007420)	0.00152439	5.1773	33.5808	0.0122239	6	EMX2, SIX3, NKX2-1, FOXJ1, MEIS2, PAX2
4	G4	GO_Biological_Process_2023	Gland Development (GO:0048732)	0.000345134	24.7208	197.064	0.012239	3	SOX3, HES1, GLI2
7	G4_G4D_N	GO_Molecular_Function_2023	Morphogen Activity (GO:0016015)	0.00117989	55.6629	375.298	0.0123541	2	SHH, NODAL
6	G4_G4D	BioPlanet_2019	HNF3B pathway	0.000321772	13.6125	109.467	0.0124721	4	CEBPA, CEBPB, FOXF1, NKX2-1
6	G4_G4D	BioPlanet_2019	TP53 network	0.000338915	26.0114	207.825	0.0124721	3	GADD45A, MYC, TNFSF10
7	G4_G4D_N	GO_Biological_Process_2023	Blood Vessel Morphogenesis (GO:0048514)	0.00131735	9.17022	60.8181	0.0124921	4	SHH, SOX17, APLNR, HAS2
5	G4_N	BioPlanet_2019	Insulin-like growth factor (IGF) activity regulation by insulin-like growth factor binding proteins (IGFBPs)	0.000115297	156.596	1420.01	0.0125674	2	MMP1, IGF2
6	G4_G4D	GO_Biological_Process_2023	Respiratory System Development (GO:0060541)	0.00161849	14.3417	92.1635	0.0128973	3	CEBPA, FOXF1, NKX2-1
4	G4	GO_Molecular_Function_2023	Double-Stranded DNA Binding (GO:0003690)	0.00113332	5.80615	39.3808	0.0129522	6	SOX3, JUND, HES1, VAX1, NKX3-2, GLI2
7	G4_G4D_N	BioPlanet_2019	Signaling by NODAL	0.00062473	20.9788	154.786	0.0130065	3	FOXH1, LEFTY2, NODAL
7	G4_G4D_N	BioPlanet_2019	Gastrin pathway	0.000650326	11.2386	82.4695	0.0130065	4	CCND1, FOS, PTGS2, KLF4
7	G4_G4D_N	GO_Biological_Process_2023	Regulation Of Epithelial Cell Proliferation (GO:0050678)	0.00139074	6.55615	43.1258	0.0130474	5	BMP4, OSR2, SFRP2, EPPK1, NODAL
7	G4_G4D_N	GO_Biological_Process_2023	Positive Regulation Of Gene Expression (GO:0010628)	0.00139489	2.9536	19.4198	0.0130474	12	TFAP2A, BMP4, OSR2, ID2, NOG, AGR2, TWIST1, SPRY2, GATA2, KLF4, DKK1, BMP7
1	N	GO_Biological_Process_2023	Blood Vessel Endothelial Cell Migration (GO:0043534)	0.00042089	13.396	104.129	0.0131732	4	EFNB2, SOX18, KDR, SLIT2
3	G4D_N	Reactome_2022	Regulation Of Gene Expression In Beta Cells R-HSA-210745	0.000197241	116.731	995.842	0.0132152	2	SLC2A2, FOXA2
5	G4_N	GO_Biological_Process_2023	Stem Cell Development (GO:0048864)	8.91e-05	180.706	1685.18	0.0132228	2	CYP26C1, SNAI2
5	G4_N	GO_Biological_Process_2023	Neural Crest Cell Differentiation (GO:0014033)	0.000129636	146.801	1313.99	0.0132228	2	CYP26C1, SNAI2
7	G4_G4D_N	GO_Biological_Process_2023	Cardiac Conduction System Development (GO:0003161)	0.0014252	15.2527	99.9577	0.0132409	3	GATA6, GATA4, MSX1
5	G4_N	WikiPathway_2023_Human	Wnt Signaling WP428	0.000163511	33.5642	292.634	0.0132444	3	LEF1, PRICKLE1, ROR2
4	G4	BioPlanet_2019	Hedgehog signaling pathway	0.000292931	26.2019	213.168	0.0132551	3	WNT6, WNT9A, GLI2
6	G4_G4D	BioPlanet_2019	C-Myb transcription factor network	0.000397152	8.76507	68.641	0.0132865	5	CEBPA, CEBPB, MYC, KIT, GATA3
7	G4_G4D_N	GO_Biological_Process_2023	Negative Regulation Of Apoptotic Process (GO:0043066)	0.00144459	2.94073	19.2322	0.013331	12	TFAP2A, BMP4, FOXB1, SHH, PLK2, GATA6, SPRY2, SIX1, GATA4, SOX8, KLF4, DKK1
4	G4	GO_Biological_Process_2023	Negative Regulation Of Transcription By RNA Polymerase II (GO:0000122)	0.000433134	5.92809	45.9098	0.0137329	7	SOX3, JUND, SOX1, HES1, RUNX1, GLI2, DACT1
4	G4	GO_Biological_Process_2023	Negative Regulation Of DNA-templated Transcription (GO:0045892)	0.000473242	5.13912	39.3446	0.0137329	8	SOX3, JUND, SOX1, HES1, RUNX1, GLI2, RUNX1T1, DACT1
4	G4	GO_Biological_Process_2023	Regulation Of Oligodendrocyte Differentiation (GO:0048713)	0.00050008	71.2393	541.471	0.0137329	2	SOX1, HES1
4	G4	GO_Biological_Process_2023	Regulation Of DNA-templated Transcription (GO:0006355)	0.000506418	3.99654	30.3263	0.0137329	11	AFAP1L2, JUND, SOX1, FOXF2, TSHZ1, SALL4, HES1, NKX3-2, RUNX1, GLI2, RUNX1T1
7	G4_G4D_N	GO_Biological_Process_2023	Negative Regulation Of Macromolecule Metabolic Process (GO:0010605)	0.00150394	4.43979	28.8572	0.0137861	7	BMP4, SFRP2, ID2, APLNR, GATA2, KLF4, APLN
6	G4_G4D	GO_Biological_Process_2023	Positive Regulation Of DNA Binding (GO:0043388)	0.00177088	13.8629	87.8395	0.013852	3	HAND2, TWIST1, GATA3
6	G4_G4D	GO_Biological_Process_2023	Vasculogenesis (GO:0001570)	0.00177088	13.8629	87.8395	0.013852	3	SOX18, TBX20, NKX2-5
6	G4_G4D	GO_Biological_Process_2023	Ventricular Cardiac Muscle Tissue Morphogenesis (GO:0055010)	0.00177088	13.8629	87.8395	0.013852	3	HAND1, NKX2-5, ISL1
6	G4_G4D	GO_Biological_Process_2023	Myeloid Leukocyte Differentiation (GO:0002573)	0.00181244	8.31911	52.5192	0.0140906	4	CEBPA, KIT, GATA3, CBFA2T3
7	G4_G4D_N	GO_Molecular_Function_2023	Ferrous Iron Binding (GO:0008198)	0.0014252	15.2527	99.9577	0.0140936	3	EGLN3, FTH1, F3
6	G4_G4D	GO_Biological_Process_2023	Embryonic Eye Morphogenesis (GO:0048048)	0.00184235	39.379	247.958	0.0141506	2	MFAP2, TBX2
6	G4_G4D	GO_Biological_Process_2023	Positive Regulation Of Mesenchymal Cell Proliferation (GO:0002053)	0.00184235	39.379	247.958	0.0141506	2	MYC, SOX9
1	N	Reactome_2022	Ion Channel Transport R-HSA-983712	0.000162103	4.10135	35.7936	0.0144069	11	STOML3, ATP6AP1, SCNN1A, ATP6V0A4, ATP2A1, ATP1B2, ATP12A, BEST2, TRPM5, ATP6V1G3, ATP6V1B1
6	G4_G4D	WikiPathway_2023_Human	Gastrin Signaling Pathway WP4659	0.0015607	6.36493	41.1341	0.0144208	5	CHGA, JAG1, ANXA2, MYC, KIT
7	G4_G4D_N	GO_Biological_Process_2023	Negative Regulation Of Keratinocyte Proliferation (GO:0010839)	0.00164207	44.5281	285.505	0.0146614	2	KLF9, EPPK1
7	G4_G4D_N	GO_Biological_Process_2023	Negative Regulation Of Striated Muscle Cell Apoptotic Process (GO:0010664)	0.00164207	44.5281	285.505	0.0146614	2	GATA4, BMP7
7	G4_G4D_N	GO_Biological_Process_2023	Neuron Fate Specification (GO:0048665)	0.00164207	44.5281	285.505	0.0146614	2	POU3F2, MNX1
7	G4_G4D_N	GO_Biological_Process_2023	Intermediate Filament Bundle Assembly (GO:0045110)	0.00164207	44.5281	285.505	0.0146614	2	NEFL, EPPK1
7	G4_G4D_N	BioPlanet_2019	Interleukin-1 regulation of extracellular matrix	0.000765077	5.96068	42.771	0.014664	6	C3, BMP4, CFH, PLK2, FOS, PTGS2
6	G4_G4D	GO_Biological_Process_2023	Embryonic Skeletal System Development (GO:0048706)	0.00193194	13.4151	83.8339	0.0147498	3	HOXB4, HOXB3, HOXC9
7	G4_G4D_N	GO_Biological_Process_2023	Negative Regulation Of Wnt Signaling Pathway (GO:0030178)	0.00169581	5.06588	32.3182	0.0150435	6	SFRP2, SOX17, IGFBP2, NOG, PRICKLE1, DKK1
1	N	GO_Biological_Process_2023	Regulation Of Protein Phosphorylation (GO:0001932)	0.000487939	3.16001	24.0961	0.0150472	13	TBX1, CADM4, TGFB1, ITGB3, ITLN1, FBLN1, BMP7, FGF3, FGF8, IL1B, KDR, FGF20, SLIT2
1	N	GO_Biological_Process_2023	Response To BMP (GO:0071772)	0.000502917	12.6903	96.3843	0.0150659	4	SMAD4, SFRP1, DLX5, BMP7
1	N	GO_Biological_Process_2023	Negative Regulation Of Neuron Differentiation (GO:0045665)	0.000502917	12.6903	96.3843	0.0150659	4	DLX2, HES1, BMP7, DLL1
1	N	GO_Biological_Process_2023	Positive Regulation Of Endothelial Cell Migration (GO:0010595)	0.000512651	5.44352	41.2396	0.0151413	7	ANGPT4, SPARC, TGFB1, ITGB3, WNT5A, KDR, FUT1
6	G4_G4D	WikiPathway_2023_Human	Mammary Gland Development Pathway Pregnancy And Lactation Stage 3 Of 4 WP2817	0.00177088	13.8629	87.8395	0.0151994	3	CEBPA, CEBPB, MYC
6	G4_G4D	WikiPathway_2023_Human	Spinal Cord Injury WP2431	0.00181463	6.14035	38.7571	0.0151994	5	EFNB2, ZFP36, GADD45A, MYC, SOX9
6	G4_G4D	WikiPathway_2023_Human	Tgif Disruption Of Shh Signaling WP3674	0.00184235	39.379	247.958	0.0151994	2	TGIF2, NKX2-1
1	N	KEGG_2021_Human	Vibrio cholerae infection	0.00136813	6.7094	44.2439	0.0152449	5	ATP6AP1, ATP6V0A4, ATP6V1G3, ACTB, ATP6V1B1
7	G4_G4D_N	GO_Biological_Process_2023	Respiratory Tube Development (GO:0030323)	0.00178872	13.9802	88.4425	0.0153718	3	BMP4, SHH, ZIC3
7	G4_G4D_N	GO_Biological_Process_2023	Dorsal/Ventral Pattern Formation (GO:0009953)	0.00178872	13.9802	88.4425	0.0153718	3	SHH, NOG, CHRD
7	G4_G4D_N	GO_Biological_Process_2023	Positive Regulation Of Nitric Oxide Biosynthetic Process (GO:0045429)	0.00178872	13.9802	88.4425	0.0153718	3	PTGS2, KLF4, KLF2
7	G4_G4D_N	GO_Biological_Process_2023	Ventricular Septum Morphogenesis (GO:0060412)	0.00178872	13.9802	88.4425	0.0153718	3	BMP4, NOG, APLNR
7	G4_G4D_N	GO_Biological_Process_2023	Regulation Of SMAD Protein Signal Transduction (GO:0060390)	0.00178872	13.9802	88.4425	0.0153718	3	BMP4, BMP7, NODAL
1	N	GO_Biological_Process_2023	Negative Regulation Of Wnt Signaling Pathway (GO:0030178)	0.00053704	4.18185	31.487	0.0156413	9	SFRP1, SOX17, FRZB, WNT5A, SNAI2, SOSTDC1, GLI1, CER1, DACT1
1	N	GO_Biological_Process_2023	Cellular Response To Retinoic Acid (GO:0071300)	0.000546085	8.3906	63.0363	0.0156869	5	TBX1, FZD7, WNT5A, WNT8B, FZD10
7	G4_G4D_N	GO_Biological_Process_2023	Eye Development (GO:0001654)	0.00184332	8.31902	52.3781	0.0157427	4	FOXC1, MAB21L1, GDF3, PITX2
7	G4_G4D_N	GO_Biological_Process_2023	Regulation Of Cell Differentiation (GO:0045595)	0.00185634	4.27118	26.8621	0.0157559	7	TFAP2A, NEUROD1, SHH, ID2, SIX1, NANOG, KLF4
6	G4_G4D	GO_Biological_Process_2023	Positive Regulation Of Cell Development (GO:0010720)	0.00210184	12.9952	80.1146	0.0159515	3	RASSF10, NKX6-1, HOXA11
7	G4_G4D_N	BioPlanet_2019	SMAD2/3 nuclear pathway	0.000870698	7.32579	51.6191	0.0160209	5	MYOD1, FOXG1, GSC, FOXH1, FOS
7	G4_G4D_N	GO_Biological_Process_2023	Determination Of Bilateral Symmetry (GO:0009855)	0.0019902	13.4203	83.4681	0.016585	3	ZIC3, FOXJ1, PITX2
7	G4_G4D_N	GO_Biological_Process_2023	Positive Regulation Of Nitric Oxide Metabolic Process (GO:1904407)	0.0019902	13.4203	83.4681	0.016585	3	PTGS2, KLF4, KLF2
7	G4_G4D_N	GO_Biological_Process_2023	Hematopoietic Progenitor Cell Differentiation (GO:0002244)	0.0019902	13.4203	83.4681	0.016585	3	BMP4, SHH, FST
1	N	GO_Biological_Process_2023	Negative Regulation Of Cell Population Proliferation (GO:0008285)	0.000601096	2.71018	20.1008	0.0168752	16	KANK2, BTG3, BTG2, TGFB1, WNT5A, FBLN1, DLL1, SFRP1, FRZB, IL1B, ALDH1A2, NCK2, HMOX1, HES1, SOX7, CER1
1	N	GO_Biological_Process_2023	Negative Regulation Of Canonical Wnt Signaling Pathway (GO:0090090)	0.000610267	4.58549	33.94	0.0168752	8	MESP1, SFRP1, SOX17, FRZB, WNT5A, SNAI2, GLI1, DACT1
1	N	GO_Biological_Process_2023	Keratinocyte Differentiation (GO:0030216)	0.000611597	8.16341	60.4046	0.0168752	5	SCEL, KRT16, WNT5A, TXNIP, POU2F3
1	N	WikiPathway_2023_Human	Hepatitis C And Hepatocellular Carcinoma WP3646	0.00124794	6.86224	45.8827	0.0168862	5	SMAD4, TGFB1, FRZB, STAT3, CD44
3	G4D_N	BioPlanet_2019	Gene expression regulation in pancreatic beta cells	0.000197241	116.731	995.842	0.0169196	2	SLC2A2, FOXA2
3	G4D_N	BioPlanet_2019	Maturity onset diabetes of the young	0.000310451	91.3318	737.731	0.0169196	2	SLC2A2, FOXA2
4	G4	GO_Molecular_Function_2023	Frizzled Binding (GO:0005109)	0.0016959	36.741	234.391	0.016959	2	WNT6, WNT9A
6	G4_G4D	GO_Biological_Process_2023	Positive Regulation Of Chondrocyte Differentiation (GO:0032332)	0.00229193	34.4549	209.429	0.017089	2	SOX9, HOXA11
6	G4_G4D	GO_Biological_Process_2023	Embryonic Appendage Morphogenesis (GO:0035113)	0.00229193	34.4549	209.429	0.017089	2	TBX5, HOXA11
6	G4_G4D	GO_Biological_Process_2023	Regulation Of Cardiac Muscle Cell Apoptotic Process (GO:0010665)	0.00229193	34.4549	209.429	0.017089	2	HAND2, NKX2-5
5	G4_N	Reactome_2022	Signal Transduction R-HSA-162582	0.000186758	6.42203	55.1376	0.0171818	9	LFNG, EGR1, CYP26C1, FLRT3, PCDH7, LEF1, IGF2, SNAI2, PRICKLE1
1	N	GO_Biological_Process_2023	Regulation Of Endothelial Cell Migration (GO:0010594)	0.000632236	5.2411	38.6073	0.0172182	7	ANGPT4, SPARC, ITGB3, WNT5A, KDR, SLIT2, FUT1
7	G4_G4D_N	GO_Biological_Process_2023	Regulation Of Gap Junction Assembly (GO:1903596)	0.00217649	37.1049	227.454	0.0173993	2	IRX3, APLNR
7	G4_G4D_N	GO_Biological_Process_2023	Negative Regulation Of Mitotic Nuclear Division (GO:0045839)	0.00217649	37.1049	227.454	0.0173993	2	BMP4, BMP7
7	G4_G4D_N	GO_Biological_Process_2023	Positive Regulation Of Blood Vessel Endothelial Cell Proliferation Involved In Sprouting Angiogenesis (GO:1903589)	0.00217649	37.1049	227.454	0.0173993	2	APLNR, GATA2
7	G4_G4D_N	GO_Biological_Process_2023	Embryonic Forelimb Morphogenesis (GO:0035115)	0.00217649	37.1049	227.454	0.0173993	2	TFAP2A, OSR2
7	G4_G4D_N	GO_Biological_Process_2023	Somite Development (GO:0061053)	0.00217649	37.1049	227.454	0.0173993	2	SHH, SFRP2
7	G4_G4D_N	GO_Biological_Process_2023	Synapse Pruning (GO:0098883)	0.00217649	37.1049	227.454	0.0173993	2	C3, DKK1
7	G4_G4D_N	GO_Biological_Process_2023	Intestinal Epithelial Cell Differentiation (GO:0060575)	0.00217649	37.1049	227.454	0.0173993	2	GATA6, GATA4
7	G4_G4D_N	GO_Biological_Process_2023	Hemopoiesis (GO:0030097)	0.00220426	5.87024	35.9104	0.0174266	5	BMP4, SFRP2, FST, MYB, ZFP36L2
7	G4_G4D_N	GO_Biological_Process_2023	Regulation Of Developmental Growth (GO:0048638)	0.00220526	12.9035	78.9297	0.0174266	3	AGR2, SIX1, EPPK1
6	G4_G4D	KEGG_2021_Human	Gastric cancer	0.000796379	5.90739	42.1518	0.0176448	6	CDX2, GADD45A, MYC, FZD8, FZD10, GADD45G
6	G4_G4D	KEGG_2021_Human	Maturity onset diabetes of the young	0.000875982	18.0885	127.346	0.0176448	3	NR5A2, PAX6, NKX6-1
6	G4_G4D	GO_Biological_Process_2023	Negative Regulation Of Endothelial Cell Migration (GO:0010596)	0.00246883	12.2295	73.4263	0.0179872	3	GADD45A, NR2F2, THBS1
6	G4_G4D	GO_Biological_Process_2023	Regulation Of Ossification (GO:0030278)	0.00246883	12.2295	73.4263	0.0179872	3	ANKH, TWIST1, SOX9
6	G4_G4D	GO_Biological_Process_2023	Regulation Of p38MAPK Cascade (GO:1900744)	0.00246883	12.2295	73.4263	0.0179872	3	GADD45A, HAND2, GADD45G
6	G4_G4D	GO_Biological_Process_2023	Ventricular Septum Development (GO:0003281)	0.00246883	12.2295	73.4263	0.0179872	3	GATA3, NKX2-5, TBX5
1	N	WikiPathway_2023_Human	Abnormal Calcium Handling And Its Effects On Muscle Contraction In DMD WP5343	0.00141558	16.3962	107.562	0.0181011	3	TNNC2, ATP2A1, CACNG1
1	N	WikiPathway_2023_Human	Extracellular Vesicle Mediated Signaling In Recipient Cells WP2870	0.00142133	9.27041	60.7783	0.0181011	4	SMAD4, TGFB1, WNT5A, PROM1
7	G4_G4D_N	GO_Biological_Process_2023	Skeletal System Development (GO:0001501)	0.00232209	4.74488	28.779	0.0181413	6	NOG, CHRD, ALPL, EN1, GDF3, BMP7
7	G4_G4D_N	GO_Biological_Process_2023	Negative Regulation Of DNA-binding Transcription Factor Activity (GO:0043433)	0.00232209	4.74488	28.779	0.0181413	6	ID2, FOXH1, ID3, FOXJ1, KLF4, BMP7
1	N	GO_Biological_Process_2023	Sensory Perception Of Mechanical Stimulus (GO:0050954)	0.000676672	5.17692	37.7829	0.0181921	7	TBX1, KCNE1, EYA1, SNAI2, ATP6V0A4, CDC14A, ATP6V1B1
6	G4_G4D	WikiPathway_2023_Human	Mammary Gland Development Pathway Involution Stage 4 Of 4 WP2815	0.00229193	34.4549	209.429	0.0182564	2	SOCS3, MYC
6	G4_G4D	BioPlanet_2019	Incretin biosynthesis, secretion, and inactivation	0.000606315	20.8049	154.125	0.0183361	3	CDX2, PAX6, ISL1
6	G4_G4D	BioPlanet_2019	Tumor suppressor Arf inhibits ribosomal biogenesis	0.00068924	19.8132	144.238	0.0183361	3	MYC, TWIST1, TBX2
6	G4_G4D	BioPlanet_2019	Maturity onset diabetes of the young	0.000779055	18.9116	135.359	0.0183361	3	NR5A2, PAX6, NKX6-1
6	G4_G4D	BioPlanet_2019	Interleukin-4 regulation of apoptosis	0.000784092	4.38588	31.3633	0.0183361	8	CEBPB, JAG1, MYC, KIT, TNFSF10, ALX1, GATA3, HOXB6
6	G4_G4D	BioPlanet_2019	Acute myeloid leukemia	0.000797221	10.524	75.0826	0.0183361	4	CEBPA, MYC, KIT, PIK3R5
7	G4_G4D_N	WikiPathway_2023_Human	Nuclear Receptors Meta Pathway WP2882	0.0022202	3.36756	20.5763	0.0185017	9	SLC5A8, RGS2, CCND1, PLK2, FTH1, TSC22D3, CYP1A1, SPRY1, PTGS2
3	G4D_N	BioPlanet_2019	Pancreatic beta-cell development regulation	0.000511011	69.9965	530.512	0.0185667	2	SLC2A2, FOXA2
1	N	GO_Biological_Process_2023	Positive Regulation Of Striated Muscle Cell Differentiation (GO:0051155)	0.000700025	11.4806	83.3994	0.0185817	4	EFNB2, MESP1, TGFB1, MYF5
5	G4_N	WikiPathway_2023_Human	Wnt Signaling Pathway WP363	0.000901016	52.1203	365.467	0.0186666	2	LEF1, ROR2
5	G4_N	WikiPathway_2023_Human	Hepatitis C And Hepatocellular Carcinoma WP3646	0.00097909	49.8974	345.733	0.0186666	2	MMP1, LEF1
5	G4_N	WikiPathway_2023_Human	Cardiac Progenitor Differentiation WP2406	0.00114467	45.9746	311.369	0.0186666	2	IGF2, ROR2
5	G4_N	WikiPathway_2023_Human	Hematopoietic Stem Cell Differentiation WP2849	0.00118803	45.0882	303.69	0.0186666	2	LEF1, PIM1
5	G4_N	WikiPathway_2023_Human	Endochondral Ossification WP474	0.00161316	38.4185	247.014	0.0186666	2	IGF2, SLC38A2
5	G4_N	WikiPathway_2023_Human	Endochondral Ossification With Skeletal Dysplasias WP4808	0.00161316	38.4185	247.014	0.0186666	2	IGF2, SLC38A2
7	G4_G4D_N	GO_Molecular_Function_2023	Transcription Coregulator Binding (GO:0001221)	0.00201922	5.99574	37.2039	0.0189169	5	LMO2, GATA6, TWIST1, FOS, GATA2
4	G4	GO_Biological_Process_2023	Regulation Of Transcription By RNA Polymerase II (GO:0006357)	0.000799114	3.76427	26.8468	0.0189501	11	SOX3, JUND, SOX1, FOXF2, TSHZ1, SALL4, HES1, NKX3-2, RUNX1, GLI2, DACT1
4	G4	GO_Biological_Process_2023	Negative Regulation Of Neuron Differentiation (GO:0045665)	0.000822129	54.2639	385.47	0.0189501	2	SOX3, HES1
4	G4	GO_Biological_Process_2023	Endocrine System Development (GO:0035270)	0.000822129	54.2639	385.47	0.0189501	2	SOX3, GLI2
7	G4_G4D_N	Reactome_2022	Signaling By Activin R-HSA-1502540	0.00030122	27.9774	226.832	0.019547	3	FST, FOXH1, INHBB
7	G4_G4D_N	Reactome_2022	NGF-stimulated Transcription R-HSA-9031628	0.000408058	12.8474	100.262	0.019547	4	ID2, ID3, FOS, F3
7	G4_G4D_N	Reactome_2022	Interleukin-4 And Interleukin-13 Signaling R-HSA-6785807	0.000416675	6.73233	52.3991	0.019547	6	CCND1, S1PR1, TWIST1, NANOG, FOS, PTGS2
7	G4_G4D_N	Reactome_2022	Biosynthesis Of DHA-derived SPMs R-HSA-9018677	0.00044425	23.9782	185.091	0.019547	3	HPGD, CYP1A1, PTGS2
7	G4_G4D_N	WikiPathway_2023_Human	Familial Partial Lipodystrophy WP5102	0.0024342	12.425	74.7753	0.0197367	3	KLF9, GATA2, KLF2
6	G4_G4D	GO_Biological_Process_2023	Regulation Of Mesenchymal Cell Proliferation (GO:0010464)	0.00278787	30.625	180.151	0.0200821	2	MYC, SOX9
6	G4_G4D	GO_Biological_Process_2023	Ganglion Development (GO:0061548)	0.00278787	30.625	180.151	0.0200821	2	NELL2, TUBB3
7	G4_G4D_N	GO_Biological_Process_2023	Regulation Of Neuron Apoptotic Process (GO:0043523)	0.00261098	5.63429	33.5129	0.0202831	5	TFAP2A, FOXB1, EGLN3, SIX1, DKK1
6	G4_G4D	KEGG_2021_Human	Basal cell carcinoma	0.00116225	9.45094	63.8638	0.0204846	4	GADD45A, FZD8, FZD10, GADD45G
6	G4_G4D	Reactome_2022	Peptide Hormone Metabolism R-HSA-2980736	0.000490983	8.346	63.589	0.02077	5	CHGA, CDX2, CTSZ, PAX6, ISL1
6	G4_G4D	Reactome_2022	Activation Of HOX Genes During Differentiation R-HSA-5619507	0.000543717	8.15108	61.2723	0.02077	5	HOXB4, HOXB3, HOXA1, PAX6, HOXB1
7	G4_G4D_N	GO_Biological_Process_2023	Negative Regulation Of Transcription By Competitive Promoter Binding (GO:0010944)	0.00278181	31.8026	187.147	0.020788	2	TFAP2A, HHEX
7	G4_G4D_N	GO_Biological_Process_2023	Response To Laminar Fluid Shear Stress (GO:0034616)	0.00278181	31.8026	187.147	0.020788	2	KLF4, KLF2
7	G4_G4D_N	GO_Biological_Process_2023	Embryonic Eye Morphogenesis (GO:0048048)	0.00278181	31.8026	187.147	0.020788	2	RARG, TBX2
7	G4_G4D_N	GO_Biological_Process_2023	Endodermal Cell Fate Commitment (GO:0001711)	0.00278181	31.8026	187.147	0.020788	2	SOX17, NANOG
7	G4_G4D_N	GO_Biological_Process_2023	Forelimb Morphogenesis (GO:0035136)	0.00278181	31.8026	187.147	0.020788	2	TFAP2A, OSR2
7	G4_G4D_N	GO_Biological_Process_2023	Lung Epithelium Development (GO:0060428)	0.00278181	31.8026	187.147	0.020788	2	BMP4, FOXJ1
7	G4_G4D_N	GO_Biological_Process_2023	Muscle Cell Fate Commitment (GO:0042693)	0.00278181	31.8026	187.147	0.020788	2	MYOD1, TBX2
6	G4_G4D	GO_Biological_Process_2023	Negative Regulation Of Cell Motility (GO:2000146)	0.00294458	5.46487	31.8481	0.0210918	5	CLDN5, JAG1, NKX2-1, GATA3, TBX5
1	N	GO_Biological_Process_2023	Positive Regulation Of Angiogenesis (GO:0045766)	0.000810188	4.37782	31.1624	0.0211202	8	ANGPT4, FLT1, IL1B, WNT5A, KDR, HMOX1, FUT1, DLL1
1	N	GO_Biological_Process_2023	Sensory Perception Of Sound (GO:0007605)	0.000824994	4.99344	35.4541	0.0211202	7	TBX1, KCNE1, EYA1, SNAI2, ATP6V0A4, CDC14A, ATP6V1B1
1	N	GO_Biological_Process_2023	Peptidyl-Tyrosine Phosphorylation (GO:0018108)	0.000825874	5.95294	42.2604	0.0211202	6	EPHA4, PDGFRA, FLT1, PKDCC, KDR, FGFR4
6	G4_G4D	GO_Biological_Process_2023	Regulation Of Cell Differentiation (GO:0045595)	0.00296717	4.50733	26.2333	0.0211348	6	TFAP2B, CEBPB, NANOG, GATA3, ISL1, RUNX3
4	G4	GO_Biological_Process_2023	Regulation Of Chondrocyte Differentiation (GO:0032330)	0.000972589	49.5404	343.59	0.0213506	2	WNT9A, NKX3-2
7	G4_G4D_N	GO_Biological_Process_2023	Positive Regulation Of Cellular Process (GO:0048522)	0.00287345	2.57771	15.0854	0.0213567	13	OSR2, EPHA4, CHRD, HTR1A, TWIST1, POU3F2, CDC25B, BMP4, NEUROD1, SHH, SFRP2, ZNF703, HAS2
1	N	WikiPathway_2023_Human	Mammary Gland Development Pathway Embryonic Development Stage 1 Of 4 WP2813	0.00174797	15.0291	95.424	0.0214096	3	SFRP1, CLDN4, TGFB1
1	N	WikiPathway_2023_Human	NRP1 Triggered Signaling Pathways In Pancreatic Cancer WP5144	0.00178001	6.2891	39.8172	0.0214096	5	SMAD4, FLT1, CCNE2, KDR, SNAI2
7	G4_G4D_N	GO_Biological_Process_2023	Negative Regulation Of Osteoblast Differentiation (GO:0045668)	0.0029349	11.5669	67.4477	0.0214653	3	NOG, CHRD, TWIST1
7	G4_G4D_N	GO_Biological_Process_2023	Respiratory System Development (GO:0060541)	0.0029349	11.5669	67.4477	0.0214653	3	BMP4, SHH, ZIC3
7	G4_G4D_N	GO_Biological_Process_2023	Left/Right Pattern Formation (GO:0060972)	0.0029349	11.5669	67.4477	0.0214653	3	ZIC3, FOXJ1, PITX2
6	G4_G4D	WikiPathway_2023_Human	PTF1A Related Regulatory Pathway WP4147	0.00278787	30.625	180.151	0.0214666	2	NKX6-1, PTF1A
1	N	WikiPathway_2023_Human	Complement System In Neuronal Development And Plasticity WP5090	0.00188763	4.28424	26.8726	0.0214897	7	CFD, CRB2, C6, TGFB1, C9, ITGB3, CFI
1	N	WikiPathway_2023_Human	Hematopoietic Stem Cell Differentiation WP2849	0.00193556	6.16044	38.4865	0.0214897	5	HES6, KITLG, ITGB3, IL1B, FLI1
1	N	WikiPathway_2023_Human	TGF Beta Receptor Signaling WP560	0.00193556	6.16044	38.4865	0.0214897	5	SMAD4, TGFB1, BAMBI, STAT3, LTBP1
1	N	BioPlanet_2019	FGFR ligand binding and activation	0.000502917	12.6903	96.3843	0.0215313	4	FGF8, FGF20, FGFR4, FGF3
1	N	BioPlanet_2019	TGF-beta regulation of skeletal system development	0.000512651	5.44352	41.2396	0.0215313	7	SMAD4, RBL1, TGFB1, ID3, LTBP1, BMP7, THBS4
5	G4_N	KEGG_2021_Human	Wnt signaling pathway	0.000493436	22.7968	173.577	0.0217112	3	LEF1, PRICKLE1, ROR2
7	G4_G4D_N	WikiPathway_2023_Human	Somitogenesis In The Context Of Spondylocostal Dysostosis WP4785	0.00278181	31.8026	187.147	0.0219617	2	HES7, EPHA4
7	G4_G4D_N	WikiPathway_2023_Human	Hair Follicle Development Organogenesis Part 2 Of 3 WP2839	0.0029349	11.5669	67.4477	0.0220117	3	BMP4, SHH, CCND1
7	G4_G4D_N	WikiPathway_2023_Human	White Fat Cell Differentiation WP4149	0.0029349	11.5669	67.4477	0.0220117	3	GATA2, KLF4, KLF2
1	N	GO_Biological_Process_2023	Mesoderm Morphogenesis (GO:0048332)	0.000876781	20.0418	141.079	0.0221519	3	CRB2, MESP1, MSGN1
7	G4_G4D_N	GO_Biological_Process_2023	Negative Regulation Of Developmental Process (GO:0051093)	0.00306956	5.41648	31.341	0.0223315	5	BMP4, SHH, FOXC1, FOXJ1, TBX2
1	N	WikiPathway_2023_Human	Pathogenic Escherichia Coli Infection WP2272	0.00210081	6.03692	37.2202	0.0224444	5	TUBA3C, NCK2, TUBB4B, CLDN1, ACTB
1	N	WikiPathway_2023_Human	Hedgehog Signaling Pathway WP47	0.00212522	13.8723	85.3683	0.0224444	3	DHH, PTCH2, GLI1
5	G4_N	WikiPathway_2023_Human	Burn Wound Healing WP5055	0.00221717	32.531	198.814	0.0224489	2	MMP1, SNAI2
7	G4_G4D_N	WikiPathway_2023_Human	Androgen Receptor Network In Prostate Cancer WP2263	0.00306956	5.41648	31.341	0.0224602	5	CCND1, SPRY2, SPRY1, FOS, CDC25B
5	G4_N	KEGG_2021_Human	Pathways in cancer	0.00138638	9.8439	64.7832	0.0224766	4	MMP1, LEF1, IGF2, PIM1
5	G4_N	KEGG_2021_Human	Acute myeloid leukemia	0.00182214	36.0471	227.376	0.0224766	2	LEF1, PIM1
5	G4_N	KEGG_2021_Human	Adherens junction	0.00204333	33.9506	210.262	0.0224766	2	LEF1, SNAI2
7	G4_G4D_N	GO_Molecular_Function_2023	Phosphate Ion Binding (GO:0042301)	0.00278181	31.8026	187.147	0.0225074	2	SLC34A2, PNP
7	G4_G4D_N	GO_Molecular_Function_2023	co-SMAD Binding (GO:0070410)	0.00278181	31.8026	187.147	0.0225074	2	FOXH1, GATA4
7	G4_G4D_N	GO_Molecular_Function_2023	Eukaryotic Initiation Factor 4E Binding (GO:0008190)	0.00278181	31.8026	187.147	0.0225074	2	HHEX, OTX2
1	N	GO_Biological_Process_2023	Amino Acid Transport (GO:0006865)	0.000933935	7.36548	51.3823	0.022511	5	SLC7A4, SLC7A5, SLC25A29, SLC7A8, SLC3A1
1	N	GO_Biological_Process_2023	Regulation Of Nervous System Development (GO:0051960)	0.000933935	7.36548	51.3823	0.022511	5	HES7, HES6, IL1B, HES1, DLL1
1	N	GO_Biological_Process_2023	Positive Regulation Of Blood Vessel Endothelial Cell Migration (GO:0043536)	0.000933935	7.36548	51.3823	0.022511	5	ANGPT4, TGFB1, KDR, HMOX1, HDAC9
1	N	GO_Biological_Process_2023	Positive Regulation Of Cell-Cell Adhesion (GO:0022409)	0.000933935	7.36548	51.3823	0.022511	5	FOXA1, IL1B, BMP7, CD44, FUT3
6	G4_G4D	GO_Biological_Process_2023	Cellular Response To Retinoic Acid (GO:0071300)	0.00331585	10.94	62.457	0.0229463	3	FZD10, SOX9, PAX2
6	G4_G4D	GO_Biological_Process_2023	Stem Cell Differentiation (GO:0048863)	0.00331585	10.94	62.457	0.0229463	3	KIT, HOXB4, PAX2
6	G4_G4D	GO_Biological_Process_2023	Negative Regulation Of Stem Cell Differentiation (GO:2000737)	0.00332947	27.5611	157.235	0.0229463	2	JAG1, TCF15
6	G4_G4D	GO_Biological_Process_2023	Atrial Cardiac Muscle Tissue Development (GO:0003228)	0.00332947	27.5611	157.235	0.0229463	2	NKX2-5, TBX5
6	G4_G4D	GO_Biological_Process_2023	Relaxation Of Cardiac Muscle (GO:0055119)	0.00332947	27.5611	157.235	0.0229463	2	CHGA, KCNJ2
6	G4_G4D	GO_Biological_Process_2023	Regulation Of T Cell Differentiation In Thymus (GO:0033081)	0.00332947	27.5611	157.235	0.0229463	2	IHH, FOXJ1
7	G4_G4D_N	BioPlanet_2019	Adipogenesis	0.0013049	5.347	35.5128	0.0230867	6	BMP4, FOXC2, TWIST1, ID3, GATA4, GATA2
7	G4_G4D_N	GO_Biological_Process_2023	Positive Regulation Of DNA Binding (GO:0043388)	0.00320721	11.1808	64.204	0.0230886	3	NEUROD1, FOXC1, TWIST1
7	G4_G4D_N	GO_Biological_Process_2023	Epithelial Tube Morphogenesis (GO:0060562)	0.00320721	11.1808	64.204	0.0230886	3	BMP4, SHH, SOX17
1	N	GO_Biological_Process_2023	Positive Regulation Of Epithelial Cell Migration (GO:0010634)	0.000997874	4.82247	33.3227	0.0236889	7	ANGPT4, SPARC, ITGB3, WNT5A, ENPP2, KDR, FUT1
1	N	GO_Biological_Process_2023	Positive Regulation Of Epithelial Cell Proliferation (GO:0050679)	0.0010054	4.22468	29.1603	0.0236889	8	TBX1, SFRP1, FZD7, ITGB3, WNT5A, KDR, CLDN1, THBS4
1	N	GO_Biological_Process_2023	Epithelial To Mesenchymal Transition (GO:0001837)	0.00103118	7.18974	49.4442	0.0237624	5	SMAD4, TGFB1, WNT5A, SNAI2, BMP7
1	N	GO_Biological_Process_2023	Positive Regulation Of Epithelial To Mesenchymal Transition (GO:0010718)	0.00103118	7.18974	49.4442	0.0237624	5	CRB2, SMAD4, TGFB1, BAMBI, IL1B
6	G4_G4D	GO_Biological_Process_2023	Positive Regulation Of Endothelial Cell Migration (GO:0010595)	0.00349167	6.87637	38.9022	0.0239348	4	NELL2, GATA3, THBS1, TDGF1
6	G4_G4D	Reactome_2022	Incretin Synthesis, Secretion, And Inactivation R-HSA-400508	0.00068924	19.8132	144.238	0.0239354	3	CDX2, PAX6, ISL1
7	G4_G4D_N	GO_Biological_Process_2023	Negative Regulation Of Nuclear Division (GO:0051784)	0.00345674	27.8258	157.701	0.0240051	2	BMP4, BMP7
7	G4_G4D_N	GO_Biological_Process_2023	Columnar/Cuboidal Epithelial Cell Differentiation (GO:0002065)	0.00345674	27.8258	157.701	0.0240051	2	GATA6, GATA4
7	G4_G4D_N	GO_Biological_Process_2023	Steroid Hormone Mediated Signaling Pathway (GO:0043401)	0.00345674	27.8258	157.701	0.0240051	2	BMP4, BMP7
7	G4_G4D_N	GO_Biological_Process_2023	Urogenital System Development (GO:0001655)	0.00345674	27.8258	157.701	0.0240051	2	OSR2, SHH
7	G4_G4D_N	GO_Biological_Process_2023	Positive Regulation Of Transforming Growth Factor Beta Production (GO:0071636)	0.00345674	27.8258	157.701	0.0240051	2	GATA6, PTGS2
7	G4_G4D_N	GO_Biological_Process_2023	Mesonephros Development (GO:0001823)	0.00345674	27.8258	157.701	0.0240051	2	OSR2, BMP7
7	G4_G4D_N	GO_Biological_Process_2023	Metanephric Mesenchyme Development (GO:0072075)	0.00345674	27.8258	157.701	0.0240051	2	SHH, SIX1
1	N	BioPlanet_2019	BMP receptor signaling	0.000611597	8.16341	60.4046	0.0241761	5	SMAD4, BAMBI, SOSTDC1, BMP7, CER1
1	N	GO_Biological_Process_2023	Cellular Response To Transforming Growth Factor Beta Stimulus (GO:0071560)	0.00106143	4.76805	32.6522	0.0241936	7	SFRP1, SMAD4, TGFB1, BAMBI, ZMIZ2, WNT5A, STAT3
1	N	GO_Biological_Process_2023	Negative Regulation Of Cellular Response To Growth Factor Stimulus (GO:0090288)	0.00112183	5.58547	37.9409	0.0243412	6	CADM4, BAMBI, SOSTDC1, SLIT2, CER1, APLN
1	N	GO_Biological_Process_2023	Regulation Of Gastrulation (GO:0010470)	0.00112594	18.0367	122.454	0.0243412	3	CRB2, LHX1, OTX2
1	N	GO_Biological_Process_2023	Secondary Palate Development (GO:0062009)	0.00112594	18.0367	122.454	0.0243412	3	SMAD4, WNT5A, WNT8A
1	N	GO_Biological_Process_2023	Endothelial Cell Differentiation (GO:0045446)	0.00112594	18.0367	122.454	0.0243412	3	MESP1, SOX18, KDR
1	N	GO_Biological_Process_2023	Negative Regulation Of Myoblast Differentiation (GO:0045662)	0.00112594	18.0367	122.454	0.0243412	3	TGFB1, SOSTDC1, DLL1
7	G4_G4D_N	Reactome_2022	Biosynthesis Of Specialized Proresolving Mediators (SPMs) R-HSA-9018678	0.00062473	20.9788	154.786	0.0244339	3	HPGD, CYP1A1, PTGS2
6	G4_G4D	GO_Cellular_Component_2023	Clathrin-Sculpted Gamma-Aminobutyric Acid Transport Vesicle (GO:0061200)	0.00108506	55.1361	376.366	0.0246852	2	SLC32A1, GAD1
6	G4_G4D	GO_Cellular_Component_2023	Clathrin-Sculpted Gamma-Aminobutyric Acid Transport Vesicle Membrane (GO:0061202)	0.00108506	55.1361	376.366	0.0246852	2	SLC32A1, GAD1
7	G4_G4D_N	BioPlanet_2019	TGF-beta signaling pathway	0.00145819	4.46496	29.1587	0.0248433	7	BMP4, CCND1, FST, FOXH1, NOG, FOS, LEFTY2
1	N	BioPlanet_2019	Alternative complement pathway	0.000665697	22.5482	164.933	0.0248527	3	CFD, C6, C9
7	G4_G4D_N	BioPlanet_2019	Basal cell carcinoma	0.00151308	8.80971	57.2068	0.0248577	4	BMP4, SHH, PTCH2, FZD8
2	G4D	GO_Biological_Process_2023	Synapse Organization (GO:0050808)	0.00028855	27.3695	223.079	0.0248875	3	NLGN3, SNCB, POU4F1
1	N	WikiPathway_2023_Human	Proximal Tubule Transport WP4917	0.00246184	5.80414	34.8646	0.0250875	5	SLC7A8, SLC2A1, SLC3A1, ATP6V0A4, ATP6V1B1
1	N	WikiPathway_2023_Human	TGF Beta Signaling In Thyroid Cells For Epithelial Mesenchymal Transition WP3859	0.0025493	12.8807	76.9229	0.0250875	3	SMAD4, CDH2, SNAI2
1	N	WikiPathway_2023_Human	Canonical And Non Canonical TGF B Signaling WP3874	0.0025493	12.8807	76.9229	0.0250875	3	SMAD4, TGFB1, LOXL1
7	G4_G4D_N	GO_Biological_Process_2023	Sensory Organ Development (GO:0007423)	0.00366476	6.80234	38.1543	0.0253219	4	NEUROD1, FOXC1, MAB21L1, GDF3
1	N	WikiPathway_2023_Human	TGF Beta Receptor Signaling In Skeletal Dysplasias WP4816	0.00265832	5.69434	33.7678	0.0255789	5	SMAD4, TGFB1, BAMBI, STAT3, LTBP1
6	G4_G4D	GO_Biological_Process_2023	Regulation Of Endothelial Cell Apoptotic Process (GO:2000351)	0.00379818	10.392	57.9168	0.0256049	3	TNIP2, GATA3, THBS1
6	G4_G4D	GO_Biological_Process_2023	Negative Regulation Of Fibroblast Growth Factor Receptor Signaling Pathway (GO:0040037)	0.00391604	25.0543	138.868	0.0256049	2	GATA3, THBS1
6	G4_G4D	GO_Biological_Process_2023	Negative Regulation Of Myoblast Differentiation (GO:0045662)	0.00391604	25.0543	138.868	0.0256049	2	SOX9, TBX3
6	G4_G4D	GO_Biological_Process_2023	Positive Regulation Of Alpha-Beta T Cell Differentiation (GO:0046638)	0.00391604	25.0543	138.868	0.0256049	2	IHH, RUNX3
6	G4_G4D	GO_Biological_Process_2023	Cranial Nerve Development (GO:0021545)	0.00391604	25.0543	138.868	0.0256049	2	ISL1, PAX2
6	G4_G4D	GO_Biological_Process_2023	Positive Regulation Of Cardiac Muscle Cell Proliferation (GO:0060045)	0.00391604	25.0543	138.868	0.0256049	2	TBX20, TBX2
6	G4_G4D	GO_Biological_Process_2023	Endothelial Cell Differentiation (GO:0045446)	0.00391604	25.0543	138.868	0.0256049	2	JAG1, SOX18
6	G4_G4D	GO_Biological_Process_2023	Intracellular Potassium Ion Homeostasis (GO:0030007)	0.00391604	25.0543	138.868	0.0256049	2	ATP1A3, KCNJ2
6	G4_G4D	GO_Biological_Process_2023	Negative Regulation Of T Cell Differentiation (GO:0045581)	0.00391604	25.0543	138.868	0.0256049	2	IHH, FOXJ1
3	G4D_N	GO_Biological_Process_2023	Aminoglycan Biosynthetic Process (GO:0006023)	0.000217866	110.582	932.384	0.0257665	2	HAS1, HS3ST1
3	G4D_N	GO_Biological_Process_2023	Glycosaminoglycan Metabolic Process (GO:0030203)	0.000390426	80.7814	633.994	0.0257665	2	HAS1, HS3ST1
3	G4D_N	GO_Biological_Process_2023	Negative Regulation Of Epithelial To Mesenchymal Transition (GO:0010719)	0.000448732	75.0038	578.21	0.0257665	2	SPRED1, FOXA2
3	G4D_N	GO_Biological_Process_2023	Endodermal Cell Differentiation (GO:0035987)	0.000479376	72.4138	553.46	0.0257665	2	MMP14, MIXL1
1	N	WikiPathway_2023_Human	Wnt Signaling In Kidney Disease WP4150	0.00282704	7.52991	44.1895	0.0260513	4	FZD2, FZD5, FZD7, WNT5A
1	N	WikiPathway_2023_Human	Clear Cell Renal Cell Carcinoma Pathways WP4018	0.00282774	4.59236	26.9492	0.0260513	6	PDGFRA, FLT1, TGFB1, STAT3, SLC2A1, KDR
7	G4_G4D_N	GO_Biological_Process_2023	Endoderm Formation (GO:0001706)	0.0037971	10.4809	58.4157	0.0261051	3	SOX17, DUSP1, NODAL
5	G4_N	WikiPathway_2023_Human	ncRNAs Involved In Wnt Signaling In Hepatocellular Carcinoma WP4336	0.00291235	28.2041	164.678	0.0262111	2	LEF1, ROR2
3	G4D_N	GO_Biological_Process_2023	Endoderm Formation (GO:0001706)	0.000611846	63.6236	470.753	0.0263094	2	MMP14, MIXL1
1	N	GO_Biological_Process_2023	Regulation Of Establishment Of Planar Polarity (GO:0090175)	0.00124788	9.64172	64.4675	0.026702	4	FZD2, FZD7, WNT5A, DACT1
1	N	GO_Molecular_Function_2023	Transmembrane Receptor Protein Tyrosine Kinase Activity (GO:0004714)	0.00136813	6.7094	44.2439	0.0267079	5	PDGFRA, FLT1, KDR, FGFR4, FGFRL1
1	N	GO_Molecular_Function_2023	Aldehyde Dehydrogenase (NAD+) Activity (GO:0004029)	0.00141558	16.3962	107.562	0.0267079	3	ALDH1A3, ALDH1L1, ALDH1A2
1	N	GO_Molecular_Function_2023	Aldehyde Dehydrogenase [NAD(P)+] Activity (GO:0004030)	0.00141558	16.3962	107.562	0.0267079	3	ALDH1A3, ALDH1L1, ALDH1A2
1	N	GO_Molecular_Function_2023	Ligand-Gated Monoatomic Cation Channel Activity (GO:0099094)	0.00149299	5.2606	34.2306	0.0267079	6	CHRNA1, KCNK6, CHRND, SCNN1A, TRPM5, KCNJ1
6	G4_G4D	WikiPathway_2023_Human	Endoderm Differentiation WP2853	0.00366853	5.17967	29.0474	0.0273365	5	PAX9, NKX2-1, PAX3, HOXA1, NANOG
6	G4_G4D	WikiPathway_2023_Human	Hair Follicle Development Cytodifferentiation Part 3 Of 3 WP2840	0.00379573	6.70999	37.4007	0.0274004	4	LHX2, SOX9, GATA3, RUNX3
6	G4_G4D	WikiPathway_2023_Human	Genes Targeted By miRNAs In Adipocytes WP1992	0.00391604	25.0543	138.868	0.0274123	2	HAND2, KCNJ2
3	G4D_N	BioPlanet_2019	HNF3B pathway	0.00101161	48.8029	336.555	0.0275664	2	SLC2A2, FOXA2
1	N	WikiPathway_2023_Human	Development Of Ureteric Collection System WP5053	0.00308498	5.48671	31.7198	0.0278291	5	EYA1, LHX1, SLIT2, GLI1, BMP7
6	G4_G4D	GO_Biological_Process_2023	Regulation Of Stem Cell Differentiation (GO:2000736)	0.00432115	9.8961	53.8767	0.0281096	3	JAG1, TCF15, HOXB4
3	G4D_N	Reactome_2022	Regulation Of Beta-Cell Development R-HSA-186712	0.000840023	53.8192	381.152	0.0281408	2	SLC2A2, FOXA2
5	G4_N	WikiPathway_2023_Human	lncRNA In Canonical Wnt Signaling And Colorectal Cancer WP4258	0.00347418	25.7143	145.605	0.0281408	2	LEF1, ROR2
7	G4_G4D_N	GO_Biological_Process_2023	Neural Crest Cell Migration (GO:0001755)	0.00411516	10.1628	55.8251	0.028151	3	SHH, SOX8, PITX2
4	G4	Reactome_2022	ESR-mediated Signaling R-HSA-8939211	0.000391825	13.0296	102.214	0.028342	4	HSP90AA1, JUND, GREB1, RUNX1
1	N	BioPlanet_2019	Interleukin-27-mediated signaling events	0.000816632	10.9582	77.9161	0.0283475	4	TGFB1, TBX21, IL1B, STAT3
1	N	BioPlanet_2019	Signaling by FGFR mutants	0.000843677	7.55	53.4369	0.0283475	5	FGF8, STAT3, FGF20, FGFR4, FGF3
7	G4_G4D_N	GO_Biological_Process_2023	Cellular Response To Thyroid Hormone Stimulus (GO:0097067)	0.00419998	24.7328	135.355	0.0284481	2	KLF9, LMO2
7	G4_G4D_N	GO_Biological_Process_2023	Smooth Muscle Cell Differentiation (GO:0051145)	0.00419998	24.7328	135.355	0.0284481	2	BMP4, GATA6
1	N	BioPlanet_2019	Transmembrane transport of small molecules	0.000896255	2.52	17.6835	0.0286801	17	SLC22A4, SLC22A5, SLC30A8, SLC2A1, SLC3A1, ATP2A1, ATP1B2, ATP12A, GCK, GNG13, SLC7A5, SLC7A8, HMOX1, ATP6V0A4, SLC17A7, ATP6V1G3, ATP6V1B1
1	N	GO_Biological_Process_2023	Embryonic Cranial Skeleton Morphogenesis (GO:0048701)	0.00141558	16.3962	107.562	0.0289589	3	TBX1, PDGFRA, LHX1
1	N	GO_Biological_Process_2023	Hyaluronan Metabolic Process (GO:0030212)	0.00141558	16.3962	107.562	0.0289589	3	TGFB1, IL1B, CD44
1	N	GO_Biological_Process_2023	Positive Regulation Of Heterotypic Cell-Cell Adhesion (GO:0034116)	0.00141558	16.3962	107.562	0.0289589	3	IL1B, BMP7, CD44
1	N	GO_Biological_Process_2023	Regulation Of Cell Migration Involved In Sprouting Angiogenesis (GO:0090049)	0.00142133	9.27041	60.7783	0.0289589	4	KDR, HMOX1, MEOX2, HDAC9
1	N	GO_Biological_Process_2023	Regulation Of Cell Differentiation (GO:0045595)	0.00142576	3.3277	21.8066	0.0289589	10	TBX1, GCM1, CASZ1, DLX2, FGF8, TGFB1, CEBPD, SNAI2, DLL1, ATF4
1	N	GO_Biological_Process_2023	Positive Regulation Of Peptidyl-Tyrosine Phosphorylation (GO:0050731)	0.00143621	3.98086	26.0577	0.0289589	8	EPHA4, ANGPT4, TGFB1, ITGB3, ENPP2, HES1, CD44, THBS4
6	G4_G4D	GO_Biological_Process_2023	Cardiac Cell Development (GO:0055006)	0.00454693	22.9653	123.859	0.0291676	2	JAG1, NKX2-5
6	G4_G4D	GO_Biological_Process_2023	Embryonic Cranial Skeleton Morphogenesis (GO:0048701)	0.00454693	22.9653	123.859	0.0291676	2	TWIST1, HOXA1
6	G4_G4D	GO_Biological_Process_2023	Nervous System Development (GO:0007399)	0.00458521	3.01043	16.2109	0.0291676	9	EMX2, JAG1, PAX8, MAB21L2, STMN3, PAX6, NPTX1, NR2E1, POU3F2
6	G4_G4D	GO_Biological_Process_2023	Development Of Primary Male Sexual Characteristics (GO:0046546)	0.00459818	9.66547	52.0205	0.0291676	3	KIT, GATA3, SOX9
6	G4_G4D	GO_Biological_Process_2023	Male Gonad Development (GO:0008584)	0.00459818	9.66547	52.0205	0.0291676	3	KIT, GATA3, SOX9
7	G4_G4D_N	BioPlanet_2019	TSH regulation of gene expression	0.00184579	6.12671	38.5667	0.0292781	5	RGS2, ADAMTS1, PLK2, FOS, PTGS2
6	G4_G4D	GO_Biological_Process_2023	Regulation Of Cell Migration (GO:0030334)	0.00465386	3.00319	16.1273	0.0293746	9	CLDN5, JAG1, SST, KIT, NKX2-1, TWIST1, TBX5, TDGF1, THBS1
7	G4_G4D_N	GO_Biological_Process_2023	Negative Regulation Of Smooth Muscle Cell Proliferation (GO:0048662)	0.00444895	9.86341	53.4112	0.0294101	3	BMP4, CNN1, APLN
7	G4_G4D_N	GO_Biological_Process_2023	Aortic Valve Morphogenesis (GO:0003180)	0.00444895	9.86341	53.4112	0.0294101	3	BMP4, TWIST1, GATA4
7	G4_G4D_N	GO_Biological_Process_2023	Regulation Of Vascular Associated Smooth Muscle Cell Proliferation (GO:1904705)	0.00444895	9.86341	53.4112	0.0294101	3	BMP4, CNN1, APLN
7	G4_G4D_N	GO_Biological_Process_2023	Ventricular Septum Development (GO:0003281)	0.00444895	9.86341	53.4112	0.0294101	3	NOG, APLNR, GATA4
7	G4_G4D_N	GO_Biological_Process_2023	Muscle Tissue Development (GO:0060537)	0.00444895	9.86341	53.4112	0.0294101	3	SHH, MYOD1, SIX1
1	N	GO_Biological_Process_2023	Regulation Of BMP Signaling Pathway (GO:0030510)	0.00149299	5.2606	34.2306	0.0296082	6	CRB2, SMAD4, BAMBI, SOSTDC1, KCP, CER1
1	N	GO_Biological_Process_2023	Regulation Of Smoothened Signaling Pathway (GO:0008589)	0.00149665	6.56321	42.6906	0.0296082	5	SFRP1, DHH, PTCH2, OTX2, GLI1
7	G4_G4D_N	WikiPathway_2023_Human	Gene Regulatory Network Modelling Somitogenesis WP2854	0.00419998	24.7328	135.355	0.0298208	2	HES7, EPHA4
7	G4_G4D_N	WikiPathway_2023_Human	Osteoblast Differentiation And Related Diseases WP4787	0.00430967	4.98281	27.1408	0.0298208	5	BMP4, MYOD1, FZD8, HES3, HES2
7	G4_G4D_N	WikiPathway_2023_Human	Primary Ovarian Insufficiency WP5316	0.00444733	4.13288	22.3814	0.0298208	6	OSR2, NOG, S1PR1, SOX8, GATA4, PRDM1
7	G4_G4D_N	WikiPathway_2023_Human	Burn Wound Healing WP5055	0.00447313	6.41234	34.6886	0.0298208	4	SFRP2, LIN28A, FST, KLF4
2	G4D	GO_Biological_Process_2023	Presynaptic Endocytosis (GO:0140238)	0.00043414	76.4406	591.814	0.0299557	2	NLGN3, SNCB
6	G4_G4D	WikiPathway_2023_Human	P53 Transcriptional Gene Network WP4963	0.00445673	6.40019	34.6464	0.0300097	4	GADD45A, NANOG, SAT1, THBS1
6	G4_G4D	WikiPathway_2023_Human	Somatic Sex Determination WP4814	0.00454693	22.9653	123.859	0.0300097	2	FOXL2, SOX9
1	N	KEGG_2021_Human	Complement and coagulation cascades	0.00282774	4.59236	26.9492	0.0300768	6	CFD, C6, SERPIND1, C9, CFI, KNG1
7	G4_G4D_N	BioPlanet_2019	ATF2 transcription factor network	0.00196366	8.16736	50.9067	0.0301095	4	CCND1, ARG1, DUSP1, FOS
1	N	BioPlanet_2019	Complement and coagulation cascades	0.00104124	5.67303	38.9587	0.0305286	6	CFD, C6, SERPIND1, C9, CFI, KNG1
1	N	BioPlanet_2019	Phagosome	0.00106217	3.77538	25.8517	0.0305286	9	TUBA3C, ATP6AP1, ITGB3, ATP6V0A4, ATP6V1G3, TUBB4B, ACTB, THBS4, ATP6V1B1
1	N	BioPlanet_2019	FGFR4 ligand binding and activation	0.00112594	18.0367	122.454	0.0305286	3	FGF8, FGF20, FGFR4
1	N	BioPlanet_2019	HES/HEY pathway	0.00113574	7.02218	47.6137	0.0305286	5	HES6, STAT3, KDR, HES1, NEUROG3
4	G4	GO_Biological_Process_2023	Positive Regulation Of Transcription By RNA Polymerase II (GO:0045944)	0.00146225	4.76992	31.137	0.0306409	7	SOX3, JUND, SOX1, FOXF2, HES1, RUNX1, GLI2
6	G4_G4D	GO_Biological_Process_2023	Positive Regulation Of Epithelial To Mesenchymal Transition (GO:0010718)	0.00488573	9.44533	50.2627	0.0306862	3	JAG1, TWIST1, ALX1
1	N	Reactome_2022	Cell Surface Interactions At Vascular Wall R-HSA-202733	0.000389841	4.38393	34.4128	0.0307975	9	SLC7A5, ANGPT4, TGFB1, GYPC, SLC7A8, ITGB3, TNFRSF10B, ATP1B2, CD44
7	G4_G4D_N	GO_Biological_Process_2023	Regulation Of Fat Cell Differentiation (GO:0045598)	0.00469249	6.3217	33.8956	0.0308717	4	SFRP2, ID2, GDF3, ZFP36L2
6	G4_G4D	WikiPathway_2023_Human	lncRNA In Canonical Wnt Signaling And Colorectal Cancer WP4258	0.00481457	6.25574	33.3813	0.0308935	4	MYC, FZD8, FZD10, ATF3
1	N	GO_Molecular_Function_2023	DNA Binding (GO:0003677)	0.00182392	1.96606	12.3995	0.0309106	26	FOXA1, GCM1, DLX3, TSHZ3, MEOX2, GLI1, ZIC2, TBX21, HES1, HES7, TBX1, IRX1, IRX2, EGR2, TFAP2C, SMAD4, MSX2, STAT3, TBX6, GRHL1, POU2F3, FLI1, POU5F1, SNAI2, ATF4, NEUROG3
1	N	GO_Biological_Process_2023	Epithelial Cell Differentiation (GO:0030855)	0.00158296	3.91625	25.2538	0.031023	8	TBX1, MESP1, DLX3, KRT16, FZD7, KDR, GLI1, CCNO
1	N	GO_Biological_Process_2023	Negative Regulation Of Nucleic Acid-Templated Transcription (GO:1903507)	0.00160347	2.37926	15.3119	0.031134	17	EIF4A2, MESP1, SMAD4, TGFB1, TSHZ3, MSX2, WNT5A, BMP7, HDAC9, SFRP1, ZIC2, SOX18, TBX21, LHX1, ID3, HES1, SOX7
1	N	GO_Biological_Process_2023	Sprouting Angiogenesis (GO:0002040)	0.00163382	6.42324	41.2169	0.0314324	5	EFNB2, TGFB1, KDR, SLIT2, DLL1
7	G4_G4D_N	BioPlanet_2019	Lysosphingolipid and lysophosphatidic acid (LPA) G-protein coupled receptors	0.00217649	37.1049	227.454	0.031721	2	S1PR1, LPAR2
7	G4_G4D_N	BioPlanet_2019	G alpha (i) signaling events	0.00220668	4.13644	25.2996	0.031721	7	C3, APLNR, S1PR1, HTR1A, RGS20, LPAR2, APLN
1	N	WikiPathway_2023_Human	Spinal Cord Injury WP2431	0.00362125	3.78444	21.2721	0.0318352	7	EFNB2, EPHA4, BTG2, VCAN, TGFB1, IL1B, SLIT2
1	N	WikiPathway_2023_Human	Allograft Rejection WP2328	0.00375976	4.3179	24.1086	0.0318352	6	PDGFRA, C6, TGFB1, COL5A1, IL1B, C9
1	N	WikiPathway_2023_Human	Cell Cycle WP179	0.00379256	3.75076	20.9094	0.0318352	7	CCNB3, SMAD4, TGFB1, RBL1, CCNE2, CDC14A, CDC25B
1	N	WikiPathway_2023_Human	Robo4 And VEGF Signaling Pathways Crosstalk WP3943	0.00389668	29.9787	166.31	0.0318352	2	KDR, SLIT2
1	N	WikiPathway_2023_Human	Lacto Series Sphingolipid Metabolism WP5303	0.00389668	29.9787	166.31	0.0318352	2	FUT1, FUT3
1	N	GO_Biological_Process_2023	Negative Regulation Of Signal Transduction (GO:0009968)	0.00168428	2.8731	18.3488	0.0321085	12	KANK2, CYP26A1, SFRP1, CADM4, FRZB, IL1B, PTCH2, SNAI2, SOSTDC1, CER1, DACT1, APLN
1	N	WikiPathway_2023_Human	Alzheimer 39 S Disease And miRNA Effects WP2059	0.00410125	2.68952	14.7828	0.032288	11	FZD2, PLCB4, TUBA3C, FZD5, FZD7, IL1B, WNT5A, ATP2A1, FZD10, TUBB4B, ATF4
1	N	WikiPathway_2023_Human	Alzheimer 39 S Disease WP5124	0.00410125	2.68952	14.7828	0.032288	11	FZD2, PLCB4, TUBA3C, FZD5, FZD7, IL1B, WNT5A, ATP2A1, FZD10, TUBB4B, ATF4
1	N	GO_Biological_Process_2023	Positive Regulation Of Endothelial Cell Proliferation (GO:0001938)	0.00171038	5.11189	32.5681	0.0323123	6	ITGB3, WNT5A, KDR, HMOX1, THBS4, APLN
6	G4_G4D	GO_Biological_Process_2023	Negative Regulation Of Protein Processing (GO:0010955)	0.00522144	21.1976	111.393	0.0323172	2	CTSZ, THBS1
6	G4_G4D	GO_Biological_Process_2023	Cellular Response To Corticosteroid Stimulus (GO:0071384)	0.00522144	21.1976	111.393	0.0323172	2	ZFP36, ISL1
6	G4_G4D	GO_Biological_Process_2023	Digestive Tract Morphogenesis (GO:0048546)	0.00522144	21.1976	111.393	0.0323172	2	FOXF1, SIX2
6	G4_G4D	WikiPathway_2023_Human	Exercise Induced Circadian Regulation WP410	0.0051839	9.23497	48.5962	0.0323643	3	CLDN5, CEBPB, TUBB3
7	G4_G4D_N	GO_Biological_Process_2023	Atrial Cardiac Muscle Tissue Development (GO:0003228)	0.00501026	22.2584	117.887	0.0324958	2	BMP4, NOG
7	G4_G4D_N	GO_Biological_Process_2023	Response To Iron Ion (GO:0010039)	0.00501026	22.2584	117.887	0.0324958	2	TFAP2A, F3
7	G4_G4D_N	GO_Biological_Process_2023	Response To Thyroid Hormone (GO:0097066)	0.00501026	22.2584	117.887	0.0324958	2	KLF9, LMO2
4	G4	GO_Biological_Process_2023	Positive Regulation Of DNA-templated Transcription (GO:0045893)	0.00166481	4.18328	26.7648	0.0325753	8	SOX3, AFAP1L2, JUND, SOX1, FOXF2, HES1, RUNX1, GLI2
4	G4	GO_Biological_Process_2023	Epithelial Tube Morphogenesis (GO:0060562)	0.0016959	36.741	234.391	0.0325753	2	HES1, GLI2
7	G4_G4D_N	WikiPathway_2023_Human	Biomarkers For Urea Cycle Disorders WP4583	0.00501026	22.2584	117.887	0.0326756	2	GATM, ARG1
7	G4_G4D_N	GO_Biological_Process_2023	Positive Regulation Of Endothelial Cell Proliferation (GO:0001938)	0.0051527	6.14788	32.3885	0.0327248	4	BMP4, APLNR, GATA2, APLN
7	G4_G4D_N	GO_Biological_Process_2023	Negative Regulation Of Blood Vessel Morphogenesis (GO:2000181)	0.0051527	6.14788	32.3885	0.0327248	4	HHEX, FOXC1, SPRY2, KLF4
7	G4_G4D_N	GO_Biological_Process_2023	Regulation Of Nitric Oxide Biosynthetic Process (GO:0045428)	0.00516456	9.3145	49.0496	0.0327248	3	PTGS2, KLF4, KLF2
7	G4_G4D_N	GO_Biological_Process_2023	Regulation Of Receptor-Mediated Endocytosis (GO:0048259)	0.00516456	9.3145	49.0496	0.0327248	3	C3, DKK1, F3
7	G4_G4D_N	GO_Biological_Process_2023	Digestive Tract Development (GO:0048565)	0.00516456	9.3145	49.0496	0.0327248	3	ZIC3, GATA6, GATA4
1	N	GO_Biological_Process_2023	Digestive Tract Morphogenesis (GO:0048546)	0.00174797	15.0291	95.424	0.0327276	3	PDGFRA, SOX17, GLI1
1	N	GO_Biological_Process_2023	Carboxylic Acid Transport (GO:0046942)	0.00178001	6.2891	39.8172	0.0330326	5	SLC7A4, SLC7A5, SLC25A29, SLC7A8, SLC3A1
4	G4	KEGG_2021_Human	Insulin signaling pathway	0.00206041	13.0568	80.7546	0.0335634	3	SOCS1, PPP1R3C, HK1
4	G4	KEGG_2021_Human	Aldosterone-regulated sodium reabsorption	0.00212921	32.5355	200.159	0.0335634	2	SLC9A3R2, SCNN1B
4	G4	KEGG_2021_Human	Breast cancer	0.00251707	12.144	72.6777	0.0335634	3	WNT6, HES1, WNT9A
4	G4	KEGG_2021_Human	Cushing syndrome	0.00292415	11.5002	67.1008	0.0335634	3	WNT6, WNT9A, LDLR
4	G4	KEGG_2021_Human	Type II diabetes mellitus	0.00327448	25.8688	148.011	0.0335634	2	SOCS1, HK1
7	G4_G4D_N	Reactome_2022	Signaling By NODAL R-HSA-1181150	0.00097336	17.6637	122.493	0.0342623	3	FOXH1, LEFTY2, NODAL
5	G4_N	WikiPathway_2023_Human	CKAP4 Signaling Pathway Map WP5322	0.00473703	21.8516	116.957	0.0348818	2	MMP1, LEF1
7	G4_G4D_N	GO_Biological_Process_2023	Aortic Valve Development (GO:0003176)	0.00554681	9.0623	47.0744	0.0349856	3	BMP4, TWIST1, GATA4
6	G4_G4D	WikiPathway_2023_Human	IL 4 Signaling Pathway WP395	0.00581255	8.8411	45.5116	0.0351768	3	CEBPA, SOCS3, CEBPB
6	G4_G4D	WikiPathway_2023_Human	ID Signaling Pathway WP53	0.00593893	19.6825	100.897	0.0351768	2	PAX8, PAX2
5	G4_N	KEGG_2021_Human	AGE-RAGE signaling pathway in diabetic complications	0.00400405	23.8691	131.768	0.0352356	2	EGR1, PIM1
5	G4_N	BioPlanet_2019	Acute myeloid leukemia	0.00132277	42.6225	282.503	0.0352717	2	LEF1, PIM1
5	G4_N	BioPlanet_2019	Endochondral ossification	0.00176875	36.6121	232.029	0.0352717	2	IGF2, SLC38A2
5	G4_N	BioPlanet_2019	BDNF signaling pathway	0.0018237	14.3336	90.4003	0.0352717	3	EGR1, IGF2, ROR2
5	G4_N	BioPlanet_2019	AP-1 transcription factor network	0.00198689	34.4516	214.329	0.0352717	2	EGR1, MMP1
5	G4_N	BioPlanet_2019	Adherens junction cell adhesion	0.00221717	32.531	198.814	0.0352717	2	LEF1, SNAI2
5	G4_N	BioPlanet_2019	Nuclear beta-catenin signaling and target gene transcription regulation	0.00258517	30.0196	178.856	0.0352717	2	LEF1, SNAI2
5	G4_N	BioPlanet_2019	Regular glucocorticoid receptor pathway	0.00271381	29.2662	172.946	0.0352717	2	EGR1, MMP1
5	G4_N	BioPlanet_2019	C-Myb transcription factor network	0.00291235	28.2041	164.678	0.0352717	2	LEF1, PIM1
7	G4_G4D_N	WikiPathway_2023_Human	Neural Crest Cell Migration During Development WP4564	0.00554681	9.0623	47.0744	0.035318	3	NGFR, TWIST1, FOS
7	G4_G4D_N	WikiPathway_2023_Human	BMP2 WNT4 FOXO1 Pathway In Primary Endometrial Stromal Cell Differentiation WP3876	0.00588634	20.2339	103.904	0.035318	2	DKK1, LEFTY2
7	G4_G4D_N	WikiPathway_2023_Human	EDA Signaling In Hair Follicle Development WP3930	0.00588634	20.2339	103.904	0.035318	2	SHH, DKK1
7	G4_G4D_N	WikiPathway_2023_Human	Transcriptional Cascade Regulating Adipogenesis WP4211	0.00588634	20.2339	103.904	0.035318	2	GATA2, KLF2
1	N	BioPlanet_2019	GPCR ligand binding	0.00137222	2.49294	16.4317	0.0354667	16	P2RY10, FZD2, P2RY11, FZD5, DHH, FZD7, PTCH2, WNT5A, WNT8A, WNT8B, FZD10, KNG1, APLN, GNG13, EDNRA, ADORA2A
6	G4_G4D	GO_Biological_Process_2023	Positive Regulation Of Cold-Induced Thermogenesis (GO:0120162)	0.00579247	5.92149	30.5027	0.03555	4	CEBPB, MFAP2, EBF2, GADD45G
6	G4_G4D	GO_Biological_Process_2023	Positive Regulation Of Fat Cell Differentiation (GO:0045600)	0.00581255	8.8411	45.5116	0.03555	3	ZFP36, CEBPB, MEDAG
6	G4_G4D	GO_Biological_Process_2023	Autonomic Nervous System Development (GO:0048483)	0.00593893	19.6825	100.897	0.03555	2	TFAP2B, GATA3
6	G4_G4D	GO_Biological_Process_2023	Regulation Of Plasminogen Activation (GO:0010755)	0.00593893	19.6825	100.897	0.03555	2	CTSZ, THBS1
6	G4_G4D	GO_Biological_Process_2023	Cell Communication By Electrical Coupling Involved In Cardiac Conduction (GO:0086064)	0.00593893	19.6825	100.897	0.03555	2	ATP1A3, TBX5
6	G4_G4D	GO_Biological_Process_2023	Positive Regulation Of Cardiac Muscle Tissue Growth (GO:0055023)	0.00593893	19.6825	100.897	0.03555	2	TBX20, TBX2
6	G4_G4D	GO_Biological_Process_2023	Vasculature Development (GO:0001944)	0.00593893	19.6825	100.897	0.03555	2	FOXF1, SOX18
1	N	GO_Biological_Process_2023	Mesenchymal Cell Differentiation (GO:0048762)	0.00193556	6.16044	38.4865	0.0356041	5	SMAD4, TGFB1, WNT5A, SNAI2, BMP7
7	G4_G4D_N	GO_Biological_Process_2023	Negative Regulation Of Fibroblast Growth Factor Receptor Signaling Pathway (GO:0040037)	0.00588634	20.2339	103.904	0.0359721	2	SPRY2, SPRY1
7	G4_G4D_N	GO_Biological_Process_2023	Regulation Of Humoral Immune Response (GO:0002920)	0.00588634	20.2339	103.904	0.0359721	2	CFH, GATA6
7	G4_G4D_N	GO_Biological_Process_2023	T Cell Differentiation In Thymus (GO:0033077)	0.00588634	20.2339	103.904	0.0359721	2	SHH, ZFP36L2
7	G4_G4D_N	GO_Biological_Process_2023	Branching Involved In Blood Vessel Morphogenesis (GO:0001569)	0.00588634	20.2339	103.904	0.0359721	2	SHH, SFRP2
7	G4_G4D_N	GO_Biological_Process_2023	Positive Regulation Of Alpha-Beta T Cell Differentiation (GO:0046638)	0.00588634	20.2339	103.904	0.0359721	2	SHH, PNP
7	G4_G4D_N	GO_Biological_Process_2023	Response To Chemokine (GO:1990868)	0.00588634	20.2339	103.904	0.0359721	2	FOXC1, DUSP1
7	G4_G4D_N	GO_Biological_Process_2023	Thymus Development (GO:0048538)	0.00588634	20.2339	103.904	0.0359721	2	SHH, SIX1
1	N	WikiPathway_2023_Human	Physico Chemical Features And Toxicity Associated Pathways WP3680	0.00465995	4.94552	26.5513	0.0360314	5	FZD2, FZD5, MYL1, FZD7, FZD10
6	G4_G4D	Reactome_2022	Interleukin-4 And Interleukin-13 Signaling R-HSA-6785807	0.00113246	6.86692	46.5808	0.0360499	5	SOCS3, MYC, TWIST1, NANOG, GATA3
7	G4_G4D_N	GO_Biological_Process_2023	Non-Canonical Wnt Signaling Pathway (GO:0035567)	0.0059456	8.82337	45.2207	0.0361735	3	SFRP2, FZD8, PRICKLE1
6	G4_G4D	WikiPathway_2023_Human	Epithelial To Mesenchymal Transition In Colorectal Cancer WP4239	0.0064311	4.50675	22.7438	0.0362752	5	CLDN5, JAG1, FZD8, TWIST1, FZD10
6	G4_G4D	WikiPathway_2023_Human	Wnt Signaling Pathway And Pluripotency WP399	0.00643846	5.73748	28.9482	0.0362752	4	MYC, FZD8, NANOG, FZD10
6	G4_G4D	KEGG_2021_Human	Chronic myeloid leukemia	0.00232694	7.73944	46.9258	0.0364554	4	MECOM, GADD45A, MYC, GADD45G
6	G4_G4D	Reactome_2022	Transcriptional Regulation Of Pluripotent Stem Cells R-HSA-452723	0.001339	15.4056	101.921	0.0366676	3	CDX2, NANOG, TDGF1
6	G4_G4D	Reactome_2022	Binding Of TCF/LEF:CTNNB1 To Target Gene Promoters R-HSA-4411364	0.00143983	45.9444	300.625	0.0366676	2	MYC, RUNX3
6	G4_G4D	Reactome_2022	RUNX3 Regulates WNT Signaling R-HSA-8951430	0.00143983	45.9444	300.625	0.0366676	2	MYC, RUNX3
6	G4_G4D	WikiPathway_2023_Human	NOTCH1 Regulation Of Endothelial Cell Calcification WP3413	0.00669874	18.3694	91.9544	0.0368431	2	JAG1, SAT1
2	G4D	GO_Molecular_Function_2023	Cuprous Ion Binding (GO:1903136)	0.00797336	150.173	725.583	0.0373574	1	SNCB
2	G4D	GO_Molecular_Function_2023	DNA Binding (GO:0003677)	0.00895861	5.6823	26.7929	0.0373574	4	SOX9, POU4F1, TBX4, NKX3-1
2	G4D	GO_Molecular_Function_2023	Lipase Inhibitor Activity (GO:0055102)	0.00896577	131.395	619.44	0.0373574	1	SNCB
2	G4D	GO_Molecular_Function_2023	Phospholipase Inhibitor Activity (GO:0004859)	0.00896577	131.395	619.44	0.0373574	1	SNCB
7	G4_G4D_N	BioPlanet_2019	FSH regulation of apoptosis	0.00269307	3.56863	21.1158	0.0375398	8	ARL4C, AKAP12, TUBA1A, DUSP1, FST, GATA6, ALPL, DKK1
7	G4_G4D_N	Reactome_2022	Biosynthesis Of EPA-derived SPMs R-HSA-9018679	0.00117989	55.6629	375.298	0.0377564	2	HPGD, PTGS2
7	G4_G4D_N	BioPlanet_2019	Pathways in cancer	0.00279494	3.2485	19.101	0.0378139	9	BMP4, SHH, EGLN3, CCND1, ITGA2, PTCH2, FZD8, FOS, PTGS2
4	G4	GO_Molecular_Function_2023	DNA Binding (GO:0003677)	0.0042582	4.40622	24.0532	0.0378507	6	SOX3, SOX1, FOXF2, TSHZ1, HES1, GLI2
7	G4_G4D_N	WikiPathway_2023_Human	Hedgehog Signaling Pathway WP4249	0.00679356	8.38136	41.8379	0.0379276	3	SHH, CCND1, PTCH2
7	G4_G4D_N	WikiPathway_2023_Human	Neural Crest Cell Migration In Cancer WP4565	0.00679356	8.38136	41.8379	0.0379276	3	NGFR, TWIST1, FOS
7	G4_G4D_N	WikiPathway_2023_Human	Serotonin And Anxiety Related Events WP3944	0.00682697	18.5468	92.4906	0.0379276	2	HTR1A, FOS
7	G4_G4D_N	WikiPathway_2023_Human	Somatic Sex Determination WP4814	0.00682697	18.5468	92.4906	0.0379276	2	GATA4, SOX8
6	G4_G4D	GO_Biological_Process_2023	Cardiac Muscle Tissue Development (GO:0048738)	0.00648494	8.47938	42.7214	0.0379595	3	TBX20, NKX2-5, TBX2
6	G4_G4D	GO_Biological_Process_2023	Cartilage Development (GO:0051216)	0.00648494	8.47938	42.7214	0.0379595	3	SOX9, SPAM1, HOXA11
6	G4_G4D	GO_Biological_Process_2023	Sprouting Angiogenesis (GO:0002040)	0.00648494	8.47938	42.7214	0.0379595	3	EFNB2, THBS1, TDGF1
6	G4_G4D	GO_Biological_Process_2023	Cellular Response To Lipid (GO:0071396)	0.00664142	3.78996	19.0045	0.0379595	6	ZFP36, TNIP2, ATP1A3, FZD10, SOX9, PAX2
6	G4_G4D	GO_Biological_Process_2023	Cell Migration Involved In Sprouting Angiogenesis (GO:0002042)	0.00669874	18.3694	91.9544	0.0379595	2	EFNB2, TDGF1
6	G4_G4D	GO_Biological_Process_2023	Cellular Response To Glucocorticoid Stimulus (GO:0071385)	0.00669874	18.3694	91.9544	0.0379595	2	ZFP36, ISL1
6	G4_G4D	GO_Biological_Process_2023	Positive Regulation Of Cartilage Development (GO:0061036)	0.00669874	18.3694	91.9544	0.0379595	2	SOX9, HOXA11
6	G4_G4D	GO_Biological_Process_2023	Embryo Development Ending In Birth Or Egg Hatching (GO:0009792)	0.00669874	18.3694	91.9544	0.0379595	2	NR5A2, TDGF1
6	G4_G4D	GO_Biological_Process_2023	Embryonic Axis Specification (GO:0000578)	0.00669874	18.3694	91.9544	0.0379595	2	TDGF1, TBX3
6	G4_G4D	GO_Biological_Process_2023	Mesenchyme Development (GO:0060485)	0.00669874	18.3694	91.9544	0.0379595	2	FOXF1, ISL1
6	G4_G4D	GO_Biological_Process_2023	Muscle Tissue Morphogenesis (GO:0060415)	0.00669874	18.3694	91.9544	0.0379595	2	TBX20, NKX2-5
6	G4_G4D	GO_Biological_Process_2023	Negative Regulation Of Cellular Senescence (GO:2000773)	0.00669874	18.3694	91.9544	0.0379595	2	TWIST1, TBX2
1	N	GO_Biological_Process_2023	Vasculature Development (GO:0001944)	0.00212522	13.8723	85.3683	0.0380904	3	ERRFI1, PDGFRA, SOX18
1	N	GO_Biological_Process_2023	Pharyngeal System Development (GO:0060037)	0.00212522	13.8723	85.3683	0.0380904	3	TBX1, HES1, BMP7
1	N	GO_Biological_Process_2023	Positive Regulation Of Cell Migration Involved In Sprouting Angiogenesis (GO:0090050)	0.00212522	13.8723	85.3683	0.0380904	3	KDR, HMOX1, HDAC9
1	N	KEGG_2021_Human	Hypertrophic cardiomyopathy	0.00375976	4.3179	24.1086	0.0382515	6	TGFB1, ACTC1, ITGB3, ATP2A1, CACNG1, ACTB
5	G4_N	WikiPathway_2023_Human	Let 7 Inhibition Of ES Cell Reprogramming WP3299	0.00568712	221.956	1147.41	0.038388	1	EGR1
1	N	GO_Molecular_Function_2023	Basic Amino Acid Transmembrane Transporter Activity (GO:0015174)	0.0025493	12.8807	76.9229	0.0384407	3	SLC7A4, SLC25A29, SLC3A1
1	N	GO_Molecular_Function_2023	Quaternary Ammonium Group Transmembrane Transporter Activity (GO:0015651)	0.0025493	12.8807	76.9229	0.0384407	3	SLC22A4, SLC25A29, SLC22A5
1	N	GO_Molecular_Function_2023	L-leucine Transmembrane Transporter Activity (GO:0015190)	0.00262639	39.9736	237.529	0.0384407	2	SLC7A5, SLC7A8
7	G4_G4D_N	GO_Biological_Process_2023	Cardiac Ventricle Morphogenesis (GO:0003208)	0.00636113	8.5967	43.4782	0.0385311	3	BMP4, SFRP2, GATA4
7	G4_G4D_N	BioPlanet_2019	HIF-1 transcriptional activity in hypoxia	0.00296181	7.24267	42.1665	0.0389266	4	EGLN3, ID2, FOS, GATA2
2	G4D	GO_Molecular_Function_2023	Neurexin Family Protein Binding (GO:0042043)	0.0109478	105.105	474.51	0.0390992	1	NLGN3
2	G4D	GO_Molecular_Function_2023	Sequence-Specific mRNA Binding (GO:1990825)	0.0109478	105.105	474.51	0.0390992	1	NOVA2
1	N	GO_Biological_Process_2023	Regulation Of Wnt Signaling Pathway (GO:0030111)	0.00221352	4.15759	25.4161	0.0393369	7	SFRP1, FRZB, FZD7, SOSTDC1, SOX7, CER1, DACT1
5	G4_N	GO_Biological_Process_2023	Regulation Of Chemokine Production (GO:0032642)	0.000685796	60.1569	438.239	0.0393873	2	EGR1, SNAI2
5	G4_N	GO_Biological_Process_2023	Regulation Of Cell Differentiation (GO:0045595)	0.000764981	19.5306	140.145	0.0393873	3	LEF1, IGF2, SNAI2
5	G4_N	GO_Biological_Process_2023	Neural Crest Cell Development (GO:0014032)	0.000789833	55.8515	398.986	0.0393873	2	CYP26C1, SNAI2
5	G4_N	GO_Biological_Process_2023	Epithelial To Mesenchymal Transition (GO:0001837)	0.000901016	52.1203	365.467	0.0393873	2	LEF1, SNAI2
3	G4D_N	BioPlanet_2019	Carbohydrate metabolism	0.00182163	14.1861	89.486	0.0397116	3	HAS1, SLC2A2, HS3ST1
7	G4_G4D_N	GO_Biological_Process_2023	Positive Regulation Of Cell Division (GO:0051781)	0.00679356	8.38136	41.8379	0.0397758	3	SHH, CENPV, CDC25B
7	G4_G4D_N	GO_Biological_Process_2023	Negative Regulation Of BMP Signaling Pathway (GO:0030514)	0.00679356	8.38136	41.8379	0.0397758	3	NOG, CHRD, GDF3
7	G4_G4D_N	GO_Biological_Process_2023	Aorta Development (GO:0035904)	0.00682697	18.5468	92.4906	0.0397758	2	APLNR, TBX2
7	G4_G4D_N	GO_Biological_Process_2023	Bone Morphogenesis (GO:0060349)	0.00682697	18.5468	92.4906	0.0397758	2	TFAP2A, OSR2
7	G4_G4D_N	GO_Biological_Process_2023	Odontogenesis Of Dentin-Containing Tooth (GO:0042475)	0.00682697	18.5468	92.4906	0.0397758	2	FOXC1, MSX1
7	G4_G4D_N	GO_Biological_Process_2023	Striated Muscle Tissue Development (GO:0014706)	0.00682697	18.5468	92.4906	0.0397758	2	BMP7, TBX2
7	G4_G4D_N	GO_Biological_Process_2023	Mammary Gland Epithelium Development (GO:0061180)	0.00682697	18.5468	92.4906	0.0397758	2	ID2, ZNF703
7	G4_G4D_N	GO_Biological_Process_2023	Myotube Cell Development (GO:0014904)	0.00682697	18.5468	92.4906	0.0397758	2	MYOD1, SIX1
7	G4_G4D_N	GO_Biological_Process_2023	Negative Regulation Of Androgen Receptor Signaling Pathway (GO:0060766)	0.00682697	18.5468	92.4906	0.0397758	2	FOXH1, NODAL
2	G4D	GO_Molecular_Function_2023	Protein Kinase A Catalytic Subunit Binding (GO:0034236)	0.0119374	95.5455	423.083	0.0397912	1	SOX9
7	G4_G4D_N	BioPlanet_2019	SIDS susceptibility pathways	0.00312805	7.12734	41.1059	0.0399695	4	HTR1A, EN1, GATA2, POU3F2
1	N	GO_Molecular_Function_2023	Carboxylic Acid Transmembrane Transporter Activity (GO:0046943)	0.00286592	5.5886	32.7205	0.0401228	5	SLC7A4, SLC22A4, SLC7A5, SLC7A8, SLC3A1
1	N	GO_Biological_Process_2023	Glial Cell Differentiation (GO:0010001)	0.00228396	8.03272	48.8538	0.0402476	4	EGR2, VCAN, CDH2, STAT3
1	N	WikiPathway_2023_Human	IL 24 Signaling Pathway WP5413	0.00534836	2.73761	14.3204	0.0402842	10	PDGFRA, TGFB1, STAT3, MMP3, KDR, TNFRSF10B, KRT5, PROM1, CD44, ATF4
1	N	WikiPathway_2023_Human	mRNA Protein And Metabolite Inducation Pathway By Cyclosporin A WP3953	0.00539604	23.9817	125.235	0.0402842	2	SLC7A5, ATF4
5	G4_N	GO_Biological_Process_2023	Positive Regulation Of Cell Motility (GO:2000147)	0.00113167	16.998	115.315	0.040393	3	LEF1, SNAI2, ROR2
5	G4_N	GO_Biological_Process_2023	Mesenchymal Cell Differentiation (GO:0048762)	0.00118803	45.0882	303.69	0.040393	2	LEF1, SNAI2
3	G4D_N	WikiPathway_2023_Human	Cardiac Progenitor Differentiation WP2406	0.00140098	41.1311	270.255	0.0406284	2	MIXL1, FOXA2
6	G4_G4D	GO_Biological_Process_2023	Mesenchymal Cell Differentiation (GO:0048762)	0.0072018	8.14603	40.1878	0.0406296	3	TBX20, SOX9, ISL1
1	N	BioPlanet_2019	Signal transduction	0.00163352	1.88687	12.1081	0.0406566	30	FLT1, DHH, ITGB3, ATP2A1, FZD10, DLL1, HDAC9, FGF3, KNG1, EDNRA, FGF8, KDR, FGF20, NCK2, HES1, ATP6V0A4, ATP6V1G3, CER1, FZD2, FZD5, FZD7, MMP3, APLN, GNG13, KITLG, COL5A1, ADORA2A, COL9A1, FGFR4, ATP6V1B1
2	G4D	GO_Biological_Process_2023	Synaptic Vesicle Endocytosis (GO:0048488)	0.000724319	58.3099	421.597	0.0412994	2	NLGN3, SNCB
2	G4D	GO_Biological_Process_2023	Synaptic Vesicle Recycling (GO:0036465)	0.000876367	52.746	371.318	0.0412994	2	NLGN3, SNCB
2	G4D	GO_Biological_Process_2023	Negative Regulation Of Cold-Induced Thermogenesis (GO:0120163)	0.000957668	50.3434	349.938	0.0412994	2	NOVA2, HOXC10
1	N	GO_Biological_Process_2023	Endoderm Formation (GO:0001706)	0.00254557	7.7732	46.4325	0.04141	4	SOX17, LHX1, SOX7, MIXL1
1	N	GO_Biological_Process_2023	Cell Migration Involved In Sprouting Angiogenesis (GO:0002042)	0.0025493	12.8807	76.9229	0.04141	3	EFNB2, KDR, SLIT2
1	N	GO_Biological_Process_2023	Embryonic Axis Specification (GO:0000578)	0.0025493	12.8807	76.9229	0.04141	3	MESP1, RIPPLY2, FZD5
1	N	GO_Biological_Process_2023	Positive Regulation Of SMAD Protein Signal Transduction (GO:0060391)	0.0025493	12.8807	76.9229	0.04141	3	SMAD4, TGFB1, BMP7
1	N	GO_Biological_Process_2023	Positive Regulation Of Glial Cell Differentiation (GO:0045687)	0.0025493	12.8807	76.9229	0.04141	3	EGR2, TGFB1, HES1
1	N	GO_Biological_Process_2023	Monoatomic Cation Transmembrane Transport (GO:0098655)	0.00257045	2.72161	16.2308	0.04141	12	KCNK6, KCNE1, SLC30A8, ATP6AP1, SCNN1A, ATP6V0A4, ATP2A1, CACNG1, SCN3B, TRPM5, ATP12A, ATP6V1B1
1	N	GO_Biological_Process_2023	Astrocyte Differentiation (GO:0048708)	0.00262639	39.9736	237.529	0.04141	2	STAT3, DLL1
1	N	GO_Biological_Process_2023	Response To Heparin (GO:0071503)	0.00262639	39.9736	237.529	0.04141	2	SFRP1, SLIT2
1	N	GO_Biological_Process_2023	Negative Regulation Of Cardiac Muscle Cell Differentiation (GO:2000726)	0.00262639	39.9736	237.529	0.04141	2	SMAD4, FZD7
1	N	GO_Biological_Process_2023	Positive Regulation Of T-helper 1 Cell Cytokine Production (GO:2000556)	0.00262639	39.9736	237.529	0.04141	2	IL1B, TBX21
1	N	GO_Biological_Process_2023	Positive Regulation Of Cardiac Muscle Cell Differentiation (GO:2000727)	0.00262639	39.9736	237.529	0.04141	2	EFNB2, TGFB1
1	N	GO_Biological_Process_2023	Positive Regulation Of Epithelial Cell Differentiation Involved In Kidney Development (GO:2000698)	0.00262639	39.9736	237.529	0.04141	2	LHX1, PROM1
1	N	GO_Biological_Process_2023	Radial Glial Cell Differentiation (GO:0060019)	0.00262639	39.9736	237.529	0.04141	2	STAT3, HES1
1	N	GO_Biological_Process_2023	Regulation Of T-helper 1 Cell Cytokine Production (GO:2000554)	0.00262639	39.9736	237.529	0.04141	2	IL1B, TBX21
1	N	WikiPathway_2023_Human	Hippo Signaling Regulation Pathways WP4540	0.00569969	3.94082	20.3636	0.0418299	6	PDGFRA, FLT1, PLCB4, CDH2, KDR, FGFR4
7	G4_G4D_N	BioPlanet_2019	Cdc25 and Chk1 regulatory pathway in response to DNA damage	0.00345674	27.8258	157.701	0.0418447	2	MYT1, CDC25B
7	G4_G4D_N	BioPlanet_2019	NODAL signaling regulation	0.00345674	27.8258	157.701	0.0418447	2	LEFTY2, NODAL
6	G4_G4D	GO_Biological_Process_2023	Positive Regulation Of Interleukin-4 Production (GO:0032753)	0.00750022	17.2205	84.2568	0.041942	2	CEBPB, GATA3
6	G4_G4D	GO_Biological_Process_2023	Pulmonary Valve Morphogenesis (GO:0003184)	0.00750022	17.2205	84.2568	0.041942	2	JAG1, TBX20
1	N	BioPlanet_2019	BMP signaling pathway in stem cells	0.00174797	15.0291	95.424	0.0419512	3	SMAD4, MSX2, DLX5
6	G4_G4D	GO_Biological_Process_2023	Cellular Response To Cytokine Stimulus (GO:0071345)	0.00755378	3.27137	15.983	0.0420571	7	CEBPA, ZFP36, KIT, GATA3, SOX9, TDGF1, SPAM1
6	G4_G4D	GO_Molecular_Function_2023	1-Phosphatidylinositol-3-Kinase Regulator Activity (GO:0046935)	0.00454693	22.9653	123.859	0.0422597	2	SOCS3, PIK3R5
6	G4_G4D	BioPlanet_2019	Notch signaling pathway	0.00195237	6.03387	37.6436	0.0422631	5	EFNB2, JAG1, MYC, MFAP2, GATA3
2	G4D	GO_Molecular_Function_2023	Calcium-Dependent Cysteine-Type Endopeptidase Activity (GO:0004198)	0.0139137	80.8381	345.573	0.0423732	1	CAPN8
2	G4D	GO_Molecular_Function_2023	Metal Ion Binding (GO:0046872)	0.0144069	6.63025	28.1126	0.0423732	3	DYRK3, SNCB, THBS3
7	G4_G4D_N	WikiPathway_2023_Human	Mammary Gland Development Pathway Embryonic Development Stage 1 Of 4 WP2813	0.00783094	17.1193	83.0229	0.0427142	2	CCND1, ALPL
7	G4_G4D_N	GO_Molecular_Function_2023	Cytokine Activity (GO:0005125)	0.00554964	3.93905	20.4595	0.0429494	6	BMP4, INHBB, GDF3, BMP7, LEFTY2, NODAL
1	N	WikiPathway_2023_Human	Glucocorticoid Receptor Pathway WP2880	0.00598375	4.64024	23.752	0.0431827	5	ZIC2, CDC42EP3, SCNN1A, SNAI2, POU5F1
7	G4_G4D_N	BioPlanet_2019	Hedgehog signaling pathway	0.00366476	6.80234	38.1543	0.0432254	4	BMP4, SHH, PTCH2, BMP7
6	G4_G4D	GO_Biological_Process_2023	Positive Regulation Of MAPK Cascade (GO:0043410)	0.00781363	3.24945	15.7659	0.0433147	7	HAND2, KIT, ACKR3, TDGF1, THBS1, MAP3K12, PIK3R5
4	G4	GO_Biological_Process_2023	Odontogenesis (GO:0042476)	0.00236349	30.7737	186.108	0.0435827	2	WNT6, GLI2
1	N	WikiPathway_2023_Human	Complement Activation WP545	0.00617175	9.01376	45.86	0.0438093	3	CFD, C6, C9
1	N	GO_Biological_Process_2023	Inorganic Cation Transmembrane Transport (GO:0098662)	0.00280264	2.69118	15.8166	0.0438593	12	KCNK6, KCNE1, SLC30A8, ATP6AP1, SCNN1A, ATP6V0A4, ATP2A1, CACNG1, SCN3B, TRPM5, ATP12A, ATP6V1B1
1	N	GO_Biological_Process_2023	Epidermis Development (GO:0008544)	0.00282774	4.59236	26.9492	0.0438673	6	SCEL, KRT5, GLI1, GRHL1, DLL1, POU2F3
1	N	GO_Biological_Process_2023	Regulation Of miRNA Transcription (GO:1902893)	0.00286592	5.5886	32.7205	0.0438673	5	FOXA1, TGFB1, STAT3, POU5F1, APLN
1	N	GO_Biological_Process_2023	Heart Morphogenesis (GO:0003007)	0.00286592	5.5886	32.7205	0.0438673	5	TBX1, MESP1, FGF8, SOX17, HES1
6	G4_G4D	GO_Biological_Process_2023	Regulation Of Reactive Oxygen Species Metabolic Process (GO:2000377)	0.00796383	7.83784	37.8791	0.0439562	3	GADD45A, THBS1, PAX2
6	G4_G4D	Reactome_2022	POU5F1 (OCT4), SOX2, NANOG Repress Genes Related To Differentiation R-HSA-2892245	0.00184235	39.379	247.958	0.0439862	2	CDX2, NANOG
1	N	KEGG_2021_Human	Cell cycle	0.00454002	3.62179	19.5389	0.0442652	7	CCNB3, SMAD4, TGFB1, RBL1, CCNE2, CDC14A, CDC25B
6	G4_G4D	GO_Biological_Process_2023	Response To Tumor Necrosis Factor (GO:0034612)	0.00812743	5.3494	25.7441	0.0444741	4	ZFP36, GATA3, TDGF1, SPAM1
6	G4_G4D	GO_Biological_Process_2023	Positive Regulation Of Metabolic Process (GO:0009893)	0.00812743	5.3494	25.7441	0.0444741	4	CEBPB, MFAP2, EBF2, GADD45G
1	N	WikiPathway_2023_Human	Aryl Hydrocarbon Receptor Pathway WP2873	0.00636856	5.87431	29.7027	0.0444772	4	SLC7A5, TGFB1, IL1B, HES1
6	G4_G4D	GO_Biological_Process_2023	Cardiac Ventricle Development (GO:0003231)	0.00834273	16.2067	77.5712	0.0445728	2	GATA3, TBX5
6	G4_G4D	GO_Biological_Process_2023	Embryonic Digestive Tract Development (GO:0048566)	0.00834273	16.2067	77.5712	0.0445728	2	FOXF1, SIX2
6	G4_G4D	GO_Biological_Process_2023	Mesoderm Development (GO:0007498)	0.00834273	16.2067	77.5712	0.0445728	2	TCF15, TBX3
6	G4_G4D	GO_Biological_Process_2023	Negative Regulation Of Cyclin-Dependent Protein Serine/Threonine Kinase Activity (GO:0045736)	0.00834273	16.2067	77.5712	0.0445728	2	CEBPA, NR2F2
6	G4_G4D	GO_Biological_Process_2023	Myeloid Cell Differentiation (GO:0030099)	0.00836198	7.69231	36.8005	0.0445728	3	CEBPA, CEBPB, KIT
6	G4_G4D	GO_Biological_Process_2023	Negative Regulation Of Developmental Process (GO:0051093)	0.00839018	5.29819	25.329	0.0445728	4	FOXJ1, SOX9, SPAM1, TBX2
6	G4_G4D	GO_Biological_Process_2023	Positive Regulation Of Cysteine-Type Endopeptidase Activity Involved In Apoptotic Process (GO:0043280)	0.00839018	5.29819	25.329	0.0445728	4	MYC, TNFSF10, FOXL2, MALT1
7	G4_G4D_N	GO_Biological_Process_2023	Negative Regulation Of Synaptic Transmission (GO:0050805)	0.00783094	17.1193	83.0229	0.0446786	2	PRRT1, PLK2
7	G4_G4D_N	GO_Biological_Process_2023	Digestive Tract Morphogenesis (GO:0048546)	0.00783094	17.1193	83.0229	0.0446786	2	SOX17, ID2
7	G4_G4D_N	GO_Biological_Process_2023	Stem Cell Development (GO:0048864)	0.00783094	17.1193	83.0229	0.0446786	2	SHH, SOX8
7	G4_G4D_N	GO_Biological_Process_2023	Positive Regulation Of Transmembrane Transport (GO:0034764)	0.00783094	17.1193	83.0229	0.0446786	2	C3, CA2
7	G4_G4D_N	GO_Biological_Process_2023	Regulation Of Activin Receptor Signaling Pathway (GO:0032925)	0.00783094	17.1193	83.0229	0.0446786	2	FST, NODAL
5	G4_N	WikiPathway_2023_Human	Ectoderm Differentiation WP2858	0.00737992	17.295	84.901	0.0447717	2	PIM1, ROR2
5	G4_N	WikiPathway_2023_Human	Pleural Mesothelioma WP5087	0.00773832	8.44484	41.0552	0.0447717	3	LEF1, IGF2, ROR2
7	G4_G4D_N	GO_Biological_Process_2023	Regulation Of Nucleic Acid-Templated Transcription (GO:1903506)	0.00798304	2.57892	12.4573	0.0453582	10	FOXC1, SOX17, MYB, ZNF703, CRX, SIX1, NANOG, GATA4, MYT1, PITX3
3	G4D_N	GO_Biological_Process_2023	Negative Regulation Of Cell Differentiation (GO:0045596)	0.00126652	16.156	107.785	0.0453837	3	SPRED1, MIXL1, FOXA2
7	G4_G4D_N	GO_Biological_Process_2023	Protein Localization To Organelle (GO:0033365)	0.00803277	4.26147	20.5583	0.04543	5	BMP4, HHEX, SIX1, MSX1, BMP7
7	G4_G4D_N	GO_Biological_Process_2023	Regulation Of Nervous System Development (GO:0051960)	0.00819392	7.79543	37.4521	0.04543	3	HES7, HES3, HES2
7	G4_G4D_N	GO_Biological_Process_2023	Positive Regulation Of Blood Vessel Endothelial Cell Migration (GO:0043536)	0.00819392	7.79543	37.4521	0.04543	3	FOXC2, GATA2, PTGS2
7	G4_G4D_N	GO_Biological_Process_2023	Development Of Primary Male Sexual Characteristics (GO:0046546)	0.00819392	7.79543	37.4521	0.04543	3	GATA6, GATA4, SOX8
7	G4_G4D_N	GO_Biological_Process_2023	Male Gonad Development (GO:0008584)	0.00819392	7.79543	37.4521	0.04543	3	GATA6, GATA4, SOX8
7	G4_G4D_N	GO_Biological_Process_2023	Negative Regulation Of Cellular Metabolic Process (GO:0031324)	0.00819392	7.79543	37.4521	0.04543	3	TFAP2A, TWIST1, TBX2
4	G4	GO_Biological_Process_2023	Cellular Response To Retinoic Acid (GO:0071300)	0.00260939	29.1927	173.657	0.0455074	2	WNT6, WNT9A
4	G4	GO_Biological_Process_2023	Neuron Development (GO:0048666)	0.00266529	11.8944	70.5031	0.0455074	3	UGCG, RUNX1, GLI2
7	G4_G4D_N	BioPlanet_2019	GPCR ligand binding	0.00410447	2.85588	15.695	0.0455804	10	C3, SHH, PTCH2, PTAFR, APLNR, S1PR1, HTR1A, FZD8, LPAR2, APLN
7	G4_G4D_N	BioPlanet_2019	Sonic Hedgehog (SHH) receptor PTCH1 regulation of cell cycle	0.00419998	24.7328	135.355	0.0455804	2	SHH, CDC25B
7	G4_G4D_N	BioPlanet_2019	Glypican-3 pathway	0.00419998	24.7328	135.355	0.0455804	2	BMP4, SHH
7	G4_G4D_N	BioPlanet_2019	Myc repressed pathway	0.00426077	6.5056	35.5095	0.0455804	4	CCND1, FTH1, ID2, DKK1
1	N	GO_Biological_Process_2023	Positive Regulation Of Focal Adhesion Assembly (GO:0051894)	0.00302207	12.0214	69.746	0.0459223	3	SFRP1, COL16A1, KDR
5	G4_N	WikiPathway_2023_Human	Somitogenesis In The Context Of Spondylocostal Dysostosis WP4785	0.00851919	138.701	660.972	0.0460036	1	LFNG
1	N	GO_Biological_Process_2023	Positive Regulation Of Macromolecule Metabolic Process (GO:0010604)	0.00305883	2.44557	14.1592	0.0461465	14	TGFB1, STAT3, WNT5A, RAB27A, DLL1, BMP7, FGF3, FGF8, ACTC1, IL1B, FGF20, ZBTB7B, FGFR4, ATF4
1	N	WikiPathway_2023_Human	Primary Focal Segmental Glomerulosclerosis FSGS WP2572	0.00673603	4.50126	22.5076	0.0462968	5	INF2, TGFB1, CDH2, ITGB3, CLDN1
2	G4D	GO_Biological_Process_2023	Negative Regulation Of Metabolic Process (GO:0009892)	0.00126971	43.4183	289.555	0.0463096	2	NOVA2, HOXC10
2	G4D	GO_Biological_Process_2023	Cellular Response To Lipid (GO:0071396)	0.00144424	15.4941	101.334	0.0463096	3	SOX9, POU4F1, NKX3-1
2	G4D	GO_Biological_Process_2023	Cell Junction Organization (GO:0034330)	0.00173303	36.8889	234.535	0.0463096	2	NLGN3, SNCB
2	G4D	GO_Biological_Process_2023	Regulation Of DNA-templated Transcription (GO:0006355)	0.00188196	5.07953	31.8763	0.0463096	7	CDX4, ID4, SOX9, POU4F1, TBX4, HOXC10, NKX3-1
2	G4D	GO_Biological_Process_2023	Positive Regulation Of Transcription By RNA Polymerase II (GO:0045944)	0.00193038	6.80493	42.5311	0.0463096	5	CDX4, SOX9, POU4F1, HOXC10, NKX3-1
2	G4D	GO_Biological_Process_2023	Positive Regulation Of Phosphatidylinositol 3-Kinase Signaling (GO:0014068)	0.00214102	33.0232	202.976	0.0463096	2	SOX9, NKX3-1
2	G4D	GO_Biological_Process_2023	Negative Regulation Of Epithelial Cell Proliferation (GO:0050680)	0.00220268	32.5359	199.058	0.0463096	2	SOX9, NKX3-1
2	G4D	GO_Biological_Process_2023	Synapse Assembly (GO:0007416)	0.00226517	32.0628	195.266	0.0463096	2	NLGN3, POU4F1
2	G4D	GO_Biological_Process_2023	Gland Development (GO:0048732)	0.00245764	30.7222	184.596	0.0463096	2	SOX9, NKX3-1
2	G4D	GO_Biological_Process_2023	Regulation Of Transcription By RNA Polymerase II (GO:0006357)	0.00257045	4.78487	28.5354	0.0463096	7	CDX4, ID4, SOX9, POU4F1, TBX4, HOXC10, NKX3-1
2	G4D	GO_Biological_Process_2023	Cellular Response To Cytokine Stimulus (GO:0071345)	0.00339506	11.3838	64.7218	0.0463096	3	SOX9, POU4F1, NKX3-1
2	G4D	GO_Biological_Process_2023	Regulation Of Phosphatidylinositol 3-Kinase Signaling (GO:0014066)	0.00360943	25.1162	141.258	0.0463096	2	SOX9, NKX3-1
2	G4D	GO_Biological_Process_2023	Regulation Of Epithelial Cell Proliferation (GO:0050678)	0.00368834	24.8327	139.127	0.0463096	2	SOX9, NKX3-1
2	G4D	GO_Biological_Process_2023	Cellular Response To Hormone Stimulus (GO:0032870)	0.00392987	24.0193	133.047	0.0463096	2	SOX9, NKX3-1
2	G4D	GO_Biological_Process_2023	Cell Junction Assembly (GO:0034329)	0.00401199	23.7599	131.118	0.0463096	2	NLGN3, POU4F1
2	G4D	GO_Biological_Process_2023	Positive Regulation Of Gonad Development (GO:1905941)	0.00499044	262.842	1393.12	0.0463096	1	SOX9
2	G4D	GO_Biological_Process_2023	Epithelial Tube Formation (GO:0072175)	0.00499044	262.842	1393.12	0.0463096	1	SOX9
2	G4D	GO_Biological_Process_2023	Negative Regulation Of Insulin-Like Growth Factor Receptor Signaling Pathway (GO:0043569)	0.00499044	262.842	1393.12	0.0463096	1	NKX3-1
2	G4D	GO_Biological_Process_2023	Peripheral Nervous System Neuron Development (GO:0048935)	0.00499044	262.842	1393.12	0.0463096	1	POU4F1
2	G4D	GO_Biological_Process_2023	Positive Regulation Of Male Gonad Development (GO:2000020)	0.00499044	262.842	1393.12	0.0463096	1	SOX9
2	G4D	GO_Biological_Process_2023	Trigeminal Nerve Development (GO:0021559)	0.00499044	262.842	1393.12	0.0463096	1	POU4F1
2	G4D	GO_Biological_Process_2023	Chondrocyte Development (GO:0002063)	0.00499044	262.842	1393.12	0.0463096	1	SOX9
2	G4D	GO_Biological_Process_2023	Response To Heparin (GO:0071503)	0.00499044	262.842	1393.12	0.0463096	1	SOX9
2	G4D	GO_Biological_Process_2023	Response To Testosterone (GO:0033574)	0.00499044	262.842	1393.12	0.0463096	1	NKX3-1
2	G4D	GO_Biological_Process_2023	Embryonic Hindlimb Morphogenesis (GO:0035116)	0.00499044	262.842	1393.12	0.0463096	1	TBX4
2	G4D	GO_Biological_Process_2023	Negative Regulation Of Developmental Process (GO:0051093)	0.00524473	20.6366	108.353	0.0463096	2	SOX9, NKX3-1
2	G4D	GO_Biological_Process_2023	Response To Lipid (GO:0033993)	0.00533866	20.4444	106.981	0.0463096	2	SOX9, NKX3-1
2	G4D	GO_Biological_Process_2023	Positive Regulation Of Macromolecule Metabolic Process (GO:0010604)	0.00541585	9.59052	50.0474	0.0463096	3	SOX9, POU4F1, NKX3-1
2	G4D	GO_Biological_Process_2023	Exocrine System Development (GO:0035272)	0.00598569	210.263	1076.21	0.0463096	1	NKX3-1
2	G4D	GO_Biological_Process_2023	Positive Regulation Of Kidney Development (GO:0090184)	0.00598569	210.263	1076.21	0.0463096	1	SOX9
2	G4D	GO_Biological_Process_2023	Regulation Of Respiratory System Process (GO:0044065)	0.00598569	210.263	1076.21	0.0463096	1	NLGN3
2	G4D	GO_Biological_Process_2023	Hindlimb Morphogenesis (GO:0035137)	0.00598569	210.263	1076.21	0.0463096	1	TBX4
2	G4D	GO_Biological_Process_2023	Regulation Of Male Gonad Development (GO:2000018)	0.00598569	210.263	1076.21	0.0463096	1	SOX9
2	G4D	GO_Biological_Process_2023	Retinal Rod Cell Differentiation (GO:0060221)	0.00598569	210.263	1076.21	0.0463096	1	SOX9
2	G4D	GO_Biological_Process_2023	Regulation Of Axon Guidance (GO:1902667)	0.00598569	210.263	1076.21	0.0463096	1	NOVA2
2	G4D	GO_Biological_Process_2023	Positive Regulation Of DNA-templated Transcription (GO:0045893)	0.00650426	5.04631	25.4097	0.0463096	5	CDX4, SOX9, POU4F1, HOXC10, NKX3-1
2	G4D	GO_Biological_Process_2023	Response To Cytokine (GO:0034097)	0.00683995	17.9377	89.4188	0.0463096	2	IRAK2, POU4F1
2	G4D	GO_Biological_Process_2023	Regulation Of Mitotic Cell Cycle (GO:0007346)	0.00683995	17.9377	89.4188	0.0463096	2	SOX9, NKX3-1
2	G4D	GO_Biological_Process_2023	Negative Regulation Of Fatty Acid Oxidation (GO:0046322)	0.00698	175.211	869.869	0.0463096	1	SOX9
2	G4D	GO_Biological_Process_2023	protein-RNA Complex Disassembly (GO:0032988)	0.00698	175.211	869.869	0.0463096	1	DYRK3
2	G4D	GO_Biological_Process_2023	Inhibitory Postsynaptic Potential (GO:0060080)	0.00698	175.211	869.869	0.0463096	1	NLGN3
2	G4D	GO_Biological_Process_2023	Regulation Of Mesenchymal Stem Cell Differentiation (GO:2000739)	0.00698	175.211	869.869	0.0463096	1	SOX9
2	G4D	GO_Biological_Process_2023	Neuron Fate Specification (GO:0048665)	0.00698	175.211	869.869	0.0463096	1	POU4F1
2	G4D	GO_Biological_Process_2023	Postsynaptic Membrane Assembly (GO:0097104)	0.00698	175.211	869.869	0.0463096	1	NLGN3
6	G4_G4D	GO_Biological_Process_2023	Positive Regulation Of Gene Expression (GO:0010628)	0.00877975	2.70347	12.8018	0.0464489	9	CLDN5, FOXD1, MYC, HAND2, NKX2-1, TWIST1, PAX6, SOX9, THBS1
1	N	WikiPathway_2023_Human	Angiogenesis WP1539	0.00696833	8.5841	42.6319	0.0466891	3	PDGFRA, FLT1, KDR
1	N	WikiPathway_2023_Human	Transcription Factors Regulate miRNAs Related To Cardiac Hypertrophy WP1559	0.00711659	19.9837	98.8261	0.0466891	2	TGFB1, STAT3
1	N	WikiPathway_2023_Human	HIF1A And PPARG Regulation Of Glycolysis WP2456	0.00711659	19.9837	98.8261	0.0466891	2	GPD1, SLC2A1
7	G4_G4D_N	WikiPathway_2023_Human	Quercetin And Nf kB AP 1 Induced Apoptosis WP2435	0.00889703	15.8957	75.0599	0.0468265	2	FOS, PTGS2
7	G4_G4D_N	WikiPathway_2023_Human	Hedgehog Signaling Pathway WP47	0.00889703	15.8957	75.0599	0.0468265	2	SHH, PTCH2
1	N	BioPlanet_2019	Vibrio cholerae infection	0.00210081	6.03692	37.2202	0.0476048	5	ATP6AP1, ATP6V0A4, ATP6V1G3, ACTB, ATP6V1B1
1	N	BioPlanet_2019	Nucleotide-like (purinergic) G-protein coupled receptors	0.00212522	13.8723	85.3683	0.0476048	3	P2RY10, P2RY11, ADORA2A
1	N	BioPlanet_2019	Signaling by insulin receptor	0.00221352	4.15759	25.4161	0.0476643	7	FGF8, FGF20, ATP6V0A4, FGFR4, ATP6V1G3, FGF3, ATP6V1B1
1	N	BioPlanet_2019	MAPK signaling pathway	0.00226973	2.63891	16.0659	0.0476643	13	PDGFRA, TGFB1, GCK, FGF3, CDC25B, FGF8, IL1B, FGF20, CACNG1, FGFR4, MEF2D, ATF4, MAP3K12
7	G4_G4D_N	WikiPathway_2023_Human	Amino Acid Metabolism WP3925	0.00923788	5.15491	24.1479	0.0477821	4	HAL, SDS, ARG1, TAT
7	G4_G4D_N	GO_Biological_Process_2023	Positive Regulation Of Epithelial To Mesenchymal Transition (GO:0010718)	0.00869555	7.61787	36.1464	0.0480176	3	FOXC1, ZNF703, TWIST1
1	N	KEGG_2021_Human	Dilated cardiomyopathy	0.00515835	4.02881	21.2203	0.0481352	6	TGFB1, ACTC1, ITGB3, ATP2A1, CACNG1, ACTB
1	N	KEGG_2021_Human	Ras signaling pathway	0.00534836	2.73761	14.3204	0.0481352	10	PDGFRA, ANGPT4, KITLG, FGF8, FLT1, KDR, FGF20, FGFR4, FGF3, GNG13
6	G4_G4D	GO_Biological_Process_2023	Regulation Of miRNA Transcription (GO:1902893)	0.0091929	7.41683	34.7799	0.0482077	3	MYC, SOX9, GATA3
6	G4_G4D	GO_Biological_Process_2023	Response To Fibroblast Growth Factor (GO:0071774)	0.00922564	15.3056	71.7183	0.0482077	2	ZFP36, TDGF1
6	G4_G4D	GO_Biological_Process_2023	Negative Regulation Of Cyclin-Dependent Protein Kinase Activity (GO:1904030)	0.00922564	15.3056	71.7183	0.0482077	2	CEBPA, NR2F2
1	N	Reactome_2022	Transport Of Small Molecules R-HSA-382551	0.000706909	2.18366	15.8416	0.0483854	24	SLC22A4, STOML3, SLC22A5, SLC30A8, ATP6AP1, SLC2A1, SLC3A1, ATP2A1, ATP1B2, BEST2, ATP12A, GNG13, SLC7A5, SLC25A29, NCEH1, SLC7A8, NIPAL2, SCNN1A, HMOX1, ATP6V0A4, SLC17A7, TRPM5, ATP6V1G3, ATP6V1B1
1	N	Reactome_2022	TGF-beta Receptor Signaling Activates SMADs R-HSA-2173789	0.00076008	7.74398	55.618	0.0483854	5	SMAD4, TGFB1, BAMBI, ITGB3, LTBP1
1	N	Reactome_2022	Insulin Receptor Recycling R-HSA-77387	0.000816632	10.9582	77.9161	0.0483854	4	ATP6AP1, ATP6V0A4, ATP6V1G3, ATP6V1B1
7	G4_G4D_N	GO_Biological_Process_2023	Cell Surface Receptor Signaling Pathway Involved In Heart Development (GO:0061311)	0.00889703	15.8957	75.0599	0.0487387	2	BMP4, NOG
7	G4_G4D_N	GO_Biological_Process_2023	Pharyngeal System Development (GO:0060037)	0.00889703	15.8957	75.0599	0.0487387	2	NOG, BMP7
1	N	WikiPathway_2023_Human	Disturbed Pathways In Duchenne Muscular Dystrophy WP5356	0.00755213	4.37035	21.3532	0.048807	5	SMAD4, TGFB1, ATP2A1, CACNG1, GLI1
1	N	WikiPathway_2023_Human	Hypothesized Pathways In Pathogenesis Of Cardiovascular Disease WP3668	0.0078231	8.19349	39.744	0.0488074	3	FBN3, SMAD4, LTBP1
1	N	WikiPathway_2023_Human	MAPK Signaling Pathway WP382	0.00795923	2.57336	12.4381	0.0488074	10	FGF8, TGFB1, IL1B, FGF20, CACNG1, FGFR4, FGF3, ATF4, CDC25B, MAP3K12
1	N	WikiPathway_2023_Human	Pluripotent Stem Cell Differentiation Pathway WP2848	0.00800307	5.47295	26.423	0.0488074	4	KITLG, FGF8, TGFB1, WNT5A
1	N	WikiPathway_2023_Human	Pancreatic Cancer Subtypes WP5390	0.00800307	5.47295	26.423	0.0488074	4	SCEL, SLC2A1, FAM3D, VGLL1
5	G4_N	GO_Biological_Process_2023	Positive Regulation Of Cell Migration (GO:0030335)	0.00205151	13.7398	85.0379	0.0488145	3	LEF1, SNAI2, ROR2
5	G4_N	GO_Biological_Process_2023	Transmembrane Receptor Protein Tyrosine Kinase Signaling Pathway (GO:0007169)	0.00231953	13.145	79.7428	0.0488145	3	FLRT3, IGF2, ROR2
5	G4_N	GO_Biological_Process_2023	Regulation Of Gene Expression (GO:0010468)	0.00337202	6.00299	34.1705	0.0488145	5	EGR1, LEF1, IGF2, SNAI2, SLC38A2
5	G4_N	GO_Biological_Process_2023	Positive Regulation Of Macromolecule Metabolic Process (GO:0010604)	0.00466573	10.1904	54.6973	0.0488145	3	EGR1, LEF1, SLC38A2
5	G4_N	GO_Biological_Process_2023	Positive Regulation Of Granulocyte Differentiation (GO:0030854)	0.00474139	277.458	1484.8	0.0488145	1	LEF1
5	G4_N	GO_Biological_Process_2023	Pericardium Morphogenesis (GO:0003344)	0.00474139	277.458	1484.8	0.0488145	1	FLRT3
5	G4_N	GO_Biological_Process_2023	Regulation Of Glycogen (Starch) Synthase Activity (GO:2000465)	0.00474139	277.458	1484.8	0.0488145	1	IGF2
5	G4_N	GO_Biological_Process_2023	Regulation Of Hormone Biosynthetic Process (GO:0046885)	0.00474139	277.458	1484.8	0.0488145	1	EGR1
5	G4_N	GO_Biological_Process_2023	T-helper 1 Cell Differentiation (GO:0045063)	0.00474139	277.458	1484.8	0.0488145	1	LEF1
5	G4_N	GO_Biological_Process_2023	Regulation Of Vitamin D Biosynthetic Process (GO:0060556)	0.00474139	277.458	1484.8	0.0488145	1	SNAI2
5	G4_N	GO_Biological_Process_2023	Response To Heparin (GO:0071503)	0.00474139	277.458	1484.8	0.0488145	1	EGR1
5	G4_N	GO_Biological_Process_2023	Negative Regulation Of Vitamin Metabolic Process (GO:0046137)	0.00474139	277.458	1484.8	0.0488145	1	SNAI2
5	G4_N	GO_Biological_Process_2023	Positive Regulation Of Tau-Protein Kinase Activity (GO:1902949)	0.00474139	277.458	1484.8	0.0488145	1	EGR1
5	G4_N	GO_Biological_Process_2023	Negative Regulation Of Canonical Wnt Signaling Pathway (GO:0090090)	0.00516908	20.8708	109.886	0.0488145	2	SNAI2, PRICKLE1
5	G4_N	GO_Biological_Process_2023	Positive Regulation Of Hormone Metabolic Process (GO:0032352)	0.00568712	221.956	1147.41	0.0488145	1	EGR1
5	G4_N	GO_Biological_Process_2023	Marginal Zone B Cell Differentiation (GO:0002315)	0.00568712	221.956	1147.41	0.0488145	1	LFNG
5	G4_N	GO_Biological_Process_2023	Polyamine Biosynthetic Process (GO:0006596)	0.00568712	221.956	1147.41	0.0488145	1	SLC38A2
5	G4_N	GO_Biological_Process_2023	Regulation Of Vitamin D Receptor Signaling Pathway (GO:0070562)	0.00568712	221.956	1147.41	0.0488145	1	SNAI2
5	G4_N	GO_Biological_Process_2023	Regulation Of Ketone Biosynthetic Process (GO:0010566)	0.00568712	221.956	1147.41	0.0488145	1	EGR1
5	G4_N	GO_Biological_Process_2023	Negative Regulation Of Retinoic Acid Receptor Signaling Pathway (GO:0048387)	0.00568712	221.956	1147.41	0.0488145	1	CYP26C1
5	G4_N	GO_Biological_Process_2023	Desmosome Organization (GO:0002934)	0.00568712	221.956	1147.41	0.0488145	1	SNAI2
5	G4_N	GO_Biological_Process_2023	Serine Transport (GO:0032329)	0.00568712	221.956	1147.41	0.0488145	1	SLC38A2
5	G4_N	GO_Biological_Process_2023	Locomotor Rhythm (GO:0045475)	0.00568712	221.956	1147.41	0.0488145	1	EGR1
5	G4_N	GO_Biological_Process_2023	Spermidine Metabolic Process (GO:0008216)	0.00663199	184.954	927.7	0.0488145	1	SLC38A2
5	G4_N	GO_Biological_Process_2023	Negative Regulation Of Keratinocyte Proliferation (GO:0010839)	0.00663199	184.954	927.7	0.0488145	1	SNAI2
5	G4_N	GO_Biological_Process_2023	Negative Regulation Of Muscle Cell Differentiation (GO:0051148)	0.00663199	184.954	927.7	0.0488145	1	IGF2
5	G4_N	GO_Biological_Process_2023	Epithelial To Mesenchymal Transition Involved In Endocardial Cushion Formation (GO:0003198)	0.00757601	158.524	774.035	0.0488145	1	SNAI2
5	G4_N	GO_Biological_Process_2023	Fat-Soluble Vitamin Catabolic Process (GO:0042363)	0.00757601	158.524	774.035	0.0488145	1	CYP26C1
5	G4_N	GO_Biological_Process_2023	Glutamine Transport (GO:0006868)	0.00757601	158.524	774.035	0.0488145	1	SLC38A2
5	G4_N	GO_Biological_Process_2023	Embryonic Placenta Development (GO:0001892)	0.00757601	158.524	774.035	0.0488145	1	IGF2
5	G4_N	GO_Biological_Process_2023	Proline Transport (GO:0015824)	0.00757601	158.524	774.035	0.0488145	1	SLC38A2
5	G4_N	GO_Biological_Process_2023	Regulation Of Cell Migration (GO:0030334)	0.00759332	8.50493	41.5082	0.0488145	3	LEF1, SNAI2, ROR2
5	G4_N	GO_Biological_Process_2023	Negative Regulation Of Wnt Signaling Pathway (GO:0030178)	0.00769485	16.9165	82.3358	0.0488145	2	SNAI2, PRICKLE1
5	G4_N	GO_Biological_Process_2023	Positive Regulation Of Transferase Activity (GO:0051347)	0.0080158	16.554	79.8954	0.0488145	2	IGF2, ROR2
5	G4_N	GO_Biological_Process_2023	Regulation Of Tau-Protein Kinase Activity (GO:1902947)	0.00851919	138.701	660.972	0.0488145	1	EGR1
5	G4_N	GO_Biological_Process_2023	Regulation Of Granulocyte Differentiation (GO:0030852)	0.00851919	138.701	660.972	0.0488145	1	LEF1
5	G4_N	GO_Biological_Process_2023	Regulation Of Transmembrane Transporter Activity (GO:0022898)	0.00851919	138.701	660.972	0.0488145	1	PIM1
5	G4_N	GO_Biological_Process_2023	T-helper 1 Type Immune Response (GO:0042088)	0.00851919	138.701	660.972	0.0488145	1	LEF1
5	G4_N	GO_Biological_Process_2023	Response To Interleukin-4 (GO:0070670)	0.00851919	138.701	660.972	0.0488145	1	LEF1
5	G4_N	GO_Biological_Process_2023	Negative Regulation Of Cell Adhesion Mediated By Integrin (GO:0033629)	0.00851919	138.701	660.972	0.0488145	1	SNAI2
5	G4_N	GO_Biological_Process_2023	Cellular Response To UV-A (GO:0071492)	0.00946151	123.284	574.568	0.0488145	1	MMP1
5	G4_N	GO_Biological_Process_2023	Regulation Of Gene Expression By Genomic Imprinting (GO:0006349)	0.00946151	123.284	574.568	0.0488145	1	IGF2
5	G4_N	GO_Biological_Process_2023	Notch Signaling Involved In Heart Development (GO:0061314)	0.00946151	123.284	574.568	0.0488145	1	SNAI2
5	G4_N	GO_Biological_Process_2023	Negative Regulation Of Steroid Biosynthetic Process (GO:0010894)	0.00946151	123.284	574.568	0.0488145	1	SNAI2
5	G4_N	GO_Biological_Process_2023	Positive Regulation Of Gene Expression (GO:0010628)	0.00999993	7.66667	35.3064	0.0488145	3	EGR1, LEF1, SLC38A2
5	G4_N	GO_Biological_Process_2023	Negative Regulation Of Apoptotic Process (GO:0043066)	0.0101136	7.63387	35.0691	0.0488145	3	LEF1, PIM1, SNAI2
5	G4_N	GO_Biological_Process_2023	Positive Regulation Of Cell Population Proliferation (GO:0008284)	0.0101707	7.61758	34.9513	0.0488145	3	LEF1, IGF2, PIM1
5	G4_N	GO_Biological_Process_2023	Polyamine Metabolic Process (GO:0006595)	0.010403	110.95	506.56	0.0488145	1	SLC38A2
5	G4_N	GO_Biological_Process_2023	Biogenic Amine Biosynthetic Process (GO:0042401)	0.010403	110.95	506.56	0.0488145	1	SLC38A2
5	G4_N	GO_Biological_Process_2023	Positive Regulation Of Insulin Receptor Signaling Pathway (GO:0046628)	0.0113436	100.859	451.756	0.0488145	1	IGF2
5	G4_N	GO_Biological_Process_2023	Regulation Of Retinoic Acid Receptor Signaling Pathway (GO:0048385)	0.0113436	100.859	451.756	0.0488145	1	CYP26C1
5	G4_N	GO_Biological_Process_2023	Granulocyte Differentiation (GO:0030851)	0.0113436	100.859	451.756	0.0488145	1	LEF1
5	G4_N	GO_Biological_Process_2023	Regulation Of Interleukin-5 Production (GO:0032674)	0.0113436	100.859	451.756	0.0488145	1	LEF1
5	G4_N	GO_Biological_Process_2023	Alanine Transport (GO:0032328)	0.0113436	100.859	451.756	0.0488145	1	SLC38A2
5	G4_N	GO_Biological_Process_2023	Positive Regulation Of Vascular Endothelial Cell Proliferation (GO:1905564)	0.0113436	100.859	451.756	0.0488145	1	IGF2
5	G4_N	GO_Biological_Process_2023	Positive Regulation Of Cellular Biosynthetic Process (GO:0031328)	0.0116769	13.5492	60.2961	0.0488145	2	EGR1, IGF2
5	G4_N	GO_Biological_Process_2023	Positive Regulation Of Glycogen Biosynthetic Process (GO:0045725)	0.0122834	92.4491	406.73	0.0488145	1	IGF2
5	G4_N	GO_Biological_Process_2023	Mature B Cell Differentiation Involved In Immune Response (GO:0002313)	0.0122834	92.4491	406.73	0.0488145	1	LFNG
5	G4_N	GO_Biological_Process_2023	Regulation Of Response To Stress (GO:0080134)	0.0122834	92.4491	406.73	0.0488145	1	SLC38A2
5	G4_N	GO_Biological_Process_2023	Cellular Response To Interleukin-4 (GO:0071353)	0.0122834	92.4491	406.73	0.0488145	1	LEF1
5	G4_N	GO_Biological_Process_2023	Negative Regulation Of Myoblast Differentiation (GO:0045662)	0.0122834	92.4491	406.73	0.0488145	1	PRICKLE1
5	G4_N	GO_Biological_Process_2023	Response To UV-A (GO:0070141)	0.0122834	92.4491	406.73	0.0488145	1	MMP1
5	G4_N	GO_Biological_Process_2023	Negative Regulation Of DNA Damage Response, Signal Transduction By P53 Class Mediator (GO:0043518)	0.0122834	92.4491	406.73	0.0488145	1	SNAI2
5	G4_N	GO_Biological_Process_2023	Positive Regulation Of Brown Fat Cell Differentiation (GO:0090336)	0.0122834	92.4491	406.73	0.0488145	1	PIM1
5	G4_N	GO_Biological_Process_2023	Positive Regulation Of Cardiac Muscle Cell Proliferation (GO:0060045)	0.0122834	92.4491	406.73	0.0488145	1	PIM1
5	G4_N	GO_Biological_Process_2023	Positive Regulation Of Cellular Response To Insulin Stimulus (GO:1900078)	0.0122834	92.4491	406.73	0.0488145	1	IGF2
5	G4_N	GO_Biological_Process_2023	Secondary Palate Development (GO:0062009)	0.0122834	92.4491	406.73	0.0488145	1	LEF1
5	G4_N	GO_Biological_Process_2023	Negative Regulation Of Cartilage Development (GO:0061037)	0.0122834	92.4491	406.73	0.0488145	1	SNAI2
2	G4D	GO_Biological_Process_2023	Circulatory System Development (GO:0072359)	0.0075989	16.9658	82.789	0.0494645	2	SOX9, POU4F1
4	G4	Reactome_2022	WNT Ligand Biogenesis And Trafficking R-HSA-3238698	0.00105241	47.4738	325.512	0.0497966	2	WNT6, WNT9A
4	G4	Reactome_2022	Signaling By Nuclear Receptors R-HSA-9006931	0.00131545	9.33097	61.8977	0.0497966	4	HSP90AA1, JUND, GREB1, RUNX1
4	G4	Reactome_2022	Transcriptional Regulation By RUNX2 R-HSA-8878166	0.00137686	15.0966	99.4556	0.0497966	3	NKX3-2, RUNX1, GLI2
7	G4_G4D_N	WikiPathway_2023_Human	Circadian Rhythm Genes WP3594	0.00982422	3.47038	16.0432	0.0499537	6	NGFR, ID2, KLF9, CRX, ID3, HNF1B
3	G4D_N	GO_Cellular_Component_2023	Golgi Lumen (GO:0005796)	0.00488539	21.3545	113.638	0.050074	2	MMP14, HS3ST1
3	G4D_N	GO_Cellular_Component_2023	Macropinosome (GO:0044354)	0.00628419	199.74	1012.63	0.050074	1	MMP14
3	G4D_N	GO_Cellular_Component_2023	Pinosome (GO:0044352)	0.00628419	199.74	1012.63	0.050074	1	MMP14
3	G4D_N	GO_Cellular_Component_2023	Flotillin Complex (GO:0016600)	0.00628419	199.74	1012.63	0.050074	1	CDH1
3	G4D_N	GO_Cellular_Component_2023	Clathrin-Sculpted Gamma-Aminobutyric Acid Transport Vesicle (GO:0061200)	0.0073279	166.442	818.238	0.050074	1	SYT1
3	G4D_N	GO_Cellular_Component_2023	Clathrin-Sculpted Gamma-Aminobutyric Acid Transport Vesicle Membrane (GO:0061202)	0.0073279	166.442	818.238	0.050074	1	SYT1
6	G4_G4D	GO_Biological_Process_2023	Response To Retinoic Acid (GO:0032526)	0.0096258	7.28635	33.8327	0.0500935	3	FZD10, SOX9, PAX2
7	G4_G4D_N	WikiPathway_2023_Human	Serotonin And Anxiety WP3947	0.0100241	14.8352	68.283	0.0501204	2	HTR1A, FOS
1	N	BioPlanet_2019	Pathogenic Escherichia coli infection	0.00246184	5.80414	34.8646	0.050132	5	TUBA3C, NCK2, TUBB4B, CLDN1, ACTB
7	G4_G4D_N	GO_Biological_Process_2023	Negative Regulation Of ERK1 And ERK2 Cascade (GO:0070373)	0.00921482	7.44821	34.9093	0.0502793	3	EPHA4, SPRY2, SPRY1
1	N	GO_Biological_Process_2023	Skeletal System Development (GO:0001501)	0.00336684	3.44108	19.5928	0.0504304	8	FGF8, PKDCC, DLX5, FRZB, DLX6, WNT5A, BMP7, CD44
1	N	GO_Biological_Process_2023	Negative Regulation Of DNA-templated Transcription (GO:0045892)	0.00340572	1.80638	10.2644	0.050651	29	KANK2, MESP1, DLX2, TSHZ3, HDAC9, ZIC2, SOX18, TBX21, HES1, SOX7, DACT1, IRX1, FOXD3, IRX2, SMAD4, TGFB1, MSX2, STAT3, WNT5A, TBX6, BMP7, POU5F1, SFRP1, RIPPLY2, LHX1, SNAI2, ID3, ATF4, NEUROG3
6	G4_G4D	GO_Biological_Process_2023	Regulation Of MAP Kinase Activity (GO:0043405)	0.00978746	5.05608	23.3927	0.0507277	4	KIT, TDGF1, THBS1, PIK3R5
2	G4D	GO_Biological_Process_2023	Presynaptic Membrane Assembly (GO:0097105)	0.00797336	150.173	725.583	0.0509409	1	NLGN3
1	N	GO_Cellular_Component_2023	Microvillus Membrane (GO:0031528)	0.00112594	18.0367	122.454	0.0509487	3	SLC7A5, SLC7A8, ITGB3
1	N	GO_Biological_Process_2023	Response To Transforming Growth Factor Beta (GO:0071559)	0.0034524	7.08625	40.1697	0.0509837	4	SMAD4, SFRP1, TGFB1, WNT5A
5	G4_N	GO_Biological_Process_2023	Positive Regulation Of Glycogen Metabolic Process (GO:0070875)	0.0132223	85.3333	369.139	0.0512156	1	IGF2
5	G4_N	GO_Biological_Process_2023	Negative Regulation Of Chondrocyte Differentiation (GO:0032331)	0.0132223	85.3333	369.139	0.0512156	1	SNAI2
3	G4D_N	GO_Biological_Process_2023	Glycosaminoglycan Biosynthetic Process (GO:0006024)	0.00167527	37.4492	239.367	0.0514546	2	HAS1, HS3ST1
6	G4_G4D	Reactome_2022	Negative Regulation Of Activity Of TFAP2 (AP-2) Family Transcription Factors R-HSA-8866904	0.00229193	34.4549	209.429	0.0515011	2	TFAP2B, TFAP2E
1	N	GO_Biological_Process_2023	Dopaminergic Neuron Differentiation (GO:0071542)	0.00354523	11.2695	63.5842	0.0516274	3	FOXA1, FGF8, OTX2
1	N	GO_Biological_Process_2023	Eye Morphogenesis (GO:0048592)	0.00354523	11.2695	63.5842	0.0516274	3	ALDH1A3, COL5A1, STAT3
1	N	BioPlanet_2019	Neurophilin interactions with VEGF and VEGF receptor	0.00262639	39.9736	237.529	0.0519098	2	FLT1, KDR
6	G4_G4D	GO_Molecular_Function_2023	Wnt Receptor Activity (GO:0042813)	0.00593893	19.6825	100.897	0.0521306	2	FZD8, FZD10
6	G4_G4D	GO_Biological_Process_2023	Positive Regulation Of Heart Contraction (GO:0045823)	0.0101483	14.4993	66.5581	0.0521738	2	CHGA, NKX2-5
6	G4_G4D	GO_Biological_Process_2023	Regulation Of Cardiac Conduction (GO:1903779)	0.0101483	14.4993	66.5581	0.0521738	2	TBX5, NKX2-5
1	N	WikiPathway_2023_Human	Neuroinflammation And Glutamatergic Signaling WP5083	0.00868087	3.18348	15.1108	0.0522058	7	SMAD4, TGFB1, PLCB4, IL1B, STAT3, SLC2A1, SLC17A7
1	N	GO_Molecular_Function_2023	Vascular Endothelial Growth Factor Receptor Activity (GO:0005021)	0.00389668	29.9787	166.31	0.0522805	2	PDGFRA, KDR
7	G4_G4D_N	BioPlanet_2019	Wnt signaling pathway	0.0050126	3.53974	18.7458	0.0524045	7	SFRP2, CCND1, SOX17, FZD8, SOX8, PRICKLE1, DKK1
5	G4_N	GO_Biological_Process_2023	Regulation Of Interleukin-13 Production (GO:0032656)	0.0141604	79.2341	337.324	0.0524987	1	LEF1
5	G4_N	GO_Biological_Process_2023	Regulation Of Intrinsic Apoptotic Signaling Pathway In Response To DNA Damage (GO:1902229)	0.0141604	79.2341	337.324	0.0524987	1	SNAI2
5	G4_N	GO_Biological_Process_2023	Regulation Of Bicellular Tight Junction Assembly (GO:2000810)	0.0141604	79.2341	337.324	0.0524987	1	SNAI2
5	G4_N	GO_Biological_Process_2023	Negative Regulation Of DNA-templated Transcription (GO:0045892)	0.0143402	4.95201	21.0197	0.0524987	4	LEF1, IGF2, SNAI2, PRICKLE1
5	G4_N	GO_Biological_Process_2023	Cell Surface Receptor Signaling Pathway Involved In Heart Development (GO:0061311)	0.0150977	73.9481	310.08	0.0524987	1	SNAI2
5	G4_N	GO_Biological_Process_2023	Regulation Of Steroid Biosynthetic Process (GO:0050810)	0.0150977	73.9481	310.08	0.0524987	1	EGR1
5	G4_N	GO_Biological_Process_2023	Positive Regulation By Host Of Viral Transcription (GO:0043923)	0.0150977	73.9481	310.08	0.0524987	1	LEF1
5	G4_N	GO_Biological_Process_2023	Positive Regulation Of Cardiac Muscle Tissue Growth (GO:0055023)	0.0150977	73.9481	310.08	0.0524987	1	PIM1
5	G4_N	GO_Biological_Process_2023	Negative Regulation Of Anoikis (GO:2000811)	0.0150977	73.9481	310.08	0.0524987	1	SNAI2
5	G4_N	WikiPathway_2023_Human	Gene Regulatory Network Modelling Somitogenesis WP2854	0.010403	110.95	506.56	0.0526651	1	LFNG
6	G4_G4D	GO_Molecular_Function_2023	Phosphatidylinositol 3-Kinase Regulator Activity (GO:0035014)	0.00669874	18.3694	91.9544	0.0529201	2	SOCS3, PIK3R5
6	G4_G4D	GO_Molecular_Function_2023	Chemokine Binding (GO:0019956)	0.00669874	18.3694	91.9544	0.0529201	2	ZFP36, ACKR3
1	N	GO_Biological_Process_2023	Fibroblast Growth Factor Receptor Signaling Pathway (GO:0008543)	0.00379771	6.88344	38.3639	0.0530607	4	FGF8, FGF20, FGFR4, FGF3
1	N	GO_Biological_Process_2023	Positive Regulation Of Cell Motility (GO:2000147)	0.00381284	2.88196	16.0507	0.0530607	10	EPHA4, PDGFRA, CLDN4, TGFB1, FLT1, IL1B, STAT3, KDR, SNAI2, CLDN1
1	N	GO_Biological_Process_2023	SMAD Protein Complex Assembly (GO:0007183)	0.00389668	29.9787	166.31	0.0530607	2	SMAD4, TGFB1
1	N	GO_Biological_Process_2023	Regulation Of Striated Muscle Cell Differentiation (GO:0051153)	0.00389668	29.9787	166.31	0.0530607	2	MESP1, HDAC9
1	N	GO_Biological_Process_2023	Regulation Of Vitamin D Receptor Signaling Pathway (GO:0070562)	0.00389668	29.9787	166.31	0.0530607	2	KANK2, SNAI2
1	N	GO_Biological_Process_2023	Glandular Epithelial Cell Development (GO:0002068)	0.00389668	29.9787	166.31	0.0530607	2	CDH2, DLL1
1	N	GO_Biological_Process_2023	Glycerol-3-Phosphate Metabolic Process (GO:0006072)	0.00389668	29.9787	166.31	0.0530607	2	GPD1, GCK
1	N	GO_Biological_Process_2023	Type B Pancreatic Cell Development (GO:0003323)	0.00389668	29.9787	166.31	0.0530607	2	CDH2, DLL1
1	N	GO_Biological_Process_2023	Macrophage Derived Foam Cell Differentiation (GO:0010742)	0.00389668	29.9787	166.31	0.0530607	2	TGFB1, WNT5A
1	N	GO_Biological_Process_2023	Positive Regulation Of Gastrulation (GO:2000543)	0.00389668	29.9787	166.31	0.0530607	2	LHX1, OTX2
1	N	GO_Molecular_Function_2023	Fibroblast Growth Factor Binding (GO:0017134)	0.00412037	10.606	58.2464	0.0530703	3	ITGB3, FGFR4, FGFRL1
2	G4D	GO_Biological_Process_2023	Positive Regulation Of Mesenchymal Cell Proliferation (GO:0002053)	0.00896577	131.395	619.44	0.0533896	1	SOX9
2	G4D	GO_Biological_Process_2023	Postsynapse Assembly (GO:0099068)	0.00896577	131.395	619.44	0.0533896	1	NLGN3
2	G4D	GO_Biological_Process_2023	Presynaptic Membrane Organization (GO:0097090)	0.00896577	131.395	619.44	0.0533896	1	NLGN3
2	G4D	GO_Biological_Process_2023	Regulation Of Cold-Induced Thermogenesis (GO:0120161)	0.00922564	15.3056	71.7183	0.0533896	2	NOVA2, HOXC10
2	G4D	GO_Biological_Process_2023	Skeletal System Development (GO:0001501)	0.00959281	14.9909	69.659	0.0533896	2	SOX9, TBX4
2	G4D	GO_Biological_Process_2023	Neuron Development (GO:0048666)	0.00971665	14.8889	68.9938	0.0533896	2	NOVA2, POU4F1
2	G4D	GO_Biological_Process_2023	Urogenital System Development (GO:0001655)	0.00995725	116.789	538.336	0.0533896	1	SOX9
2	G4D	GO_Biological_Process_2023	Positive Regulation Of Chondrocyte Differentiation (GO:0032332)	0.00995725	116.789	538.336	0.0533896	1	SOX9
2	G4D	GO_Biological_Process_2023	Regulation Of Opsonization (GO:1903027)	0.00995725	116.789	538.336	0.0533896	1	CFP
2	G4D	GO_Biological_Process_2023	Cellular Response To Organic Cyclic Compound (GO:0071407)	0.00996646	14.6889	67.6942	0.0533896	2	POU4F1, NKX3-1
2	G4D	GO_Biological_Process_2023	Negative Regulation Of Nucleic Acid-Templated Transcription (GO:1903507)	0.0100589	7.60693	34.9866	0.0533896	3	ID4, SOX9, NKX3-1
7	G4_G4D_N	GO_Biological_Process_2023	Regulation Of Hematopoietic Progenitor Cell Differentiation (GO:1901532)	0.0100241	14.8352	68.283	0.0536307	2	FOXC1, MYB
7	G4_G4D_N	GO_Biological_Process_2023	Cellular Response To Glucocorticoid Stimulus (GO:0071385)	0.0100241	14.8352	68.283	0.0536307	2	KLF9, ZFP36L2
7	G4_G4D_N	GO_Biological_Process_2023	Positive Regulation Of Cell Adhesion Mediated By Integrin (GO:0033630)	0.0100241	14.8352	68.283	0.0536307	2	FOXC2, SFRP2
7	G4_G4D_N	GO_Biological_Process_2023	Embryo Development Ending In Birth Or Egg Hatching (GO:0009792)	0.0100241	14.8352	68.283	0.0536307	2	OSR2, FOXI1
7	G4_G4D_N	GO_Biological_Process_2023	Negative Regulation Of Cellular Senescence (GO:2000773)	0.0100241	14.8352	68.283	0.0536307	2	TWIST1, TBX2
1	N	GO_Biological_Process_2023	Positive Regulation Of MAP Kinase Activity (GO:0043406)	0.00397059	4.26688	23.5909	0.0537183	6	FLT1, TGFB1, IL1B, WNT5A, FZD10, MAP3K12
5	G4_N	GO_Biological_Process_2023	Regulation Of Protein Sumoylation (GO:0033233)	0.0160341	69.3229	286.514	0.0540049	1	EGR1
5	G4_N	GO_Biological_Process_2023	Regulation Of Brown Fat Cell Differentiation (GO:0090335)	0.0160341	69.3229	286.514	0.0540049	1	PIM1
5	G4_N	GO_Biological_Process_2023	Regulation Of Canonical Wnt Signaling Pathway (GO:0060828)	0.0162368	11.3492	46.7642	0.0540049	2	SNAI2, PRICKLE1
5	G4_N	GO_Biological_Process_2023	Negative Regulation Of Cell Differentiation (GO:0045596)	0.0162368	11.3492	46.7642	0.0540049	2	IGF2, SNAI2
5	G4_N	GO_Biological_Process_2023	T-helper Cell Differentiation (GO:0042093)	0.0169696	65.2418	265.947	0.0540907	1	LEF1
5	G4_N	GO_Biological_Process_2023	Regulation Of Vascular Endothelial Cell Proliferation (GO:1905562)	0.0169696	65.2418	265.947	0.0540907	1	IGF2
5	G4_N	GO_Biological_Process_2023	Negative Regulation Of Signal Transduction By P53 Class Mediator (GO:1901797)	0.0169696	65.2418	265.947	0.0540907	1	SNAI2
5	G4_N	GO_Biological_Process_2023	Response To Axon Injury (GO:0048678)	0.0169696	65.2418	265.947	0.0540907	1	FLRT3
2	G4D	GO_Biological_Process_2023	Cochlea Morphogenesis (GO:0090103)	0.0109478	105.105	474.51	0.0547389	1	SOX9
2	G4D	GO_Biological_Process_2023	Positive Regulation Of Branching Involved In Ureteric Bud Morphogenesis (GO:0090190)	0.0109478	105.105	474.51	0.0547389	1	SOX9
2	G4D	GO_Biological_Process_2023	Regulation Of Mesenchymal Cell Proliferation (GO:0010464)	0.0109478	105.105	474.51	0.0547389	1	SOX9
2	G4D	GO_Biological_Process_2023	Presynapse Organization (GO:0099172)	0.0109478	105.105	474.51	0.0547389	1	NLGN3
6	G4_G4D	GO_Biological_Process_2023	Positive Regulation Of Protein Serine/Threonine Kinase Activity (GO:0071902)	0.0106942	4.9211	22.3322	0.0547594	4	KIT, TDGF1, THBS1, PIK3R5
7	G4_G4D_N	GO_Biological_Process_2023	Negative Regulation Of Cell Projection Organization (GO:0031345)	0.0103068	7.13054	32.6219	0.0549296	3	EPHA4, SPRY2, CBFA2T2
5	G4_N	GO_Molecular_Function_2023	Coreceptor Activity Involved In Wnt Signaling Pathway, Planar Cell Polarity Pathway (GO:1904929)	0.00474139	277.458	1484.8	0.0549872	1	ROR2
5	G4_N	GO_Molecular_Function_2023	Double-Stranded Methylated DNA Binding (GO:0010385)	0.00474139	277.458	1484.8	0.0549872	1	EGR1
5	G4_N	GO_Molecular_Function_2023	L-serine Transmembrane Transporter Activity (GO:0015194)	0.00568712	221.956	1147.41	0.0549872	1	SLC38A2
5	G4_N	GO_Molecular_Function_2023	Coreceptor Activity Involved In Wnt Signaling Pathway (GO:0071936)	0.00663199	184.954	927.7	0.0549872	1	ROR2
5	G4_N	GO_Molecular_Function_2023	Armadillo Repeat Domain Binding (GO:0070016)	0.00663199	184.954	927.7	0.0549872	1	LEF1
5	G4_N	GO_Molecular_Function_2023	Neutral L-amino Acid:Sodium Symporter Activity (GO:0005295)	0.00663199	184.954	927.7	0.0549872	1	SLC38A2
5	G4_N	GO_Molecular_Function_2023	L-glutamine Transmembrane Transporter Activity (GO:0015186)	0.00757601	158.524	774.035	0.0549872	1	SLC38A2
5	G4_N	GO_Molecular_Function_2023	Serine Transmembrane Transporter Activity (GO:0022889)	0.00757601	158.524	774.035	0.0549872	1	SLC38A2
5	G4_N	GO_Molecular_Function_2023	Amino Acid:Monoatomic Cation Symporter Activity (GO:0005416)	0.00851919	138.701	660.972	0.0549872	1	SLC38A2
5	G4_N	GO_Molecular_Function_2023	Mitogen-Activated Protein Kinase Kinase Kinase Binding (GO:0031435)	0.00851919	138.701	660.972	0.0549872	1	ROR2
5	G4_N	GO_Molecular_Function_2023	Retinoic Acid 4-Hydroxylase Activity (GO:0008401)	0.00851919	138.701	660.972	0.0549872	1	CYP26C1
5	G4_N	GO_Molecular_Function_2023	Transcription Cis-Regulatory Region Binding (GO:0000976)	0.00966353	7.76672	36.0329	0.0549872	3	EGR1, LEF1, SNAI2
5	G4_N	GO_Molecular_Function_2023	Organic Acid:Sodium Symporter Activity (GO:0005343)	0.010403	110.95	506.56	0.0549872	1	SLC38A2
5	G4_N	GO_Molecular_Function_2023	C2H2 Zinc Finger Domain Binding (GO:0070742)	0.010403	110.95	506.56	0.0549872	1	LEF1
2	G4D	GO_Molecular_Function_2023	Cysteine-Type Endopeptidase Activator Activity Involved In Apoptotic Process (GO:0008656)	0.0198203	55.2936	216.809	0.0550564	1	NKX3-1
6	G4_G4D	BioPlanet_2019	Pathways in cancer	0.00270824	3.57281	21.1205	0.0553685	8	CEBPA, PAX8, MECOM, MYC, KIT, FZD8, FZD10, PIK3R5
1	N	GO_Biological_Process_2023	Response To Fibroblast Growth Factor (GO:0071774)	0.00412037	10.606	58.2464	0.0553872	3	TBX1, SFRP1, CD44
1	N	GO_Biological_Process_2023	L-alpha-amino Acid Transmembrane Transport (GO:1902475)	0.00416568	6.69189	36.6774	0.0556396	4	SLC7A5, SLC25A29, SLC7A8, SLC17A7
5	G4_N	GO_Biological_Process_2023	Cardiac Epithelial To Mesenchymal Transition (GO:0060317)	0.0179043	61.6142	247.856	0.0559054	1	SNAI2
5	G4_N	GO_Biological_Process_2023	Positive Regulation Of Activated T Cell Proliferation (GO:0042104)	0.0179043	61.6142	247.856	0.0559054	1	IGF2
5	G4_N	Reactome_2022	Regulation Of PTEN Gene Transcription R-HSA-8943724	0.00151328	39.7248	257.952	0.0559653	2	EGR1, SNAI2
5	G4_N	Reactome_2022	Defective LFNG Causes SCDO3 R-HSA-5083630	0.00474139	277.458	1484.8	0.0559653	1	LFNG
5	G4_N	Reactome_2022	Vitamins R-HSA-211916	0.00568712	221.956	1147.41	0.0559653	1	CYP26C1
5	G4_N	Reactome_2022	Regulation Of IGF Transport And Uptake By IGFBPs R-HSA-381426	0.00599085	19.3097	98.8177	0.0559653	2	MMP1, IGF2
5	G4_N	Reactome_2022	Platelet Degranulation R-HSA-114608	0.00618109	18.9938	96.6073	0.0559653	2	PCDH7, IGF2
5	G4_N	Reactome_2022	Insulin-like Growth Factor-2 mRNA Binding Proteins (IGF2BPs/IMPs/VICKZs) Bind RNA R-HSA-428359	0.00663199	184.954	927.7	0.0559653	1	IGF2
5	G4_N	Reactome_2022	Response To Elevated Platelet Cytosolic Ca2+ R-HSA-76005	0.00666869	18.2472	91.4247	0.0559653	2	PCDH7, IGF2
5	G4_N	Reactome_2022	Binding Of TCF/LEF:CTNNB1 To Target Gene Promoters R-HSA-4411364	0.00757601	158.524	774.035	0.0559653	1	LEF1
5	G4_N	Reactome_2022	SHC-related Events Triggered By IGF1R R-HSA-2428933	0.00757601	158.524	774.035	0.0559653	1	IGF2
5	G4_N	Reactome_2022	RUNX3 Regulates WNT Signaling R-HSA-8951430	0.00757601	158.524	774.035	0.0559653	1	LEF1
5	G4_N	Reactome_2022	PTEN Regulation R-HSA-6807070	0.0075892	17.0408	83.1766	0.0559653	2	EGR1, SNAI2
5	G4_N	Reactome_2022	Beta-catenin Independent WNT Signaling R-HSA-3858494	0.00790815	16.6731	80.6955	0.0559653	2	LEF1, PRICKLE1
1	N	WikiPathway_2023_Human	CKAP4 Signaling Pathway Map WP5322	0.00944286	3.51798	16.4026	0.0560104	6	SMAD4, KDR, TNFRSF10B, CKAP4, POU5F1, CD44
3	G4D_N	GO_Biological_Process_2023	Cell-Cell Junction Organization (GO:0045216)	0.00229414	31.7592	193.013	0.0561836	2	CDH1, PKP3
3	G4D_N	GO_Biological_Process_2023	Cell-Cell Junction Assembly (GO:0007043)	0.00249787	30.3738	182.009	0.0561836	2	CDH1, PKP3
3	G4D_N	GO_Biological_Process_2023	Regulation Of Epithelial To Mesenchymal Transition (GO:0010717)	0.00339481	25.8583	147.018	0.0561836	2	SPRED1, FOXA2
3	G4D_N	GO_Biological_Process_2023	Cell Junction Assembly (GO:0034329)	0.00442064	22.5082	122.028	0.0561836	2	CDH1, PKP3
3	G4D_N	GO_Biological_Process_2023	Negative Regulation Of Fibroblast Migration (GO:0010764)	0.00523944	249.688	1311.24	0.0561836	1	HAS1
3	G4D_N	GO_Biological_Process_2023	Negative Regulation Of Lens Fiber Cell Differentiation (GO:1902747)	0.00523944	249.688	1311.24	0.0561836	1	SPRED1
3	G4D_N	GO_Biological_Process_2023	Response To Lithium Ion (GO:0010226)	0.00523944	249.688	1311.24	0.0561836	1	CDH1
3	G4D_N	GO_Biological_Process_2023	Positive Regulation Of Cell Growth (GO:0030307)	0.00547161	20.1164	104.77	0.0561836	2	MMP14, SYT1
3	G4D_N	GO_Biological_Process_2023	Cellular Response To Salt (GO:1902075)	0.00577629	19.5494	100.758	0.0561836	2	SYT1, CDH1
3	G4D_N	GO_Biological_Process_2023	Regulation Of Transforming Growth Factor Beta Receptor Signaling Pathway (GO:0017015)	0.00598365	19.1888	98.2222	0.0561836	2	SPRED1, ZEB2
3	G4D_N	GO_Biological_Process_2023	Negative Regulation Of Hematopoietic Progenitor Cell Differentiation (GO:1901533)	0.00628419	199.74	1012.63	0.0561836	1	MIXL1
3	G4D_N	GO_Biological_Process_2023	Regulation Of Lens Fiber Cell Differentiation (GO:1902746)	0.00628419	199.74	1012.63	0.0561836	1	SPRED1
3	G4D_N	GO_Biological_Process_2023	Hyaluronan Biosynthetic Process (GO:0030213)	0.00628419	199.74	1012.63	0.0561836	1	HAS1
3	G4D_N	GO_Biological_Process_2023	Desmosome Organization (GO:0002934)	0.00628419	199.74	1012.63	0.0561836	1	PKP3
3	G4D_N	GO_Biological_Process_2023	Fructose Transmembrane Transport (GO:0015755)	0.0073279	166.442	818.238	0.0561836	1	SLC2A2
3	G4D_N	GO_Biological_Process_2023	Positive Regulation Of Melanin Biosynthetic Process (GO:0048023)	0.0073279	166.442	818.238	0.0561836	1	ZEB2
3	G4D_N	GO_Biological_Process_2023	Positive Regulation Of Myotube Differentiation (GO:0010831)	0.0073279	166.442	818.238	0.0561836	1	MMP14
3	G4D_N	GO_Biological_Process_2023	Coronary Vasculature Morphogenesis (GO:0060977)	0.0073279	166.442	818.238	0.0561836	1	SPRED1
3	G4D_N	GO_Biological_Process_2023	Positive Regulation Of Secondary Metabolite Biosynthetic Process (GO:1900378)	0.0073279	166.442	818.238	0.0561836	1	ZEB2
3	G4D_N	GO_Biological_Process_2023	Negative Regulation Of RNA Catabolic Process (GO:1902369)	0.0073279	166.442	818.238	0.0561836	1	PKP3
3	G4D_N	GO_Biological_Process_2023	Positive Regulation Of DNA-templated Transcription (GO:0045893)	0.00810719	4.73066	22.7782	0.0561836	5	LMO1, ZEB2, CDH1, MIXL1, FOXA2
3	G4D_N	GO_Biological_Process_2023	Cellular Response To Platelet-Derived Growth Factor Stimulus (GO:0036120)	0.00837056	142.657	682.334	0.0561836	1	HAS1
3	G4D_N	GO_Biological_Process_2023	Positive Regulation Of Calcium Ion-Dependent Exocytosis (GO:0045956)	0.00837056	142.657	682.334	0.0561836	1	SYT1
3	G4D_N	GO_Biological_Process_2023	Dehydroascorbic Acid Transport (GO:0070837)	0.00837056	142.657	682.334	0.0561836	1	SLC2A2
3	G4D_N	GO_Biological_Process_2023	Positive Regulation Of Cell-Cell Adhesion Mediated By Cadherin (GO:2000049)	0.00837056	142.657	682.334	0.0561836	1	FOXA2
3	G4D_N	GO_Biological_Process_2023	Cellular Response To Metal Ion (GO:0071248)	0.00873213	15.7072	74.4637	0.0561836	2	SYT1, CDH1
3	G4D_N	GO_Biological_Process_2023	Protein Localization To Plasma Membrane (GO:0072659)	0.00898243	15.4729	72.9158	0.0561836	2	CDH1, PKP3
3	G4D_N	GO_Biological_Process_2023	Response To Platelet-Derived Growth Factor (GO:0036119)	0.00941218	124.819	582.373	0.0561836	1	HAS1
3	G4D_N	GO_Biological_Process_2023	Protein Localization To Cell Periphery (GO:1990778)	0.0096222	14.9165	69.2677	0.0561836	2	CDH1, PKP3
3	G4D_N	GO_Biological_Process_2023	Regulation Of Coagulation (GO:0050818)	0.0104528	110.944	506.005	0.0561836	1	FOXA2
3	G4D_N	GO_Biological_Process_2023	Positive Regulation Of B Cell Differentiation (GO:0045579)	0.0104528	110.944	506.005	0.0561836	1	MMP14
3	G4D_N	GO_Biological_Process_2023	Heparan Sulfate Proteoglycan Biosynthetic Process, Enzymatic Modification (GO:0015015)	0.0104528	110.944	506.005	0.0561836	1	HS3ST1
3	G4D_N	GO_Biological_Process_2023	Regulation Of Melanin Biosynthetic Process (GO:0048021)	0.0104528	110.944	506.005	0.0561836	1	ZEB2
6	G4_G4D	GO_Biological_Process_2023	Negative Regulation Of Myeloid Cell Differentiation (GO:0045638)	0.0111101	13.7736	61.9798	0.056212	2	ZFP36, MEIS2
6	G4_G4D	GO_Biological_Process_2023	Regulation Of Neural Precursor Cell Proliferation (GO:2000177)	0.0111101	13.7736	61.9798	0.056212	2	RASSF10, SIX3
6	G4_G4D	GO_Biological_Process_2023	Mammary Gland Development (GO:0030879)	0.0111101	13.7736	61.9798	0.056212	2	TDGF1, TBX3
5	G4_N	BioPlanet_2019	Prolactin regulation of apoptosis	0.00552735	20.1471	104.725	0.0563541	2	EGR1, IGF2
5	G4_N	BioPlanet_2019	Cytochrome P450 metabolism of vitamins	0.00568712	221.956	1147.41	0.0563541	1	CYP26C1
2	G4D	GO_Biological_Process_2023	Positive Regulation Of Gene Expression (GO:0010628)	0.0115582	7.21532	32.1829	0.0564163	3	SOX9, POU4F1, NKX3-1
2	G4D	GO_Biological_Process_2023	Positive Regulation Of Cell Population Proliferation (GO:0008284)	0.0117543	7.16912	31.8562	0.0564163	3	SOX9, HOXC10, NKX3-1
2	G4D	GO_Biological_Process_2023	MyD88-dependent Toll-Like Receptor Signaling Pathway (GO:0002755)	0.0119374	95.5455	423.083	0.0564163	1	IRAK2
2	G4D	GO_Biological_Process_2023	Nuclear Body Organization (GO:0030575)	0.0119374	95.5455	423.083	0.0564163	1	DYRK3
6	G4_G4D	WikiPathway_2023_Human	Endometrial Cancer WP4155	0.0109951	6.92098	31.2158	0.0564413	3	GADD45A, MYC, GADD45G
6	G4_G4D	WikiPathway_2023_Human	Endochondral Ossification WP474	0.0109951	6.92098	31.2158	0.0564413	3	IHH, SOX9, RUNX3
6	G4_G4D	WikiPathway_2023_Human	Endochondral Ossification With Skeletal Dysplasias WP4808	0.0109951	6.92098	31.2158	0.0564413	3	IHH, SOX9, RUNX3
6	G4_G4D	GO_Biological_Process_2023	Cellular Response To Tumor Necrosis Factor (GO:0071356)	0.0113278	4.83503	21.6633	0.0570869	4	ZFP36, GATA3, TDGF1, SPAM1
3	G4D_N	GO_Biological_Process_2023	Digestive System Development (GO:0055123)	0.0114923	99.845	445.916	0.057091	1	MIXL1
3	G4D_N	GO_Biological_Process_2023	Negative Regulation Of Cell Migration (GO:0030336)	0.0125236	12.9572	56.7543	0.057091	2	CDH1, HAS1
3	G4D_N	GO_Biological_Process_2023	Glucose Import (GO:0046323)	0.0125308	90.7636	397.505	0.057091	1	SLC2A2
3	G4D_N	GO_Biological_Process_2023	Polysaccharide Biosynthetic Process (GO:0000271)	0.0125308	90.7636	397.505	0.057091	1	HAS1
3	G4D_N	GO_Biological_Process_2023	Adult Locomotory Behavior (GO:0008344)	0.0125308	90.7636	397.505	0.057091	1	FOXA2
3	G4D_N	GO_Biological_Process_2023	Response To Interleukin-6 (GO:0070741)	0.0125308	90.7636	397.505	0.057091	1	FOXA2
3	G4D_N	GO_Biological_Process_2023	Detection Of Calcium Ion (GO:0005513)	0.0125308	90.7636	397.505	0.057091	1	SYT1
3	G4D_N	GO_Biological_Process_2023	Regulation Of Gastrulation (GO:0010470)	0.0135683	83.1958	357.744	0.057091	1	FOXA2
3	G4D_N	GO_Biological_Process_2023	Heparan Sulfate Proteoglycan Metabolic Process (GO:0030201)	0.0135683	83.1958	357.744	0.057091	1	HS3ST1
3	G4D_N	GO_Biological_Process_2023	Cell-Cell Adhesion Via Plasma-Membrane Adhesion Molecules (GO:0098742)	0.0138705	12.2656	52.4723	0.057091	2	ALCAM, CDH1
3	G4D_N	GO_Biological_Process_2023	Extracellular Matrix Organization (GO:0030198)	0.0144886	11.9812	50.7333	0.057091	2	MMP14, HAS1
3	G4D_N	GO_Biological_Process_2023	Calcium Ion-Regulated Exocytosis Of Neurotransmitter (GO:0048791)	0.0146047	76.7923	324.556	0.057091	1	SYT1
3	G4D_N	GO_Biological_Process_2023	Negative Regulation Of Peptidyl-Threonine Phosphorylation (GO:0010801)	0.0146047	76.7923	324.556	0.057091	1	SPRED1
3	G4D_N	GO_Biological_Process_2023	Hyaluronan Metabolic Process (GO:0030212)	0.0146047	76.7923	324.556	0.057091	1	HAS1
3	G4D_N	GO_Biological_Process_2023	Endoderm Development (GO:0007492)	0.0146047	76.7923	324.556	0.057091	1	MIXL1
2	G4D	GO_Biological_Process_2023	Heart Development (GO:0007507)	0.0124808	13.025	57.0958	0.0571728	2	SOX9, POU4F1
2	G4D	GO_Biological_Process_2023	Regulation Of Response To Stress (GO:0080134)	0.012926	87.5789	380.838	0.0571728	1	DYRK3
2	G4D	GO_Biological_Process_2023	Negative Regulation Of Myoblast Differentiation (GO:0045662)	0.012926	87.5789	380.838	0.0571728	1	SOX9
2	G4D	GO_Biological_Process_2023	Cranial Nerve Development (GO:0021545)	0.012926	87.5789	380.838	0.0571728	1	POU4F1
2	G4D	GO_Biological_Process_2023	Negative Regulation Of Cartilage Development (GO:0061037)	0.012926	87.5789	380.838	0.0571728	1	SOX9
2	G4D	GO_Molecular_Function_2023	Peptidase Activator Activity Involved In Apoptotic Process (GO:0016505)	0.0217817	50.0226	191.421	0.0573202	1	NKX3-1
5	G4_N	GO_Biological_Process_2023	Monocarboxylic Acid Catabolic Process (GO:0072329)	0.0188382	58.3684	231.832	0.0575566	1	CYP26C1
5	G4_N	GO_Biological_Process_2023	Regulation Of Cardiac Muscle Cell Proliferation (GO:0060043)	0.0188382	58.3684	231.832	0.0575566	1	PIM1
5	G4_N	GO_Biological_Process_2023	Positive Regulation Of Protein Modification Process (GO:0031401)	0.0189974	10.4236	41.3136	0.0575566	2	EGR1, IGF2
6	G4_G4D	GO_Biological_Process_2023	Negative Regulation Of Cell Death (GO:0060548)	0.0114752	6.80718	30.4115	0.0576017	3	CHGA, MECOM, PAX2
7	G4_G4D_N	GO_Biological_Process_2023	Regulation Of Smoothened Signaling Pathway (GO:0008589)	0.0108797	6.98164	31.563	0.0577591	3	SHH, PTCH2, OTX2
2	G4D	GO_Cellular_Component_2023	Asymmetric, Glutamatergic, Excitatory Synapse (GO:0098985)	0.00499044	262.842	1393.12	0.0578068	1	NLGN3
2	G4D	GO_Cellular_Component_2023	Symmetric Synapse (GO:0032280)	0.00499044	262.842	1393.12	0.0578068	1	NLGN3
2	G4D	GO_Cellular_Component_2023	Nucleus (GO:0005634)	0.00624057	3.46281	17.5796	0.0578068	10	DYRK3, CDX4, RGS3, IRAK2, NOVA2, ID4, SOX9, POU4F1, HOXC10, NKX3-1
2	G4D	GO_Cellular_Component_2023	Inhibitory Synapse (GO:0060077)	0.00797336	150.173	725.583	0.0578068	1	NLGN3
3	G4D_N	GO_Biological_Process_2023	Positive Regulation Of Transcription By RNA Polymerase II (GO:0045944)	0.015195	4.79783	20.0875	0.0579761	4	LMO1, ZEB2, MIXL1, FOXA2
3	G4D_N	GO_Biological_Process_2023	Negative Regulation Of Epithelial Cell Differentiation (GO:0030857)	0.0156401	71.3036	296.475	0.0579761	1	SPRED1
3	G4D_N	GO_Biological_Process_2023	Positive Regulation Of DNA Damage Response, Signal Transduction By P53 Class Mediator (GO:0043517)	0.0156401	71.3036	296.475	0.0579761	1	SPRED1
1	N	GO_Biological_Process_2023	Intracellular Monoatomic Cation Homeostasis (GO:0030003)	0.00441237	3.0189	16.3725	0.0582722	9	EDNRA, SMAD4, SLC30A8, ATP6AP1, SCNN1A, HMOX1, ATP2A1, ATP1B2, ATP12A
1	N	GO_Biological_Process_2023	Regulation Of Endothelial Cell Proliferation (GO:0001936)	0.00441835	4.16837	22.6009	0.0582722	6	SPARC, ITGB3, WNT5A, KDR, FUT1, THBS4
7	G4_G4D_N	GO_Biological_Process_2023	Cellular Response To Transforming Growth Factor Beta Stimulus (GO:0071560)	0.0110932	4.87352	21.9378	0.0586121	4	HPGD, FOXH1, FOS, ZFP36L2
7	G4_G4D_N	GO_Biological_Process_2023	Regulation Of Epidermal Cell Differentiation (GO:0045604)	0.0112109	13.9073	62.4559	0.0586121	2	BMP4, GDF3
7	G4_G4D_N	GO_Biological_Process_2023	Cardiac Atrium Morphogenesis (GO:0003209)	0.0112109	13.9073	62.4559	0.0586121	2	NOG, GATA4
7	G4_G4D_N	GO_Biological_Process_2023	Mesenchyme Morphogenesis (GO:0072132)	0.0112109	13.9073	62.4559	0.0586121	2	NOG, TBX2
2	G4D	GO_Biological_Process_2023	Neuron Cell-Cell Adhesion (GO:0007158)	0.0139137	80.8381	345.573	0.0589483	1	NLGN3
2	G4D	GO_Biological_Process_2023	Regulation Of Branching Involved In Ureteric Bud Morphogenesis (GO:0090189)	0.0139137	80.8381	345.573	0.0589483	1	SOX9
2	G4D	GO_Biological_Process_2023	Negative Regulation Of Chondrocyte Differentiation (GO:0032331)	0.0139137	80.8381	345.573	0.0589483	1	SOX9
2	G4D	GO_Biological_Process_2023	Negative Regulation Of Macromolecule Metabolic Process (GO:0010605)	0.014642	11.9541	50.4925	0.0589483	2	POU4F1, NKX3-1
2	G4D	GO_Biological_Process_2023	Cellular Response To Estrogen Stimulus (GO:0071391)	0.0149005	75.0602	315.73	0.0589483	1	SOX9
2	G4D	GO_Biological_Process_2023	Presynapse Assembly (GO:0099054)	0.0149005	75.0602	315.73	0.0589483	1	NLGN3
2	G4D	GO_Biological_Process_2023	Axonogenesis (GO:0007409)	0.0149416	11.8244	49.705	0.0589483	2	NLGN3, POU4F1
2	G4D	GO_Biological_Process_2023	Regulation Of Signal Transduction (GO:0009966)	0.0157023	11.5119	47.8199	0.0589483	2	RGS3, IRAK2
2	G4D	GO_Biological_Process_2023	Regulation Of Response To Cytokine Stimulus (GO:0060759)	0.0158863	70.0526	290.179	0.0589483	1	IRAK2
2	G4D	GO_Biological_Process_2023	Regulation Of Fatty Acid Oxidation (GO:0046320)	0.0158863	70.0526	290.179	0.0589483	1	SOX9
2	G4D	GO_Biological_Process_2023	Regulation Of Programmed Cell Death (GO:0043067)	0.0160112	11.3915	47.0977	0.0589483	2	SOX9, POU4F1
2	G4D	GO_Biological_Process_2023	Anterograde Trans-Synaptic Signaling (GO:0098916)	0.0166368	11.1579	45.7044	0.0589483	2	NLGN3, SNCB
2	G4D	GO_Biological_Process_2023	Central Nervous System Neuron Development (GO:0021954)	0.0168712	65.6711	268.079	0.0589483	1	NOVA2
2	G4D	GO_Biological_Process_2023	Androgen Receptor Signaling Pathway (GO:0030521)	0.0168712	65.6711	268.079	0.0589483	1	NKX3-1
2	G4D	GO_Biological_Process_2023	Positive Regulation Of Cartilage Development (GO:0061036)	0.0168712	65.6711	268.079	0.0589483	1	SOX9
2	G4D	GO_Biological_Process_2023	Positive Regulation Of Cell Cycle Phase Transition (GO:1901989)	0.0168712	65.6711	268.079	0.0589483	1	DYRK3
2	G4D	GO_Biological_Process_2023	Positive Regulation Of Stem Cell Differentiation (GO:2000738)	0.0168712	65.6711	268.079	0.0589483	1	SOX9
2	G4D	GO_Biological_Process_2023	Regulation Of Cartilage Development (GO:0061035)	0.0168712	65.6711	268.079	0.0589483	1	SOX9
2	G4D	GO_Biological_Process_2023	Postsynaptic Membrane Organization (GO:0001941)	0.0168712	65.6711	268.079	0.0589483	1	NLGN3
2	G4D	GO_Biological_Process_2023	Negative Regulation Of DNA-templated Transcription (GO:0045892)	0.0172133	4.64226	18.8572	0.0589483	4	ID4, SOX9, POU4F1, NKX3-1
2	G4D	GO_Biological_Process_2023	Maintenance Of Gastrointestinal Epithelium (GO:0030277)	0.0178552	61.805	248.793	0.0589483	1	SOX9
2	G4D	GO_Biological_Process_2023	Regulation Of Epithelial Cell Differentiation (GO:0030856)	0.0178552	61.805	248.793	0.0589483	1	SOX9
2	G4D	GO_Biological_Process_2023	Mesenchyme Morphogenesis (GO:0072132)	0.0178552	61.805	248.793	0.0589483	1	SOX9
2	G4D	GO_Biological_Process_2023	Positive Regulation Of Osteoclast Differentiation (GO:0045672)	0.0178552	61.805	248.793	0.0589483	1	POU4F1
2	G4D	GO_Biological_Process_2023	Neuron Fate Commitment (GO:0048663)	0.0178552	61.805	248.793	0.0589483	1	POU4F1
2	G4D	GO_Biological_Process_2023	Regulation Of Cell Cycle G2/M Phase Transition (GO:1902749)	0.0178552	61.805	248.793	0.0589483	1	DYRK3
2	G4D	GO_Biological_Process_2023	Oligodendrocyte Differentiation (GO:0048709)	0.0188382	58.3684	231.832	0.0589483	1	SOX9
2	G4D	GO_Biological_Process_2023	Negative Regulation Of Fatty Acid Metabolic Process (GO:0045922)	0.0188382	58.3684	231.832	0.0589483	1	SOX9
2	G4D	GO_Biological_Process_2023	Regulation Of Insulin-Like Growth Factor Receptor Signaling Pathway (GO:0043567)	0.0188382	58.3684	231.832	0.0589483	1	NKX3-1
2	G4D	GO_Biological_Process_2023	Response To Fatty Acid (GO:0070542)	0.0188382	58.3684	231.832	0.0589483	1	SOX9
2	G4D	GO_Biological_Process_2023	Interleukin-1-Mediated Signaling Pathway (GO:0070498)	0.0188382	58.3684	231.832	0.0589483	1	IRAK2
2	G4D	GO_Biological_Process_2023	Cellular Response To Estradiol Stimulus (GO:0071392)	0.0198203	55.2936	216.809	0.0589483	1	POU4F1
2	G4D	GO_Biological_Process_2023	Negative Regulation Of miRNA Transcription (GO:1902894)	0.0198203	55.2936	216.809	0.0589483	1	SOX9
2	G4D	GO_Biological_Process_2023	Negative Regulation Of Reproductive Process (GO:2000242)	0.0198203	55.2936	216.809	0.0589483	1	NKX3-1
2	G4D	GO_Biological_Process_2023	Response To Ketone (GO:1901654)	0.0198203	55.2936	216.809	0.0589483	1	NKX3-1
2	G4D	GO_Biological_Process_2023	Anterior/Posterior Axis Specification (GO:0009948)	0.0198203	55.2936	216.809	0.0589483	1	CDX4
2	G4D	GO_Biological_Process_2023	Limb Morphogenesis (GO:0035108)	0.0198203	55.2936	216.809	0.0589483	1	TBX4
2	G4D	GO_Biological_Process_2023	Positive Regulation Of Epithelial Cell Differentiation (GO:0030858)	0.0198203	55.2936	216.809	0.0589483	1	SOX9
1	N	BioPlanet_2019	RAGE pathway	0.00308498	5.48671	31.7198	0.0592316	5	TGFB1, IL1B, ID3, BMP7, CTGF
2	G4D	GO_Biological_Process_2023	Positive Regulation Of Cellular Process (GO:0048522)	0.0203972	5.78949	22.5348	0.0592545	3	SOX9, HOXC10, NKX3-1
2	G4D	GO_Biological_Process_2023	Negative Regulation Of miRNA Metabolic Process (GO:2000629)	0.0208015	52.5263	203.42	0.0592545	1	SOX9
2	G4D	GO_Biological_Process_2023	Negative Regulation Of Biomineral Tissue Development (GO:0070168)	0.0208015	52.5263	203.42	0.0592545	1	SOX9
2	G4D	GO_Biological_Process_2023	Positive Regulation Of Transcription Regulatory Region DNA Binding (GO:2000679)	0.0208015	52.5263	203.42	0.0592545	1	POU4F1
2	G4D	GO_Biological_Process_2023	Endocardial Cushion Morphogenesis (GO:0003203)	0.0208015	52.5263	203.42	0.0592545	1	SOX9
2	G4D	GO_Biological_Process_2023	Positive Regulation Of Protein Modification Process (GO:0031401)	0.0209538	9.84405	38.0515	0.0592545	2	SOX9, NKX3-1
5	G4_N	GO_Biological_Process_2023	Regulation Of Anoikis (GO:2000209)	0.0197713	55.4472	217.549	0.0592957	1	SNAI2
5	G4_N	GO_Biological_Process_2023	Positive Regulation Of Phosphorylation (GO:0042327)	0.019959	10.1474	39.7179	0.0592957	2	IGF2, ROR2
5	G4_N	GO_Molecular_Function_2023	Insulin-Like Growth Factor Receptor Binding (GO:0005159)	0.0122834	92.4491	406.73	0.0593261	1	IGF2
5	G4_N	GO_Molecular_Function_2023	Alanine Transmembrane Transporter Activity (GO:0022858)	0.0132223	85.3333	369.139	0.0593261	1	SLC38A2
5	G4_N	GO_Molecular_Function_2023	Acidic Amino Acid Transmembrane Transporter Activity (GO:0015172)	0.0141604	79.2341	337.324	0.0593261	1	SLC38A2
5	G4_N	GO_Molecular_Function_2023	Ribosomal Small Subunit Binding (GO:0043024)	0.0150977	73.9481	310.08	0.0593261	1	PIM1
5	G4_N	GO_Molecular_Function_2023	Histone Acetyltransferase Binding (GO:0035035)	0.0160341	69.3229	286.514	0.0593261	1	EGR1
5	G4_N	GO_Molecular_Function_2023	DNA Binding, Bending (GO:0008301)	0.0160341	69.3229	286.514	0.0593261	1	LEF1
7	G4_G4D_N	GO_Biological_Process_2023	Regulation Of Protein Localization To Nucleus (GO:1900180)	0.0114707	6.83881	30.5555	0.059518	3	BMP4, NGFR, SHH
7	G4_G4D_N	GO_Biological_Process_2023	Regulation Of Cell Development (GO:0060284)	0.0114707	6.83881	30.5555	0.059518	3	HES7, HES3, HES2
7	G4_G4D_N	GO_Biological_Process_2023	Regulation Of Apoptotic Process (GO:0042981)	0.0115398	2.15174	9.60098	0.0596511	13	TFAP2A, EGLN3, RARG, PLK2, GATA6, HTRA1, DKK1, BMP4, NEUROD1, SHH, SFRP2, SPRY2, SOX8
5	G4_N	GO_Biological_Process_2023	Negative Regulation Of Extrinsic Apoptotic Signaling Pathway In Absence Of Ligand (GO:2001240)	0.0207034	52.8042	204.746	0.0597666	1	SNAI2
5	G4_N	GO_Biological_Process_2023	Placenta Development (GO:0001890)	0.0207034	52.8042	204.746	0.0597666	1	IGF2
5	G4_N	GO_Biological_Process_2023	Negative Regulation Of Signal Transduction In Absence Of Ligand (GO:1901099)	0.0207034	52.8042	204.746	0.0597666	1	SNAI2
5	G4_N	GO_Molecular_Function_2023	Amino Acid:Sodium Symporter Activity (GO:0005283)	0.0169696	65.2418	265.947	0.0597977	1	SLC38A2
6	G4_G4D	GO_Biological_Process_2023	Canonical Wnt Signaling Pathway (GO:0060070)	0.0119672	6.69704	29.6383	0.0598361	3	FZD8, FZD10, GATA3
6	G4_G4D	GO_Biological_Process_2023	Negative Regulation Of Neuron Differentiation (GO:0045665)	0.0121105	13.1171	57.8945	0.0598485	2	SIX3, SOX9
6	G4_G4D	GO_Biological_Process_2023	Regulation Of Interleukin-4 Production (GO:0032673)	0.0121105	13.1171	57.8945	0.0598485	2	CEBPB, GATA3
6	G4_G4D	GO_Biological_Process_2023	Potassium Ion Homeostasis (GO:0055075)	0.0121105	13.1171	57.8945	0.0598485	2	ATP1A3, KCNJ2
5	G4_N	GO_Molecular_Function_2023	Retinoic Acid Binding (GO:0001972)	0.0179043	61.6142	247.856	0.0602237	1	CYP26C1
1	N	GO_Molecular_Function_2023	Thyroid Hormone Transmembrane Transporter Activity (GO:0015349)	0.00539604	23.9817	125.235	0.0603176	2	SLC7A5, SLC7A8
1	N	GO_Molecular_Function_2023	Alpha-(1->3)-Fucosyltransferase Activity (GO:0046920)	0.00539604	23.9817	125.235	0.0603176	2	FUT6, FUT3
1	N	GO_Molecular_Function_2023	Retinal Dehydrogenase Activity (GO:0001758)	0.00539604	23.9817	125.235	0.0603176	2	ALDH1A3, ALDH1A2
1	N	GO_Molecular_Function_2023	Fibroblast Growth Factor Receptor Binding (GO:0005104)	0.00543233	9.48865	49.487	0.0603176	3	FGF8, FGF20, FGF3
2	G4D	GO_Biological_Process_2023	Positive Regulation Of Synaptic Transmission, Glutamatergic (GO:0051968)	0.0217817	50.0226	191.421	0.0604041	1	NLGN3
2	G4D	GO_Biological_Process_2023	Positive Regulation Of Excitatory Postsynaptic Potential (GO:2000463)	0.0217817	50.0226	191.421	0.0604041	1	NLGN3
2	G4D	GO_Biological_Process_2023	Positive Regulation Of Phosphorylation (GO:0042327)	0.0220101	9.58321	36.572	0.0604041	2	SOX9, NKX3-1
2	G4D	GO_Biological_Process_2023	Positive Regulation Of Morphogenesis Of An Epithelium (GO:1905332)	0.022761	47.7464	180.611	0.0604041	1	SOX9
2	G4D	GO_Biological_Process_2023	Negative Regulation Of Neuron Differentiation (GO:0045665)	0.022761	47.7464	180.611	0.0604041	1	SOX9
2	G4D	GO_Biological_Process_2023	Response To BMP (GO:0071772)	0.022761	47.7464	180.611	0.0604041	1	SOX9
2	G4D	GO_Biological_Process_2023	Axon Extension (GO:0048675)	0.022761	47.7464	180.611	0.0604041	1	NLGN3
2	G4D	GO_Biological_Process_2023	Endocardial Cushion Development (GO:0003197)	0.022761	47.7464	180.611	0.0604041	1	SOX9
2	G4D	GO_Biological_Process_2023	Protein Kinase B Signaling (GO:0043491)	0.0237393	45.6682	170.827	0.0606672	1	NKX3-1
2	G4D	GO_Biological_Process_2023	ERK1 And ERK2 Cascade (GO:0070371)	0.0237393	45.6682	170.827	0.0606672	1	SOX9
2	G4D	GO_Biological_Process_2023	Negative Regulation Of Ossification (GO:0030279)	0.0237393	45.6682	170.827	0.0606672	1	SOX9
2	G4D	GO_Biological_Process_2023	Regulation Of AMPA Receptor Activity (GO:2000311)	0.0237393	45.6682	170.827	0.0606672	1	NLGN3
2	G4D	GO_Biological_Process_2023	Positive Regulation Of Cell Cycle G2/M Phase Transition (GO:1902751)	0.0237393	45.6682	170.827	0.0606672	1	DYRK3
1	N	GO_Biological_Process_2023	Sphingolipid Metabolic Process (GO:0006665)	0.00465569	4.12079	22.1273	0.0606952	6	FUT6, FA2H, SPTLC3, ELOVL2, ENPP2, FUT3
1	N	GO_Biological_Process_2023	Cellular Response To BMP Stimulus (GO:0071773)	0.00465995	4.94552	26.5513	0.0606952	5	SFRP1, SMAD4, TGFB1, DLX5, BMP7
7	G4_G4D_N	BioPlanet_2019	FOXM1 transcription factor network	0.0059456	8.82337	45.2207	0.0607773	3	CCND1, FOS, CDC25B
6	G4_G4D	WikiPathway_2023_Human	GDNF RET Signaling Axis WP4830	0.0121105	13.1171	57.8945	0.0608158	2	GATA3, PAX2
2	G4D	GO_Biological_Process_2023	Regulation Of Chondrocyte Differentiation (GO:0032330)	0.0247168	43.7632	161.936	0.0609092	1	SOX9
2	G4D	GO_Biological_Process_2023	Cellular Response To Steroid Hormone Stimulus (GO:0071383)	0.0247168	43.7632	161.936	0.0609092	1	NKX3-1
2	G4D	GO_Biological_Process_2023	Chemical Synaptic Transmission, Postsynaptic (GO:0099565)	0.0247168	43.7632	161.936	0.0609092	1	NLGN3
2	G4D	GO_Biological_Process_2023	Inner Ear Morphogenesis (GO:0042472)	0.0247168	43.7632	161.936	0.0609092	1	SOX9
2	G4D	GO_Biological_Process_2023	Regulation Of Biomineral Tissue Development (GO:0070167)	0.0247168	43.7632	161.936	0.0609092	1	SOX9
6	G4_G4D	GO_Biological_Process_2023	Axonogenesis (GO:0007409)	0.0123794	3.81177	16.7402	0.0609412	5	EFNB2, NELL2, TUBB3, ISL1, PAX2
4	G4	GO_Biological_Process_2023	Neurogenesis (GO:0022008)	0.00370763	24.214	135.534	0.0610435	2	LPAR1, BTBD6
1	N	GO_Biological_Process_2023	Positive Regulation Of T Cell Cytokine Production (GO:0002726)	0.00474895	10.0163	53.5856	0.0610954	3	FZD5, IL1B, TBX21
1	N	GO_Biological_Process_2023	Positive Regulation Of Smoothened Signaling Pathway (GO:0045880)	0.00474895	10.0163	53.5856	0.0610954	3	SFRP1, DHH, GLI1
7	G4_G4D_N	WikiPathway_2023_Human	Small Ligand GPCRs WP247	0.0124563	13.0886	57.4003	0.0612606	2	PTAFR, S1PR1
6	G4_G4D	WikiPathway_2023_Human	Physico Chemical Features And Toxicity Associated Pathways WP3680	0.0124712	6.59041	28.8945	0.0612948	3	MYC, FZD8, FZD10
5	G4_N	GO_Biological_Process_2023	Regulation Of Interleukin-4 Production (GO:0032673)	0.0216348	50.4015	193.212	0.0612986	1	LEF1
5	G4_N	GO_Biological_Process_2023	Regulation Of Cell Junction Assembly (GO:1901888)	0.0216348	50.4015	193.212	0.0612986	1	SNAI2
3	G4D_N	GO_Biological_Process_2023	Protein Localization To Membrane (GO:0072657)	0.0170782	10.9634	44.6206	0.0614058	2	CDH1, PKP3
3	G4D_N	GO_Biological_Process_2023	Extracellular Matrix Assembly (GO:0085029)	0.0177077	62.3844	251.643	0.0614058	1	HAS1
3	G4D_N	GO_Biological_Process_2023	Regulation Of Hematopoietic Progenitor Cell Differentiation (GO:1901532)	0.0177077	62.3844	251.643	0.0614058	1	MIXL1
3	G4D_N	GO_Biological_Process_2023	Positive Regulation Of Dendrite Extension (GO:1903861)	0.0177077	62.3844	251.643	0.0614058	1	SYT1
1	N	Reactome_2022	FGFRL1 Modulation Of FGFR1 Signaling R-HSA-5658623	0.00112594	18.0367	122.454	0.0615802	3	FGF8, FGF3, FGFRL1
5	G4_N	WikiPathway_2023_Human	Quercetin And Nf kB AP 1 Induced Apoptosis WP2435	0.0150977	73.9481	310.08	0.0618457	1	MMP1
5	G4_N	WikiPathway_2023_Human	TGF Beta Signaling In Thyroid Cells For Epithelial Mesenchymal Transition WP3859	0.0160341	69.3229	286.514	0.0618457	1	SNAI2
5	G4_N	WikiPathway_2023_Human	miR 509 3P Alteration Of YAP1 ECM Axis WP3967	0.0160341	69.3229	286.514	0.0618457	1	SNAI2
5	G4_N	WikiPathway_2023_Human	Regulation Of Wnt B Catenin Signaling By Small Molecule Compounds WP3664	0.0160341	69.3229	286.514	0.0618457	1	LEF1
5	G4_N	WikiPathway_2023_Human	Amplification And Expansion Of Oncogenic Pathways As Metastatic Traits WP3678	0.0160341	69.3229	286.514	0.0618457	1	LEF1
3	G4D_N	GO_Biological_Process_2023	Regulation Of Protein Deacetylation (GO:0090311)	0.01874	58.7118	233.502	0.0619862	1	SPRED1
3	G4D_N	GO_Biological_Process_2023	Regulation Of Dendrite Extension (GO:1903859)	0.01874	58.7118	233.502	0.0619862	1	SYT1
3	G4D_N	GO_Biological_Process_2023	Regulation Of Cell-Cell Adhesion Mediated By Cadherin (GO:2000047)	0.01874	58.7118	233.502	0.0619862	1	FOXA2
6	G4_G4D	GO_Biological_Process_2023	Positive Regulation Of Epithelial Cell Proliferation (GO:0050679)	0.0126666	4.67156	20.4091	0.0621149	4	NELL2, MYC, SOX9, PAX2
1	N	GO_Biological_Process_2023	Positive Regulation Of Signal Transduction (GO:0009967)	0.00485889	2.62542	13.9855	0.0621285	11	MESP1, SFRP1, TGFB1, DHH, IL1B, ITGB3, STAT3, ZBTB7B, GLI1, DLL1, DACT1
4	G4	KEGG_2021_Human	Acute myeloid leukemia	0.00682666	17.4927	87.2349	0.0621985	2	RUNX1, RUNX1T1
7	G4_G4D_N	GO_Biological_Process_2023	Gonad Development (GO:0008406)	0.0120799	6.70169	29.5961	0.0622094	3	GATA6, SOX8, GATA4
2	G4D	GO_Biological_Process_2023	Cellular Response To Xenobiotic Stimulus (GO:0071466)	0.0256933	42.0105	153.823	0.0624238	1	NKX3-1
2	G4D	GO_Biological_Process_2023	cAMP-mediated Signaling (GO:0019933)	0.0256933	42.0105	153.823	0.0624238	1	SOX9
3	G4D_N	GO_Biological_Process_2023	Gastrulation (GO:0007369)	0.0197713	55.4472	217.549	0.0625121	1	MIXL1
3	G4D_N	GO_Biological_Process_2023	Regulation Of B Cell Differentiation (GO:0045577)	0.0197713	55.4472	217.549	0.0625121	1	MMP14
3	G4D_N	GO_Biological_Process_2023	Dopaminergic Neuron Differentiation (GO:0071542)	0.0197713	55.4472	217.549	0.0625121	1	FOXA2
3	G4D_N	GO_Cellular_Component_2023	Adherens Junction (GO:0005912)	0.010687	14.1046	64.0167	0.0625955	2	CDH1, PKP3
1	N	KEGG_2021_Human	Protein digestion and absorption	0.00723325	3.73673	18.4186	0.0626882	6	COL16A1, COL5A1, SLC7A8, COL9A1, SLC3A1, ATP1B2
7	G4_G4D_N	GO_Biological_Process_2023	Regulation Of Cellular Response To Growth Factor Stimulus (GO:0090287)	0.0124563	13.0886	57.4003	0.0627379	2	FST, OTX2
7	G4_G4D_N	GO_Biological_Process_2023	Regulation Of Lymphocyte Differentiation (GO:0045619)	0.0124563	13.0886	57.4003	0.0627379	2	PRDM1, ZFP36L2
7	G4_G4D_N	GO_Biological_Process_2023	Oligodendrocyte Differentiation (GO:0048709)	0.0124563	13.0886	57.4003	0.0627379	2	SHH, SOX8
7	G4_G4D_N	GO_Biological_Process_2023	Positive Regulation Of Alpha-Beta T Cell Activation (GO:0046635)	0.0124563	13.0886	57.4003	0.0627379	2	SHH, PNP
7	G4_G4D_N	GO_Biological_Process_2023	Mesoderm Development (GO:0007498)	0.0124563	13.0886	57.4003	0.0627379	2	HES7, FOXC2
7	G4_G4D_N	GO_Biological_Process_2023	Regulation Of B Cell Differentiation (GO:0045577)	0.0124563	13.0886	57.4003	0.0627379	2	ID2, ZFP36L2
6	G4_G4D	GO_Molecular_Function_2023	Retinoic Acid Binding (GO:0001972)	0.00834273	16.2067	77.5712	0.0627691	2	CYP26B1, NR2F2
1	N	Reactome_2022	FGFR4 Ligand Binding And Activation R-HSA-190322	0.00141558	16.3962	107.562	0.0629595	3	FGF8, FGF20, FGFR4
1	N	Reactome_2022	Transferrin Endocytosis And Recycling R-HSA-917977	0.00161091	8.92661	57.4066	0.0629595	4	ATP6AP1, ATP6V0A4, ATP6V1G3, ATP6V1B1
1	N	Reactome_2022	Signaling By PDGF R-HSA-186797	0.00163382	6.42324	41.2169	0.0629595	5	PDGFRA, STAT3, NCK2, COL9A1, THBS4
1	N	Reactome_2022	Phospholipase C-mediated Cascade; FGFR4 R-HSA-5654228	0.00174797	15.0291	95.424	0.0629595	3	FGF8, FGF20, FGFR4
1	N	Reactome_2022	PI3K/AKT Signaling In Cancer R-HSA-2219528	0.00178771	4.32817	27.3836	0.0629595	7	PRR5, PDGFRA, KITLG, FGF8, FGF20, FGFR4, FGF3
1	N	Reactome_2022	Constitutive Signaling By Aberrant PI3K In Cancer R-HSA-2219530	0.00182769	5.04064	31.7797	0.0629595	6	PDGFRA, KITLG, FGF8, FGF20, FGFR4, FGF3
1	N	Reactome_2022	Diseases Of Signal Transduction By Growth Factor Receptors And Second Messengers R-HSA-5663202	0.00192979	2.40565	15.0361	0.0629595	16	PRR5, PDGFRA, SMAD4, TGFB1, DHH, ITGB3, STAT3, DLL1, HDAC9, FGF3, KITLG, FGF8, ESRP1, KDR, FGF20, FGFR4
1	N	Reactome_2022	Amino Acid Transport Across Plasma Membrane R-HSA-352230	0.00204147	8.31013	51.4737	0.0629595	4	SLC7A5, SLC25A29, SLC7A8, SLC3A1
1	N	Reactome_2022	ECM Proteoglycans R-HSA-3000178	0.00210081	6.03692	37.2202	0.0629595	5	VCAN, SPARC, TGFB1, ITGB3, COL9A1
1	N	Reactome_2022	Phospholipase C-mediated Cascade: FGFR1 R-HSA-5654219	0.00212522	13.8723	85.3683	0.0629595	3	FGF8, FGF20, FGF3
1	N	Reactome_2022	FGFR1 Ligand Binding And Activation R-HSA-190242	0.00212522	13.8723	85.3683	0.0629595	3	FGF8, FGF20, FGF3
3	G4D_N	GO_Biological_Process_2023	Regulation Of Protein Localization To Cell Periphery (GO:1904375)	0.0208015	52.5263	203.42	0.0629904	1	MMP14
3	G4D_N	GO_Biological_Process_2023	Regulation Of Fibroblast Migration (GO:0010762)	0.0208015	52.5263	203.42	0.0629904	1	HAS1
3	G4D_N	GO_Biological_Process_2023	Positive Regulation Of Embryonic Development (GO:0040019)	0.0208015	52.5263	203.42	0.0629904	1	FOXA2
2	G4D	GO_Biological_Process_2023	Positive Regulation Of Immune System Process (GO:0002684)	0.0266688	40.3927	146.394	0.0630188	1	CFP
2	G4D	GO_Biological_Process_2023	Cellular Response To Epidermal Growth Factor Stimulus (GO:0071364)	0.0266688	40.3927	146.394	0.0630188	1	SOX9
2	G4D	GO_Biological_Process_2023	Positive Regulation Of Mitotic Cell Cycle (GO:0045931)	0.0266688	40.3927	146.394	0.0630188	1	NKX3-1
2	G4D	GO_Biological_Process_2023	Regulation Of Transcription Regulatory Region DNA Binding (GO:2000677)	0.0266688	40.3927	146.394	0.0630188	1	POU4F1
1	N	GO_Biological_Process_2023	Regulation Of Neurogenesis (GO:0050767)	0.00496916	4.86551	25.8091	0.0631534	5	HES7, HES6, IL1B, HES1, DLL1
5	G4_N	BioPlanet_2019	Diabetes pathways	0.00737992	17.295	84.901	0.063252	2	MMP1, IGF2
5	G4_N	BioPlanet_2019	Binding of RNA by insulin-like growth factor 2 mRNA binding proteins (IGF2BPs/IMPs/VICKZs)	0.00757601	158.524	774.035	0.063252	1	IGF2
5	G4_N	BioPlanet_2019	Interleukin-5 regulation of apoptosis	0.00812411	16.4366	79.1081	0.063252	2	EGR1, PIM1
5	G4_N	GO_Biological_Process_2023	Regulation Of Muscle Cell Differentiation (GO:0051147)	0.0225653	48.2077	182.772	0.0633485	1	IGF2
7	G4_G4D_N	GO_Biological_Process_2023	Regulation Of Myoblast Differentiation (GO:0045661)	0.0127074	6.56996	28.6816	0.0635371	3	BMP4, MYOD1, SOX8
7	G4_G4D_N	GO_Biological_Process_2023	Mesenchymal Cell Differentiation (GO:0048762)	0.0127074	6.56996	28.6816	0.0635371	3	FOXC1, NOG, BMP7
5	G4_N	GO_Biological_Process_2023	Regulation Of Chondrocyte Differentiation (GO:0032330)	0.023495	46.1968	173.283	0.0635874	1	SNAI2
5	G4_N	GO_Biological_Process_2023	Negative Regulation Of Intrinsic Apoptotic Signaling Pathway In Response To DNA Damage (GO:1902230)	0.023495	46.1968	173.283	0.0635874	1	SNAI2
5	G4_N	GO_Biological_Process_2023	Regulation Of Glycogen Biosynthetic Process (GO:0005979)	0.023495	46.1968	173.283	0.0635874	1	IGF2
5	G4_N	GO_Biological_Process_2023	Regulation Of Keratinocyte Proliferation (GO:0010837)	0.023495	46.1968	173.283	0.0635874	1	SNAI2
5	G4_N	GO_Biological_Process_2023	Organelle Fusion (GO:0048284)	0.0244238	44.3467	164.624	0.0635874	1	CYP26C1
5	G4_N	GO_Biological_Process_2023	L-amino Acid Transport (GO:0015807)	0.0244238	44.3467	164.624	0.0635874	1	SLC38A2
5	G4_N	GO_Biological_Process_2023	Positive Regulation Of Nuclear Division (GO:0051785)	0.0244238	44.3467	164.624	0.0635874	1	IGF2
5	G4_N	GO_Biological_Process_2023	Wnt Signaling Pathway, Planar Cell Polarity Pathway (GO:0060071)	0.0244238	44.3467	164.624	0.0635874	1	PRICKLE1
5	G4_N	GO_Biological_Process_2023	Cellular Response To Epidermal Growth Factor Stimulus (GO:0071364)	0.0253518	42.6389	156.694	0.0635874	1	SNAI2
5	G4_N	GO_Biological_Process_2023	Regulation Of Extrinsic Apoptotic Signaling Pathway In Absence Of Ligand (GO:2001239)	0.0253518	42.6389	156.694	0.0635874	1	SNAI2
5	G4_N	GO_Biological_Process_2023	In Utero Embryonic Development (GO:0001701)	0.0253518	42.6389	156.694	0.0635874	1	IGF2
5	G4_N	GO_Biological_Process_2023	Amino Acid Import Across Plasma Membrane (GO:0089718)	0.0253518	42.6389	156.694	0.0635874	1	SLC38A2
5	G4_N	GO_Biological_Process_2023	Negative Regulation Of Notch Signaling Pathway (GO:0045746)	0.0253518	42.6389	156.694	0.0635874	1	LFNG
4	G4	Reactome_2022	Signaling By WNT R-HSA-195721	0.00206215	8.22278	50.8497	0.0639267	4	SOX3, WNT6, WNT9A, DACT1
6	G4_G4D	GO_Biological_Process_2023	ERK1 And ERK2 Cascade (GO:0070371)	0.0131488	12.5202	54.2303	0.0639876	2	MYC, SOX9
6	G4_G4D	GO_Biological_Process_2023	Positive Regulation Of BMP Signaling Pathway (GO:0030513)	0.0131488	12.5202	54.2303	0.0639876	2	FOXD1, TBX20
2	G4D	GO_Biological_Process_2023	Cellular Component Assembly (GO:0022607)	0.0274201	8.49354	30.5468	0.0640067	2	NLGN3, SOX9
2	G4D	GO_Biological_Process_2023	Regulation Of Chemotaxis (GO:0050920)	0.0276435	38.8947	139.569	0.0640067	1	NOVA2
2	G4D	GO_Biological_Process_2023	Limb Development (GO:0060173)	0.0276435	38.8947	139.569	0.0640067	1	TBX4
3	G4D_N	WikiPathway_2023_Human	A Network Map Of Macrophage Stimulating Protein MSP Signaling WP5353	0.0033151	26.1829	149.485	0.0640919	2	ZEB2, CDH1
2	G4D	GO_Biological_Process_2023	Regulation Of Protein Phosphorylation (GO:0001932)	0.0284024	8.32995	29.6653	0.06411	2	SOX9, NKX3-1
2	G4D	GO_Biological_Process_2023	Positive Regulation Of Signal Transduction (GO:0009967)	0.0286006	8.29798	29.4937	0.06411	2	NLGN3, NKX3-1
2	G4D	GO_Biological_Process_2023	Morphogenesis Of An Epithelium (GO:0002009)	0.0286172	37.5038	133.279	0.06411	1	SOX9
2	G4D	GO_Biological_Process_2023	Chondrocyte Differentiation (GO:0002062)	0.0286172	37.5038	133.279	0.06411	1	SOX9
2	G4D	GO_Biological_Process_2023	Response To Steroid Hormone (GO:0048545)	0.0286172	37.5038	133.279	0.06411	1	NKX3-1
5	G4_N	GO_Biological_Process_2023	Negative Regulation Of Signal Transduction (GO:0009968)	0.0261461	8.75294	31.8962	0.064331	2	CYP26C1, SNAI2
5	G4_N	GO_Biological_Process_2023	Regulation Of DNA Damage Response, Signal Transduction By P53 Class Mediator (GO:0043516)	0.026279	41.0576	149.408	0.064331	1	SNAI2
5	G4_N	GO_Biological_Process_2023	Primary Neural Tube Formation (GO:0014020)	0.026279	41.0576	149.408	0.064331	1	PRICKLE1
5	G4_N	GO_Biological_Process_2023	Regulation Of Protein Modification By Small Protein Conjugation Or Removal (GO:1903320)	0.0272053	39.5893	142.693	0.0645335	1	EGR1
5	G4_N	GO_Biological_Process_2023	Regulation Of Establishment Of Planar Polarity (GO:0090175)	0.0272053	39.5893	142.693	0.0645335	1	PRICKLE1
5	G4_N	GO_Biological_Process_2023	Tube Closure (GO:0060606)	0.0272053	39.5893	142.693	0.0645335	1	PRICKLE1
5	G4_N	GO_Biological_Process_2023	Negative Regulation Of DNA Binding (GO:0043392)	0.0272053	39.5893	142.693	0.0645335	1	LEF1
1	N	GO_Biological_Process_2023	Regulation Of Skeletal Muscle Fiber Development (GO:0048742)	0.00539604	23.9817	125.235	0.064725	2	HDAC9, MYF5
1	N	GO_Biological_Process_2023	Coronary Vasculature Development (GO:0060976)	0.00539604	23.9817	125.235	0.064725	2	MESP1, APLN
1	N	GO_Biological_Process_2023	Foam Cell Differentiation (GO:0090077)	0.00539604	23.9817	125.235	0.064725	2	TGFB1, WNT5A
1	N	GO_Biological_Process_2023	Thyroid Hormone Transport (GO:0070327)	0.00539604	23.9817	125.235	0.064725	2	SLC7A5, SLC7A8
1	N	GO_Biological_Process_2023	Leukocyte Aggregation (GO:0070486)	0.00539604	23.9817	125.235	0.064725	2	IL1B, CD44
1	N	GO_Biological_Process_2023	Positive Regulation Of Cell-Matrix Adhesion (GO:0001954)	0.00541224	6.17618	32.2341	0.064725	4	SFRP1, COL16A1, KDR, FUT1
1	N	GO_Biological_Process_2023	Positive Regulation Of miRNA Transcription (GO:1902895)	0.00541224	6.17618	32.2341	0.064725	4	FOXA1, TGFB1, STAT3, APLN
1	N	GO_Biological_Process_2023	Regulation Of Vascular Endothelial Growth Factor Receptor Signaling Pathway (GO:0030947)	0.00543233	9.48865	49.487	0.064725	3	CADM4, ITGB3, IL1B
1	N	GO_Biological_Process_2023	Negative Regulation Of Extrinsic Apoptotic Signaling Pathway In Absence Of Ligand (GO:2001240)	0.00543233	9.48865	49.487	0.064725	3	EYA1, IL1B, SNAI2
1	N	GO_Biological_Process_2023	Negative Regulation Of Signal Transduction In Absence Of Ligand (GO:1901099)	0.00543233	9.48865	49.487	0.064725	3	EYA1, IL1B, SNAI2
1	N	GO_Biological_Process_2023	Oligosaccharide Biosynthetic Process (GO:0009312)	0.00543233	9.48865	49.487	0.064725	3	FUT6, FUT1, FUT3
6	G4_G4D	WikiPathway_2023_Human	Melanoma WP4685	0.0135154	6.38698	27.4891	0.0649369	3	GADD45A, KIT, GADD45G
6	G4_G4D	WikiPathway_2023_Human	miRNA Regulation Of DNA Damage Response WP1530	0.0140556	6.28989	26.8247	0.0649369	3	GADD45A, MYC, GADD45G
6	G4_G4D	WikiPathway_2023_Human	DNA Damage Response WP707	0.0140556	6.28989	26.8247	0.0649369	3	GADD45A, MYC, GADD45G
7	G4_G4D_N	Reactome_2022	Nuclear Events (Kinase And Transcription Factor Activation) R-HSA-198725	0.00222044	7.87998	48.1471	0.0651329	4	ID2, ID3, FOS, F3
3	G4D_N	GO_Biological_Process_2023	Positive Regulation Of Signal Transduction By P53 Class Mediator (GO:1901798)	0.0218307	49.8975	190.83	0.0651888	1	SPRED1
5	G4_N	GO_Biological_Process_2023	Regulation Of Apoptotic Process (GO:0042981)	0.0277437	5.14931	18.4589	0.0653045	3	EGR1, LEF1, PIM1
3	G4D_N	GO_Biological_Process_2023	Regulation Of Dopamine Secretion (GO:0014059)	0.0228588	47.519	179.547	0.0655286	1	SYT1
3	G4D_N	GO_Biological_Process_2023	Glucose Transmembrane Transport (GO:1904659)	0.0228588	47.519	179.547	0.0655286	1	SLC2A2
3	G4D_N	GO_Biological_Process_2023	Hexose Transmembrane Transport (GO:0008645)	0.0228588	47.519	179.547	0.0655286	1	SLC2A2
7	G4_G4D_N	WikiPathway_2023_Human	Myometrial Relaxation And Contraction Pathways WP289	0.0135543	3.72167	16.0071	0.0655855	5	CNN1, RGS2, IGFBP2, RGS20, FOS
5	G4_N	GO_Biological_Process_2023	Response To Epidermal Growth Factor (GO:0070849)	0.0281308	38.2222	136.487	0.0657101	1	SNAI2
4	G4	WikiPathway_2023_Human	Wnt Beta Catenin Signaling Pathway In Leukemia WP3658	0.00105241	47.4738	325.512	0.065849	2	SALL4, RUNX1T1
4	G4	WikiPathway_2023_Human	Osteoblast Differentiation And Related Diseases WP4787	0.00134386	15.2286	100.695	0.065849	3	WNT6, WNT9A, GLI2
2	G4D	GO_Biological_Process_2023	Response To Epidermal Growth Factor (GO:0070849)	0.02959	36.2087	127.466	0.0658616	1	SOX9
2	G4D	GO_Biological_Process_2023	Chemical Synaptic Transmission (GO:0007268)	0.0300037	8.08077	28.3347	0.065899	2	NLGN3, SNCB
2	G4D	GO_Biological_Process_2023	Toll-Like Receptor Signaling Pathway (GO:0002224)	0.0305619	35	122.08	0.065899	1	IRAK2
2	G4D	GO_Biological_Process_2023	Modulation Of Excitatory Postsynaptic Potential (GO:0098815)	0.0305619	35	122.08	0.065899	1	NLGN3
2	G4D	GO_Biological_Process_2023	Central Nervous System Neuron Differentiation (GO:0021953)	0.0305619	35	122.08	0.065899	1	NOVA2
2	G4D	GO_Biological_Process_2023	Response To Estradiol (GO:0032355)	0.0305619	35	122.08	0.065899	1	POU4F1
5	G4_N	WikiPathway_2023_Human	Serotonin Receptor 4 6 7 And NR3C Signaling WP734	0.0179043	61.6142	247.856	0.0659205	1	EGR1
3	G4D_N	GO_Biological_Process_2023	Heparan Sulfate Proteoglycan Biosynthetic Process (GO:0015012)	0.0238859	45.3568	169.383	0.0661245	1	HS3ST1
3	G4D_N	GO_Biological_Process_2023	Regulation Of Myotube Differentiation (GO:0010830)	0.0238859	45.3568	169.383	0.0661245	1	MMP14
3	G4D_N	GO_Biological_Process_2023	Negative Regulation Of Multicellular Organismal Process (GO:0051241)	0.0241443	9.07837	33.8052	0.0661245	2	SPRED1, FOXA2
3	G4D_N	GO_Biological_Process_2023	Positive Regulation Of Developmental Process (GO:0051094)	0.0245344	8.99886	33.3649	0.0661245	2	MIXL1, FOXA2
3	G4D_N	GO_Biological_Process_2023	Positive Regulation Of Cellular Response To Transforming Growth Factor Beta Stimulus (GO:1903846)	0.024912	43.3826	160.186	0.0661245	1	ZEB2
3	G4D_N	GO_Biological_Process_2023	Positive Regulation Of Transforming Growth Factor Beta Receptor Signaling Pathway (GO:0030511)	0.024912	43.3826	160.186	0.0661245	1	ZEB2
5	G4_N	WikiPathway_2023_Human	Imatinib And Chronic Myeloid Leukemia WP3640	0.0188382	58.3684	231.832	0.0663433	1	PIM1
6	G4_G4D	Reactome_2022	POU5F1 (OCT4), SOX2, NANOG Activate Genes Related To Proliferation R-HSA-2892247	0.00332947	27.5611	157.235	0.0669398	2	NANOG, TDGF1
6	G4_G4D	Reactome_2022	Activation Of TFAP2 (AP-2) Family Of Transcription Factors R-HSA-8866907	0.00332947	27.5611	157.235	0.0669398	2	TFAP2B, TFAP2E
7	G4_G4D_N	GO_Biological_Process_2023	Negative Regulation Of Phosphate Metabolic Process (GO:0045936)	0.0137592	12.3608	52.9789	0.0670885	2	BMP4, BMP7
7	G4_G4D_N	GO_Biological_Process_2023	Negative Regulation Of Reproductive Process (GO:2000242)	0.0137592	12.3608	52.9789	0.0670885	2	DUSP1, NODAL
7	G4_G4D_N	GO_Biological_Process_2023	Negative Regulation Of Small GTPase Mediated Signal Transduction (GO:0051058)	0.0137592	12.3608	52.9789	0.0670885	2	SPRY2, SPRY1
7	G4_G4D_N	GO_Biological_Process_2023	Cellular Response To Estradiol Stimulus (GO:0071392)	0.0137592	12.3608	52.9789	0.0670885	2	MYOD1, ZNF703
7	G4_G4D_N	GO_Biological_Process_2023	Positive Regulation Of Epithelial Cell Differentiation (GO:0030858)	0.0137592	12.3608	52.9789	0.0670885	2	BMP4, FOXJ1
7	G4_G4D_N	GO_Biological_Process_2023	Negative Regulation Of B Cell Activation (GO:0050869)	0.0137592	12.3608	52.9789	0.0670885	2	ID2, FOXJ1
7	G4_G4D_N	GO_Biological_Process_2023	Regulation Of Cardiac Muscle Cell Proliferation (GO:0060043)	0.0137592	12.3608	52.9789	0.0670885	2	NOG, TBX2
2	G4D	GO_Biological_Process_2023	Negative Regulation Of Osteoblast Differentiation (GO:0045668)	0.0315328	33.8693	117.077	0.0671532	1	SOX9
2	G4D	GO_Biological_Process_2023	Positive Regulation Of Synapse Assembly (GO:0051965)	0.0315328	33.8693	117.077	0.0671532	1	NLGN3
1	N	BioPlanet_2019	TGF-beta signaling pathway	0.00370646	3.10546	17.3834	0.0671594	9	SMAD4, TGFB1, RBL1, BAMBI, ITGB3, STAT3, LTBP1, HDAC9, CTGF
1	N	BioPlanet_2019	FRS2-mediated cascade	0.00379771	6.88344	38.3639	0.0671594	4	FGF8, FGF20, FGFR4, FGF3
1	N	BioPlanet_2019	Iron uptake and transport	0.00379771	6.88344	38.3639	0.0671594	4	HMOX1, ATP6V0A4, ATP6V1G3, ATP6V1B1
5	G4_N	GO_Biological_Process_2023	Protein Localization To Chromatin (GO:0071168)	0.0290555	36.9463	130.736	0.0673559	1	LEF1
2	G4D	GO_Biological_Process_2023	Epithelial Tube Morphogenesis (GO:0060562)	0.0325028	32.8092	112.418	0.067551	1	NKX3-1
2	G4D	GO_Biological_Process_2023	Positive Regulation Of Ion Transmembrane Transporter Activity (GO:0032414)	0.0325028	32.8092	112.418	0.067551	1	NLGN3
2	G4D	GO_Biological_Process_2023	Positive Regulation Of DNA Binding (GO:0043388)	0.0325028	32.8092	112.418	0.067551	1	POU4F1
2	G4D	GO_Biological_Process_2023	Signal Transduction By P53 Class Mediator (GO:0072331)	0.0325028	32.8092	112.418	0.067551	1	POU4F1
3	G4D_N	GO_Biological_Process_2023	Positive Regulation Of Striated Muscle Cell Differentiation (GO:0051155)	0.0259371	41.5729	151.828	0.0677861	1	MMP14
3	G4D_N	GO_Biological_Process_2023	Calcium-Ion Regulated Exocytosis (GO:0017156)	0.0269611	39.908	144.202	0.0677861	1	SYT1
3	G4D_N	GO_Biological_Process_2023	Cell-Cell Adhesion Mediated By Cadherin (GO:0044331)	0.0269611	39.908	144.202	0.0677861	1	CDH1
3	G4D_N	GO_Biological_Process_2023	Regulation Of Insulin Secretion Involved In Cellular Response To Glucose Stimulus (GO:0061178)	0.0279842	38.3712	137.22	0.0677861	1	FOXA2
3	G4D_N	GO_Biological_Process_2023	Negative Regulation Of Notch Signaling Pathway (GO:0045746)	0.0279842	38.3712	137.22	0.0677861	1	MMP14
3	G4D_N	GO_Biological_Process_2023	Regulation Of Catecholamine Secretion (GO:0050433)	0.0279842	38.3712	137.22	0.0677861	1	SYT1
3	G4D_N	GO_Biological_Process_2023	Regulation Of Protein Localization To Membrane (GO:1905475)	0.0290061	36.9481	130.806	0.0677861	1	MMP14
3	G4D_N	GO_Biological_Process_2023	Hematopoietic Progenitor Cell Differentiation (GO:0002244)	0.0290061	36.9481	130.806	0.0677861	1	MIXL1
3	G4D_N	GO_Biological_Process_2023	Regulation Of DNA Damage Response, Signal Transduction By P53 Class Mediator (GO:0043516)	0.0290061	36.9481	130.806	0.0677861	1	SPRED1
3	G4D_N	GO_Biological_Process_2023	Positive Regulation Of Protein Import Into Nucleus (GO:0042307)	0.0290061	36.9481	130.806	0.0677861	1	CDH1
3	G4D_N	GO_Biological_Process_2023	Regulation Of Calcium Ion-Dependent Exocytosis (GO:0017158)	0.0290061	36.9481	130.806	0.0677861	1	SYT1
1	N	GO_Biological_Process_2023	Positive Regulation Of Cell Migration (GO:0030335)	0.00572351	2.56428	13.2398	0.0678091	11	EPHA4, PDGFRA, CLDN4, TGFB1, FLT1, IL1B, STAT3, KDR, ENPP2, SNAI2, CLDN1
1	N	GO_Biological_Process_2023	Nitrogen Compound Transport (GO:0071705)	0.00576876	3.12803	16.1259	0.0679611	8	SLC22A4, SLC7A4, SLC7A5, SLC25A29, SLC22A5, SLC7A8, TXNIP, SLC3A1
6	G4_G4D	WikiPathway_2023_Human	Primary Focal Segmental Glomerulosclerosis FSGS WP2572	0.0157492	6.01551	24.9702	0.0680021	3	KIRREL2, JAG1, PAX2
6	G4_G4D	WikiPathway_2023_Human	TGF Beta Signaling Pathway WP366	0.0160375	4.34111	17.9411	0.0680021	4	KLF11, MYC, THBS1, ATF3
6	G4_G4D	WikiPathway_2023_Human	MECP2 And Associated Rett Syndrome WP3584	0.0163381	5.92927	24.3945	0.0680021	3	SST, GAD1, POU3F2
6	G4_G4D	WikiPathway_2023_Human	Chromosomal And Microsatellite Instability In Colorectal Cancer WP4216	0.0163381	5.92927	24.3945	0.0680021	3	GADD45A, MYC, GADD45G
6	G4_G4D	WikiPathway_2023_Human	Canonical And Non Canonical Notch Signaling WP3845	0.0164854	11.0161	45.2243	0.0680021	2	JAG1, MFAP2
6	G4_G4D	WikiPathway_2023_Human	FGFR3 Signaling In Chondrocyte Proliferation And Terminal Differentiation WP4767	0.0164854	11.0161	45.2243	0.0680021	2	IHH, SOX9
7	G4_G4D_N	GO_Biological_Process_2023	Regulation Of Mitotic Nuclear Division (GO:0007088)	0.0140175	6.32139	26.9762	0.0681062	3	BMP4, DUSP1, BMP7
6	G4_G4D	GO_Biological_Process_2023	Regulation Of Tumor Necrosis Factor Production (GO:0032680)	0.0141025	4.51872	19.2561	0.0681811	4	ZFP36, TWIST1, ISL1, THBS1
6	G4_G4D	GO_Biological_Process_2023	Regulation Of Chondrocyte Differentiation (GO:0032330)	0.0142244	11.9752	50.9282	0.0681811	2	SOX9, HOXA11
6	G4_G4D	GO_Biological_Process_2023	Cardiac Conduction System Development (GO:0003161)	0.0142244	11.9752	50.9282	0.0681811	2	NKX2-5, TBX5
6	G4_G4D	GO_Biological_Process_2023	Regulation Of B Cell Activation (GO:0050864)	0.0142244	11.9752	50.9282	0.0681811	2	TNIP2, FOXJ1
7	G4_G4D_N	BioPlanet_2019	Complement cascade regulation	0.00682697	18.5468	92.4906	0.0682697	2	C3, CFH
6	G4_G4D	GO_Biological_Process_2023	Regulation Of Programmed Cell Death (GO:0043067)	0.0143057	3.67003	15.587	0.0683136	5	PAX8, MECOM, SOX9, PAX2, MALT1
2	G4D	GO_Biological_Process_2023	Glial Cell Differentiation (GO:0010001)	0.0334719	31.8134	108.072	0.0683302	1	SOX9
2	G4D	GO_Biological_Process_2023	Response To Estrogen (GO:0043627)	0.0334719	31.8134	108.072	0.0683302	1	SOX9
2	G4D	GO_Biological_Process_2023	Embryonic Limb Morphogenesis (GO:0030326)	0.0334719	31.8134	108.072	0.0683302	1	TBX4
5	G4_N	GO_Biological_Process_2023	Regulation Of Transmembrane Transport (GO:0034762)	0.0299793	35.7527	125.394	0.0684149	1	PIM1
5	G4_N	GO_Biological_Process_2023	Neural Tube Closure (GO:0001843)	0.0299793	35.7527	125.394	0.0684149	1	PRICKLE1
5	G4_N	GO_Biological_Process_2023	Regulation Of DNA-templated Transcription (GO:0006355)	0.030183	3.36538	11.7804	0.0684149	5	EGR1, LEF1, IGF2, SNAI2, PRICKLE1
5	G4_N	GO_Biological_Process_2023	Positive Regulation Of RNA Metabolic Process (GO:0051254)	0.0309023	34.6337	120.419	0.0685225	1	SLC38A2
5	G4_N	GO_Biological_Process_2023	Regulation Of Activated T Cell Proliferation (GO:0046006)	0.0309023	34.6337	120.419	0.0685225	1	IGF2
5	G4_N	GO_Biological_Process_2023	Regulation Of Cell Adhesion Mediated By Integrin (GO:0033628)	0.0309023	34.6337	120.419	0.0685225	1	SNAI2
5	G4_N	KEGG_2021_Human	Hippo signaling pathway	0.0103069	14.483	66.259	0.0686406	2	LEF1, SNAI2
5	G4_N	KEGG_2021_Human	Hepatocellular carcinoma	0.0109201	14.0432	63.4354	0.0686406	2	LEF1, IGF2
1	N	GO_Biological_Process_2023	Transmembrane Receptor Protein Serine/Threonine Kinase Signaling Pathway (GO:0007178)	0.00586306	3.44406	17.6993	0.0686862	7	SMAD4, TGFB1, DLX5, BAMBI, ZMIZ2, STAT3, BMP7
4	G4	GO_Biological_Process_2023	Regulation Of Receptor Signaling Pathway Via JAK-STAT (GO:0046425)	0.00432435	22.3104	121.446	0.0687423	2	SOCS1, HES1
6	G4_G4D	GO_Biological_Process_2023	Positive Regulation Of Apoptotic Process (GO:0043065)	0.0144654	3.18019	13.4713	0.0688185	6	TFAP2B, KLF11, GADD45A, TNFSF10, FOXL2, GADD45G
4	G4	BioPlanet_2019	Interleukin-2/PI3K pathway	0.00190665	34.5108	216.121	0.0690209	2	UGCG, HSP90AA1
5	G4_N	GO_Molecular_Function_2023	N-acetyltransferase Activity (GO:0008080)	0.0216348	50.4015	193.212	0.0692635	1	SLC38A2
5	G4_N	GO_Molecular_Function_2023	Double-Stranded DNA Binding (GO:0003690)	0.0224638	5.60298	21.268	0.0692635	3	EGR1, LEF1, SNAI2
3	G4D_N	GO_Biological_Process_2023	Regulation Of Blood Coagulation (GO:0030193)	0.0300271	35.6268	124.895	0.0694175	1	FOXA2
1	N	KEGG_2021_Human	Alzheimer disease	0.00864198	2.22488	10.5707	0.0694326	13	FZD2, FZD5, FZD7, WNT5A, WNT8A, WNT8B, ATP2A1, FZD10, TUBB4B, PLCB4, TUBA3C, IL1B, ATF4
1	N	KEGG_2021_Human	Maturity onset diabetes of the young	0.00873699	7.83686	37.1482	0.0694326	3	HES1, GCK, NEUROG3
1	N	KEGG_2021_Human	Arrhythmogenic right ventricular cardiomyopathy	0.00890161	4.18761	19.7719	0.0694326	5	CDH2, ITGB3, ATP2A1, CACNG1, ACTB
2	G4D	GO_Biological_Process_2023	Intrinsic Apoptotic Signaling Pathway By P53 Class Mediator (GO:0072332)	0.0344401	30.8762	104.007	0.0694844	1	POU4F1
2	G4D	GO_Biological_Process_2023	Regulation Of Postsynaptic Membrane Potential (GO:0060078)	0.0344401	30.8762	104.007	0.0694844	1	NLGN3
7	G4_G4D_N	GO_Biological_Process_2023	Central Nervous System Development (GO:0007417)	0.0143697	2.86521	12.156	0.0695716	7	C3, SHH, ZIC3, FOXG1, FOXJ1, SOX8, MNX1
1	N	KEGG_2021_Human	Malaria	0.00923269	5.23446	24.5235	0.0696919	4	TGFB1, GYPC, IL1B, THBS4
1	N	WikiPathway_2023_Human	Notch Signaling Pathway WP61	0.0120464	4.81472	21.2762	0.0697566	4	HES6, STAT3, HES1, DLL1
1	N	WikiPathway_2023_Human	MicroRNAs In Cardiomyocyte Hypertrophy WP1544	0.0120825	3.8643	17.0647	0.0697566	5	TGFB1, FZD2, WNT5A, STAT3, HDAC9
7	G4_G4D_N	BioPlanet_2019	C-Myb transcription factor network	0.00729446	5.53844	27.2527	0.0699402	4	CCND1, MYOD1, MYB, PTGS2
7	G4_G4D_N	BioPlanet_2019	Oncostatin M	0.0072981	2.99593	14.7404	0.0699402	8	RARG, CCND1, IGFBP2, ALPL, PRDM1, PTGS2, F3, FOSL2
2	G4D	GO_Biological_Process_2023	Regulation Of Cell Cycle (GO:0051726)	0.0352349	7.38889	24.7211	0.0702042	2	SOX9, POU4F1
2	G4D	GO_Biological_Process_2023	Regulation Of Trans-Synaptic Signaling (GO:0099177)	0.0354073	29.9925	100.2	0.0702042	1	NLGN3
2	G4D	GO_Biological_Process_2023	Positive Regulation Of Signaling Receptor Activity (GO:2000273)	0.0354073	29.9925	100.2	0.0702042	1	NLGN3
1	N	WikiPathway_2023_Human	Regulation Of Actin Cytoskeleton WP51	0.0123858	2.95934	12.9951	0.0705667	7	PDGFRA, FGF8, MYL1, FGF20, FGFR4, ACTB, FGF3
3	G4D_N	WikiPathway_2023_Human	CKAP4 Signaling Pathway Map WP5322	0.00577629	19.5494	100.758	0.0705893	2	MMP14, CDH1
3	G4D_N	WikiPathway_2023_Human	CCL18 Signaling Pathway WP5097	0.00628419	199.74	1012.63	0.0705893	1	ZEB2
3	G4D_N	WikiPathway_2023_Human	Endoderm Differentiation WP2853	0.0093639	15.1342	70.6905	0.0705893	2	MIXL1, FOXA2
3	G4D_N	WikiPathway_2023_Human	Mesodermal Commitment Pathway WP2857	0.0100156	14.6014	67.2192	0.0705893	2	MIXL1, FOXA2
3	G4D_N	WikiPathway_2023_Human	Mammary Gland Development Pathway Involution Stage 4 Of 4 WP2815	0.0104528	110.944	506.005	0.0705893	1	CDH1
3	G4D_N	WikiPathway_2023_Human	Epithelial To Mesenchymal Transition In Colorectal Cancer WP4239	0.0120882	13.2052	58.3078	0.0705893	2	ZEB2, CDH1
3	G4D_N	WikiPathway_2023_Human	Disorders Of Galactose Metabolism WP5173	0.0135683	83.1958	357.744	0.0705893	1	SLC2A2
3	G4D_N	WikiPathway_2023_Human	Disorders Of Fructose Metabolism WP5178	0.0146047	76.7923	324.556	0.0705893	1	SLC2A2
3	G4D_N	WikiPathway_2023_Human	H19 Action Rb E2F1 Signaling And CDK Beta Catenin Activity WP3969	0.0146047	76.7923	324.556	0.0705893	1	CDH1
2	G4D	GO_Biological_Process_2023	Positive Regulation Of Immune Effector Process (GO:0002699)	0.0363737	29.1579	96.6267	0.0708978	1	CFP
2	G4D	GO_Biological_Process_2023	Aortic Valve Morphogenesis (GO:0003180)	0.0363737	29.1579	96.6267	0.0708978	1	SOX9
2	G4D	GO_Biological_Process_2023	Regulation Of Ossification (GO:0030278)	0.0363737	29.1579	96.6267	0.0708978	1	SOX9
1	N	KEGG_2021_Human	Collecting duct acid secretion	0.00971083	7.50994	34.8049	0.0710104	3	ATP6V0A4, ATP6V1G3, ATP6V1B1
3	G4D_N	GO_Biological_Process_2023	Positive Regulation Of Cell Communication (GO:0010647)	0.0310471	34.3966	119.433	0.0710119	1	SYT1
6	G4_G4D	Reactome_2022	Synthesis, Secretion, And Inactivation Of Glucose-dependent Insulinotropic Polypeptide (GIP) R-HSA-400511	0.00391604	25.0543	138.868	0.0712347	2	PAX6, ISL1
6	G4_G4D	Reactome_2022	Transcriptional Regulation Of Testis Differentiation R-HSA-9690406	0.00391604	25.0543	138.868	0.0712347	2	FOXL2, SOX9
6	G4_G4D	GO_Biological_Process_2023	Positive Regulation Of Intracellular Signal Transduction (GO:1902533)	0.0150648	2.46198	10.329	0.0713666	9	TNIP2, KIT, TNFSF10, GATA3, SOX9, TDGF1, THBS1, MALT1, PIK3R5
6	G4_G4D	GO_Biological_Process_2023	Regulation Of Cell Cycle Process (GO:0010564)	0.0152446	4.41046	18.4513	0.0713666	4	MYC, SIX3, SOX9, OBSL1
6	G4_G4D	GO_Biological_Process_2023	Negative Regulation Of Endothelial Cell Apoptotic Process (GO:2000352)	0.0153368	11.4757	47.9397	0.0713666	2	TNIP2, GATA3
6	G4_G4D	GO_Biological_Process_2023	L-amino Acid Transport (GO:0015807)	0.0153368	11.4757	47.9397	0.0713666	2	SLC32A1, SLC3A2
6	G4_G4D	GO_Biological_Process_2023	Camera-Type Eye Development (GO:0043010)	0.0153368	11.4757	47.9397	0.0713666	2	FOXL2, PAX2
6	G4_G4D	GO_Biological_Process_2023	Response To Glucocorticoid (GO:0051384)	0.0153368	11.4757	47.9397	0.0713666	2	ZFP36, ISL1
2	G4D	GO_Biological_Process_2023	Membrane Assembly (GO:0071709)	0.0373391	28.3684	93.2673	0.0715665	1	NLGN3
2	G4D	GO_Biological_Process_2023	Connective Tissue Development (GO:0061448)	0.0373391	28.3684	93.2673	0.0715665	1	SOX9
2	G4D	GO_Biological_Process_2023	Response To Transforming Growth Factor Beta (GO:0071559)	0.0373391	28.3684	93.2673	0.0715665	1	SOX9
5	G4_N	GO_Biological_Process_2023	Positive Regulation Of Mitotic Nuclear Division (GO:0045840)	0.0327458	32.5931	111.435	0.0715729	1	IGF2
5	G4_N	GO_Biological_Process_2023	Neutral Amino Acid Transport (GO:0015804)	0.0327458	32.5931	111.435	0.0715729	1	SLC38A2
2	G4D	GO_Biological_Process_2023	Positive Regulation Of Intrinsic Apoptotic Signaling Pathway (GO:2001244)	0.0383036	27.6205	90.1039	0.0716781	1	NKX3-1
2	G4D	GO_Biological_Process_2023	Neuron Projection Extension (GO:1990138)	0.0383036	27.6205	90.1039	0.0716781	1	NLGN3
2	G4D	GO_Biological_Process_2023	Negative Regulation Of Transcription By RNA Polymerase II (GO:0000122)	0.0388748	4.46285	14.4927	0.0716781	3	ID4, SOX9, POU4F1
2	G4D	GO_Biological_Process_2023	Regulation Of Cell Population Proliferation (GO:0042127)	0.039261	4.44461	14.3895	0.0716781	3	SOX9, HOXC10, NKX3-1
2	G4D	GO_Biological_Process_2023	Regulation Of Cytokine-Mediated Signaling Pathway (GO:0001959)	0.0392671	26.9109	87.1206	0.0716781	1	IRAK2
2	G4D	GO_Biological_Process_2023	Notch Signaling Pathway (GO:0007219)	0.0392671	26.9109	87.1206	0.0716781	1	DTX4
2	G4D	GO_Biological_Process_2023	Positive Regulation Of Myeloid Leukocyte Differentiation (GO:0002763)	0.0392671	26.9109	87.1206	0.0716781	1	POU4F1
2	G4D	GO_Biological_Process_2023	Cyclic-Nucleotide-Mediated Signaling (GO:0019935)	0.0392671	26.9109	87.1206	0.0716781	1	SOX9
2	G4D	GO_Biological_Process_2023	Aortic Valve Development (GO:0003176)	0.0392671	26.9109	87.1206	0.0716781	1	SOX9
1	N	BioPlanet_2019	Negative regulation of FGFR signaling	0.00416568	6.69189	36.6774	0.0717778	4	FGF8, FGF20, FGFR4, FGF3
5	G4_N	Reactome_2022	Signaling By Receptor Tyrosine Kinases R-HSA-9006934	0.0109305	7.41176	33.473	0.071829	3	EGR1, FLRT3, IGF2
1	N	GO_Biological_Process_2023	Positive Regulation Of Cell-Substrate Junction Organization (GO:0150117)	0.00617175	9.01376	45.86	0.0719009	3	SFRP1, COL16A1, KDR
7	G4_G4D_N	WikiPathway_2023_Human	Urea Cycle And Metabolism Of Amino Groups WP497	0.0151185	11.7096	49.0849	0.0719929	2	GATM, ARG1
1	N	WikiPathway_2023_Human	Overlap Between Signal Transduction Pathways Contributing To LMNA Laminopathies WP4879	0.0128265	4.72008	20.5618	0.0721282	4	TGFB1, CEBPD, HES1, ACTB
7	G4_G4D_N	WikiPathway_2023_Human	Complement And Coagulation Cascades WP558	0.0154015	6.09091	25.4191	0.0721947	3	C3, CFH, F3
7	G4_G4D_N	GO_Biological_Process_2023	Positive Regulation Of Cell Motility (GO:2000147)	0.0151116	3.14435	13.182	0.0724319	6	EPHA4, ZNF703, CASS4, HAS2, TWIST1, SPRY2
7	G4_G4D_N	GO_Biological_Process_2023	Positive Regulation Of G2/M Transition Of Mitotic Cell Cycle (GO:0010971)	0.0151185	11.7096	49.0849	0.0724319	2	CCND1, CDC25B
7	G4_G4D_N	GO_Biological_Process_2023	Positive Regulation Of Heart Contraction (GO:0045823)	0.0151185	11.7096	49.0849	0.0724319	2	RGS2, APLN
1	N	Reactome_2022	Activated Point Mutants Of FGFR2 R-HSA-2033519	0.0025493	12.8807	76.9229	0.0725022	3	FGF8, FGF20, FGF3
3	G4D_N	GO_Biological_Process_2023	Presynaptic Endocytosis (GO:0140238)	0.032066	33.2483	114.373	0.0725704	1	SYT1
5	G4_N	GO_Biological_Process_2023	Positive Regulation Of RNA Splicing (GO:0033120)	0.0336663	31.6603	107.368	0.0727945	1	SLC38A2
5	G4_N	GO_Biological_Process_2023	Negative Regulation Of Transcription By RNA Polymerase II (GO:0000122)	0.033981	4.74202	16.0373	0.0727945	3	LEF1, IGF2, SNAI2
5	G4_N	GO_Biological_Process_2023	Cellular Response To Cytokine Stimulus (GO:0071345)	0.0340183	7.5644	25.5741	0.0727945	2	EGR1, LEF1
5	G4_N	GO_Biological_Process_2023	Positive Regulation Of MAPK Cascade (GO:0043410)	0.0344237	7.51451	25.3165	0.0729883	2	IGF2, ROR2
5	G4_N	GO_Biological_Process_2023	Aortic Valve Morphogenesis (GO:0003180)	0.0345859	30.7793	103.551	0.0729883	1	SNAI2
2	G4D	GO_Biological_Process_2023	Cellular Response To Retinoic Acid (GO:0071300)	0.0402298	26.2368	84.3028	0.0730488	1	SOX9
1	N	GO_Biological_Process_2023	Kidney Development (GO:0001822)	0.00635208	4.5697	23.118	0.0733069	5	KANK2, FGF8, SOX17, LHX1, BMP7
1	N	GO_Biological_Process_2023	Circulatory System Development (GO:0072359)	0.00636235	3.38861	17.1374	0.0733069	7	CRB2, TBX1, TGFB1, SOX17, SOX18, HDAC9, MIXL1
3	G4D_N	WikiPathway_2023_Human	TGF Beta Signaling In Thyroid Cells For Epithelial Mesenchymal Transition WP3859	0.0177077	62.3844	251.643	0.0733606	1	CDH1
3	G4D_N	WikiPathway_2023_Human	Cori Cycle WP1946	0.0177077	62.3844	251.643	0.0733606	1	SLC2A2
7	G4_G4D_N	KEGG_2021_Human	Transcriptional misregulation in cancer	0.00180241	4.29449	27.1353	0.0734484	7	NGFR, HHEX, HPGD, ID2, LMO2, PAX3, SIX1
5	G4_N	GO_Biological_Process_2023	Regulation Of Neurotransmitter Secretion (GO:0046928)	0.0355048	29.9459	99.9622	0.0737164	1	SLC38A2
5	G4_N	GO_Biological_Process_2023	Carboxylic Acid Transmembrane Transport (GO:1905039)	0.0364228	29.1564	96.5824	0.0737164	1	SLC38A2
5	G4_N	GO_Biological_Process_2023	Fibroblast Growth Factor Receptor Signaling Pathway (GO:0008543)	0.0364228	29.1564	96.5824	0.0737164	1	FLRT3
5	G4_N	GO_Biological_Process_2023	Neuron Projection Extension (GO:1990138)	0.0364228	29.1564	96.5824	0.0737164	1	FLRT3
5	G4_N	GO_Biological_Process_2023	Protein Localization To Chromosome (GO:0034502)	0.03734	28.4074	93.3948	0.0737164	1	LEF1
5	G4_N	GO_Biological_Process_2023	L-alpha-amino Acid Transmembrane Transport (GO:1902475)	0.03734	28.4074	93.3948	0.0737164	1	SLC38A2
5	G4_N	GO_Biological_Process_2023	Notch Signaling Pathway (GO:0007219)	0.03734	28.4074	93.3948	0.0737164	1	SNAI2
5	G4_N	GO_Biological_Process_2023	Positive Regulation Of Myeloid Leukocyte Differentiation (GO:0002763)	0.03734	28.4074	93.3948	0.0737164	1	LEF1
5	G4_N	GO_Biological_Process_2023	Positive Regulation Of Catalytic Activity (GO:0043085)	0.03734	28.4074	93.3948	0.0737164	1	IGF2
5	G4_N	GO_Biological_Process_2023	Aortic Valve Development (GO:0003176)	0.03734	28.4074	93.3948	0.0737164	1	SNAI2
1	N	GO_Molecular_Function_2023	SUMO Transferase Activity (GO:0019789)	0.00696833	8.5841	42.6319	0.0739207	3	EGR2, ZMIZ2, HDAC9
1	N	GO_Molecular_Function_2023	Type II Transforming Growth Factor Beta Receptor Binding (GO:0005114)	0.00711659	19.9837	98.8261	0.0739207	2	TGFB1, BAMBI
5	G4_N	GO_Molecular_Function_2023	Acetyltransferase Activity (GO:0016407)	0.0253518	42.6389	156.694	0.0739435	1	SLC38A2
5	G4_N	GO_Molecular_Function_2023	Monocarboxylic Acid Binding (GO:0033293)	0.026279	41.0576	149.408	0.0739435	1	CYP26C1
5	G4_N	GO_Molecular_Function_2023	Retinoid Binding (GO:0005501)	0.0281308	38.2222	136.487	0.0739435	1	CYP26C1
5	G4_N	GO_Molecular_Function_2023	Sequence-Specific Double-Stranded DNA Binding (GO:1990837)	0.0287701	5.07435	18.0059	0.0739435	3	EGR1, LEF1, SNAI2
5	G4_N	GO_Molecular_Function_2023	Sequence-Specific DNA Binding (GO:0043565)	0.0289779	5.05961	17.9172	0.0739435	3	EGR1, LEF1, SNAI2
2	G4D	GO_Biological_Process_2023	Regulation Of Osteoclast Differentiation (GO:0045670)	0.0411915	25.5956	81.6379	0.074016	1	POU4F1
2	G4D	GO_Biological_Process_2023	Branching Morphogenesis Of An Epithelial Tube (GO:0048754)	0.0411915	25.5956	81.6379	0.074016	1	NKX3-1
2	G4D	GO_Biological_Process_2023	Positive Regulation Of Cell Division (GO:0051781)	0.0421524	24.985	79.114	0.0741967	1	NKX3-1
2	G4D	GO_Biological_Process_2023	Intracellular Steroid Hormone Receptor Signaling Pathway (GO:0030518)	0.0421524	24.985	79.114	0.0741967	1	NKX3-1
2	G4D	GO_Biological_Process_2023	Learning (GO:0007612)	0.0421524	24.985	79.114	0.0741967	1	NLGN3
2	G4D	GO_Biological_Process_2023	Skeletal System Morphogenesis (GO:0048705)	0.0421524	24.985	79.114	0.0741967	1	TBX4
7	G4_G4D_N	GO_Molecular_Function_2023	DNA Binding, Bending (GO:0008301)	0.0100241	14.8352	68.283	0.0743452	2	HHEX, FOXI1
6	G4_G4D	GO_Biological_Process_2023	Epithelial Cell Differentiation (GO:0030855)	0.0160375	4.34111	17.9411	0.0743556	4	JAG1, SIX3, GATA3, PAX2
7	G4_G4D_N	WikiPathway_2023_Human	VEGFA VEGFR2 Signaling WP3888	0.0161267	2.42518	10.0094	0.0744308	9	PNP, CCND1, ADAMTS1, S1PR1, HTRA1, GATA2, PTGS2, DKK1, F3
1	N	GO_Molecular_Function_2023	DNA-binding Transcription Factor Binding (GO:0140297)	0.00742961	2.46838	12.1007	0.0747605	11	HES6, EGR2, SOX17, STAT3, HES1, TBX6, MEF2D, HDAC9, MIXL1, ATF4, DACT1
5	G4_N	GO_Biological_Process_2023	Non-Canonical Wnt Signaling Pathway (GO:0035567)	0.0382563	27.6958	90.3839	0.0750413	1	PRICKLE1
1	N	WikiPathway_2023_Human	Serotonin Transporter Activity WP1455	0.0135297	13.3205	57.3161	0.0751074	2	ITGB3, IL1B
1	N	GO_Biological_Process_2023	Cellular Response To Hypoxia (GO:0071456)	0.00673603	4.50126	22.5076	0.075191	5	ANGPT4, SFRP1, TGFB1, HMOX1, BMP7
1	N	GO_Biological_Process_2023	Transforming Growth Factor Beta Receptor Signaling Pathway (GO:0007179)	0.00673603	4.50126	22.5076	0.075191	5	SMAD4, TGFB1, BAMBI, ZMIZ2, STAT3
1	N	GO_Biological_Process_2023	Protein Sumoylation (GO:0016925)	0.00688614	5.73415	28.546	0.075191	4	EGR2, EYA1, ZMIZ2, HDAC9
1	N	GO_Biological_Process_2023	Regulation Of Heterotypic Cell-Cell Adhesion (GO:0034114)	0.00696833	8.5841	42.6319	0.075191	3	IL1B, BMP7, CD44
1	N	GO_Biological_Process_2023	Gliogenesis (GO:0042063)	0.00696833	8.5841	42.6319	0.075191	3	GCM1, VCAN, CDH2
1	N	GO_Biological_Process_2023	Outflow Tract Septum Morphogenesis (GO:0003148)	0.00696833	8.5841	42.6319	0.075191	3	TBX1, SMAD4, FGF8
1	N	GO_Biological_Process_2023	Positive Regulation Of BMP Signaling Pathway (GO:0030513)	0.00696833	8.5841	42.6319	0.075191	3	CRB2, SMAD4, KCP
1	N	GO_Biological_Process_2023	Positive Regulation Of Interleukin-17 Production (GO:0032740)	0.00696833	8.5841	42.6319	0.075191	3	SLC7A5, TGFB1, ZBTB7B
1	N	GO_Biological_Process_2023	Positive Regulation Of Vascular Endothelial Growth Factor Production (GO:0010575)	0.00696833	8.5841	42.6319	0.075191	3	TGFB1, IL1B, ATF4
1	N	GO_Biological_Process_2023	Protein Kinase B Signaling (GO:0043491)	0.00696833	8.5841	42.6319	0.075191	3	TGFB1, IL1B, KDR
1	N	GO_Biological_Process_2023	Regulation Of Glial Cell Proliferation (GO:0060251)	0.00711659	19.9837	98.8261	0.075191	2	IL1B, HES1
1	N	GO_Biological_Process_2023	Regulation Of Nephron Tubule Epithelial Cell Differentiation (GO:0072182)	0.00711659	19.9837	98.8261	0.075191	2	LHX1, PROM1
1	N	GO_Biological_Process_2023	Response To Leptin (GO:0044321)	0.00711659	19.9837	98.8261	0.075191	2	STAT3, GCK
1	N	GO_Biological_Process_2023	Epithelial To Mesenchymal Transition Involved In Endocardial Cushion Formation (GO:0003198)	0.00711659	19.9837	98.8261	0.075191	2	FGF8, SNAI2
1	N	GO_Biological_Process_2023	Type B Pancreatic Cell Differentiation (GO:0003309)	0.00711659	19.9837	98.8261	0.075191	2	CDH2, DLL1
1	N	GO_Biological_Process_2023	Vascular Associated Smooth Muscle Cell Differentiation (GO:0035886)	0.00711659	19.9837	98.8261	0.075191	2	MESP1, HES1
1	N	GO_Biological_Process_2023	Cellular Response To Decreased Oxygen Levels (GO:0036294)	0.00713594	4.43484	21.9197	0.075191	5	ANGPT4, SFRP1, TGFB1, HMOX1, BMP7
1	N	GO_Biological_Process_2023	Regulation Of Angiogenesis (GO:0045765)	0.00717129	2.78571	13.7549	0.075191	9	ANGPT4, SFRP1, SPARC, FLT1, IL1B, WNT5A, KDR, HMOX1, THBS4
2	G4D	GO_Biological_Process_2023	Negative Regulation Of Immune System Process (GO:0002683)	0.0431123	24.4027	76.7208	0.0752702	1	SOX9
2	G4D	GO_Biological_Process_2023	Negative Regulation Of Gene Expression (GO:0010629)	0.0438133	6.5356	20.4422	0.0752702	2	POU4F1, NKX3-1
2	G4D	GO_Biological_Process_2023	Epidermal Growth Factor Receptor Signaling Pathway (GO:0007173)	0.0440713	23.8469	74.4487	0.0752702	1	SOX9
2	G4D	GO_Biological_Process_2023	I-kappaB kinase/NF-kappaB Signaling (GO:0007249)	0.0440713	23.8469	74.4487	0.0752702	1	IRAK2
2	G4D	GO_Biological_Process_2023	Negative Regulation Of Response To Biotic Stimulus (GO:0002832)	0.0440713	23.8469	74.4487	0.0752702	1	DTX4
2	G4D	GO_Biological_Process_2023	Regulation Of Apoptotic Signaling Pathway (GO:2001233)	0.0440713	23.8469	74.4487	0.0752702	1	NKX3-1
6	G4_G4D	Reactome_2022	Physiological Factors R-HSA-5578768	0.00454693	22.9653	123.859	0.0755185	2	TBX5, NKX2-5
6	G4_G4D	Reactome_2022	RUNX3 Regulates NOTCH Signaling R-HSA-8941856	0.00454693	22.9653	123.859	0.0755185	2	JAG1, RUNX3
4	G4	KEGG_2021_Human	Neomycin, kanamycin and gentamicin biosynthesis	0.00921666	138.604	649.602	0.0755766	1	HK1
2	G4D	GO_Biological_Process_2023	Male Gonad Development (GO:0008584)	0.0450293	23.3158	72.2892	0.0757811	1	SOX9
2	G4D	GO_Biological_Process_2023	Cellular Component Disassembly (GO:0022411)	0.0450293	23.3158	72.2892	0.0757811	1	DYRK3
2	G4D	GO_Biological_Process_2023	Development Of Primary Male Sexual Characteristics (GO:0046546)	0.0450293	23.3158	72.2892	0.0757811	1	SOX9
6	G4_G4D	BioPlanet_2019	Glucose-dependent insulinotropic polypeptide (GIP) biosynthesis, secretion, and inactivation	0.00391604	25.0543	138.868	0.0758476	2	PAX6, ISL1
5	G4_N	GO_Biological_Process_2023	Modulation By Host Of Symbiont Process (GO:0051851)	0.0391719	27.019	87.536	0.0758645	1	LEF1
5	G4_N	GO_Biological_Process_2023	Amino Acid Transmembrane Transport (GO:0003333)	0.0391719	27.019	87.536	0.0758645	1	SLC38A2
3	G4D_N	GO_Biological_Process_2023	Vasculogenesis (GO:0001570)	0.0341008	31.1672	105.296	0.0763715	1	SPRED1
5	G4_N	GO_Cellular_Component_2023	Platelet Alpha Granule (GO:0031091)	0.00318739	26.902	154.647	0.0764974	2	PCDH7, IGF2
7	G4_G4D_N	GO_Biological_Process_2023	Chordate Embryonic Development (GO:0043009)	0.0161214	5.98184	24.6907	0.0767022	3	NOG, SOX8, BMP7
7	G4_G4D_N	GO_Biological_Process_2023	Heart Morphogenesis (GO:0003007)	0.0161214	5.98184	24.6907	0.0767022	3	SOX17, NOG, TBX2
1	N	Reactome_2022	Iron Uptake And Transport R-HSA-917937	0.00286592	5.5886	32.7205	0.076739	5	ATP6AP1, HMOX1, ATP6V0A4, ATP6V1G3, ATP6V1B1
1	N	Reactome_2022	Signaling By FGFR R-HSA-190236	0.00299854	4.53472	26.3451	0.076739	6	FGF8, ESRP1, FGF20, FGFR4, FGF3, FGFRL1
1	N	Reactome_2022	Phospholipase C-mediated Cascade; FGFR2 R-HSA-5654221	0.00302207	12.0214	69.746	0.076739	3	FGF8, FGF20, FGF3
7	G4_G4D_N	GO_Molecular_Function_2023	E-box Binding (GO:0070888)	0.0108797	6.98164	31.563	0.0767515	3	NEUROD1, MYOD1, TWIST1
7	G4_G4D_N	GO_Molecular_Function_2023	TBP-class Protein Binding (GO:0017025)	0.0112109	13.9073	62.4559	0.0767515	2	HHEX, ZFP36L2
1	N	WikiPathway_2023_Human	Ethanol Effects On Histone Modifications WP3996	0.0142191	6.43578	27.3724	0.0769611	3	ALDH1A3, ALDH1A2, HDAC9
1	N	WikiPathway_2023_Human	Antiviral And Anti Inflammatory Effects Of Nrf2 On SARS CoV 2 Pathway WP5113	0.0142191	6.43578	27.3724	0.0769611	3	IL1B, MMP3, HMOX1
2	G4D	GO_Biological_Process_2023	Epithelial To Mesenchymal Transition (GO:0001837)	0.0459865	22.8078	70.2344	0.0770162	1	SOX9
5	G4_N	GO_Biological_Process_2023	Positive Regulation Of miRNA Transcription (GO:1902895)	0.0400866	26.3743	84.8387	0.0771478	1	EGR1
4	G4	GO_Biological_Process_2023	Axonogenesis (GO:0007409)	0.00502146	9.43307	49.939	0.0771631	3	EFNB1, HSP90AA1, GLI2
1	N	Reactome_2022	Signaling By FGFR In Disease R-HSA-1226099	0.00331586	5.38846	30.7629	0.0772478	5	FGF8, STAT3, FGF20, FGFR4, FGF3
1	N	Reactome_2022	SHC-mediated cascade:FGFR4 R-HSA-5654719	0.00354523	11.2695	63.5842	0.0772478	3	FGF8, FGF20, FGFR4
1	N	Reactome_2022	Signaling By PDGFR In Disease R-HSA-9671555	0.00354523	11.2695	63.5842	0.0772478	3	PDGFRA, STAT3, KDR
1	N	Reactome_2022	Chaperonin-mediated Protein Folding R-HSA-390466	0.00375976	4.3179	24.1086	0.0772478	6	TUBA3C, CCNE2, STAT3, FKBP9, TUBB4B, GNG13
1	N	Reactome_2022	Collagen Formation R-HSA-1474290	0.00375976	4.3179	24.1086	0.0772478	6	COL16A1, PCOLCE2, COL5A1, MMP3, COL9A1, LOXL1
1	N	Reactome_2022	Signaling By TGF-beta Receptor Complex R-HSA-170834	0.00397059	4.26688	23.5909	0.0772478	6	SMAD4, RBL1, TGFB1, BAMBI, ITGB3, LTBP1
1	N	Reactome_2022	PI-3K cascade:FGFR4 R-HSA-5654720	0.00412037	10.606	58.2464	0.0772478	3	FGF8, FGF20, FGFR4
1	N	Reactome_2022	SHC-mediated cascade:FGFR1 R-HSA-5654688	0.00412037	10.606	58.2464	0.0772478	3	FGF8, FGF20, FGF3
1	N	Reactome_2022	FGFR2 Ligand Binding And Activation R-HSA-190241	0.00412037	10.606	58.2464	0.0772478	3	FGF8, FGF20, FGF3
1	N	Reactome_2022	Signaling By Retinoic Acid R-HSA-5362517	0.00455699	6.51069	35.0998	0.0772478	4	ALDH1A3, CYP26A1, ALDH1A2, PDK4
1	N	Reactome_2022	Integrin Cell Surface Interactions R-HSA-216083	0.00465995	4.94552	26.5513	0.0772478	5	COL16A1, ITGB3, KDR, COL9A1, CD44
1	N	Reactome_2022	PI-3K cascade:FGFR1 R-HSA-5654689	0.00474895	10.0163	53.5856	0.0772478	3	FGF8, FGF20, FGF3
1	N	Reactome_2022	FRS-mediated FGFR4 Signaling R-HSA-5654712	0.00474895	10.0163	53.5856	0.0772478	3	FGF8, FGF20, FGFR4
1	N	Reactome_2022	Protein Folding R-HSA-391251	0.00515835	4.02881	21.2203	0.0772478	6	TUBA3C, CCNE2, STAT3, FKBP9, TUBB4B, GNG13
1	N	Reactome_2022	RUNX3 Regulates CDKN1A Transcription R-HSA-8941855	0.00539604	23.9817	125.235	0.0772478	2	SMAD4, TGFB1
1	N	Reactome_2022	FGFR3b Ligand Binding And Activation R-HSA-190371	0.00539604	23.9817	125.235	0.0772478	2	FGF8, FGF20
1	N	Reactome_2022	GLI Proteins Bind Promoters Of Hh Responsive Genes To Promote Transcription R-HSA-5635851	0.00539604	23.9817	125.235	0.0772478	2	PTCH2, GLI1
1	N	Reactome_2022	Loss Of Function Of SMAD2/3 In Cancer R-HSA-3304349	0.00539604	23.9817	125.235	0.0772478	2	SMAD4, TGFB1
1	N	Reactome_2022	RA Biosynthesis Pathway R-HSA-5365859	0.00543233	9.48865	49.487	0.0772478	3	ALDH1A3, CYP26A1, ALDH1A2
1	N	Reactome_2022	Blood Group Systems Biosynthesis R-HSA-9033658	0.00543233	9.48865	49.487	0.0772478	3	FUT6, FUT1, FUT3
1	N	Reactome_2022	SHC-mediated cascade:FGFR2 R-HSA-5654699	0.00543233	9.48865	49.487	0.0772478	3	FGF8, FGF20, FGF3
1	N	Reactome_2022	FRS-mediated FGFR1 Signaling R-HSA-5654693	0.00543233	9.48865	49.487	0.0772478	3	FGF8, FGF20, FGF3
6	G4_G4D	WikiPathway_2023_Human	Familial Partial Lipodystrophy WP5102	0.0201421	9.83433	38.4025	0.0775471	2	CEBPA, GATA3
6	G4_G4D	WikiPathway_2023_Human	Dopaminergic Neurogenesis WP2855	0.0201421	9.83433	38.4025	0.0775471	2	EN2, NKX6-1
6	G4_G4D	WikiPathway_2023_Human	Oligodendrocyte Specification And Differentiation Leading To Myelin Components For CNS WP4304	0.0201421	9.83433	38.4025	0.0775471	2	NKX2-6, SOX9
6	G4_G4D	WikiPathway_2023_Human	Cell Migration And Invasion Through p75NTR WP4561	0.0201421	9.83433	38.4025	0.0775471	2	EFNB2, TWIST1
2	G4D	GO_Biological_Process_2023	Cellular Response To Mechanical Stimulus (GO:0071260)	0.0469428	22.3214	68.2772	0.0778618	1	SOX9
2	G4D	GO_Biological_Process_2023	Regulation Of Intrinsic Apoptotic Signaling Pathway (GO:2001242)	0.0469428	22.3214	68.2772	0.0778618	1	NKX3-1
5	G4_N	GO_Biological_Process_2023	Extracellular Matrix Disassembly (GO:0022617)	0.0410005	25.7597	82.2809	0.0779263	1	MMP1
5	G4_N	GO_Biological_Process_2023	Regulation Of Insulin Receptor Signaling Pathway (GO:0046626)	0.0410005	25.7597	82.2809	0.0779263	1	IGF2
1	N	GO_Biological_Process_2023	Regulation Of ERK1 And ERK2 Cascade (GO:0070372)	0.0075358	2.59562	12.6876	0.0782244	10	EPHA4, PDGFRA, SMAD4, TGFB1, IL1B, KDR, FBLN1, FGFR4, CD44, MAP3K12
1	N	GO_Biological_Process_2023	Positive Regulation Of Kinase Activity (GO:0033674)	0.00757251	3.69841	18.0602	0.0782244	6	PDGFRA, FLT1, TRAF4, KDR, FGFR4, MAP3K12
1	N	GO_Biological_Process_2023	Positive Regulation Of Vasculature Development (GO:1904018)	0.00757251	3.69841	18.0602	0.0782244	6	ANGPT4, FLT1, IL1B, WNT5A, KDR, HMOX1
7	G4_G4D_N	GO_Biological_Process_2023	Regulation Of Neural Precursor Cell Proliferation (GO:2000177)	0.016533	11.1236	45.6334	0.0783893	2	ID2, GATA2
5	G4_N	GO_Molecular_Function_2023	Nuclear Estrogen Receptor Binding (GO:0030331)	0.0318245	33.5825	115.776	0.0785003	1	LEF1
2	G4D	GO_Biological_Process_2023	Erythrocyte Differentiation (GO:0030218)	0.0478981	21.8553	66.4111	0.0786898	1	DYRK3
2	G4D	GO_Biological_Process_2023	Positive Regulation Of Nervous System Development (GO:0051962)	0.0478981	21.8553	66.4111	0.0786898	1	NLGN3
5	G4_N	WikiPathway_2023_Human	Relationship Between Inflammation COX 2 And EGFR WP4483	0.023495	46.1968	173.283	0.0789807	1	MMP1
5	G4_N	WikiPathway_2023_Human	Wnt Beta Catenin Signaling Pathway In Leukemia WP3658	0.0244238	44.3467	164.624	0.0789807	1	LEF1
5	G4_N	WikiPathway_2023_Human	Canonical And Non Canonical Notch Signaling WP3845	0.0253518	42.6389	156.694	0.0789807	1	LEF1
3	G4D_N	WikiPathway_2023_Human	Type II Diabetes Mellitus WP1584	0.0218307	49.8975	190.83	0.0791361	1	SLC2A2
3	G4D_N	WikiPathway_2023_Human	FOXA2 Pathway WP5066	0.0218307	49.8975	190.83	0.0791361	1	FOXA2
1	N	GO_Biological_Process_2023	Transmembrane Receptor Protein Tyrosine Kinase Signaling Pathway (GO:0007169)	0.00781404	2.45004	11.8872	0.0791654	11	EFNB2, EPHA4, PDGFRA, FGF8, FLT1, STAT3, KDR, PDK4, FGF20, FGFR4, FGF3
1	N	GO_Biological_Process_2023	Regulation Of Neutrophil Chemotaxis (GO:0090022)	0.0078231	8.19349	39.744	0.0791654	3	DAPK2, SLIT2, THBS4
1	N	GO_Biological_Process_2023	Carbohydrate Biosynthetic Process (GO:0016051)	0.0078231	8.19349	39.744	0.0791654	3	FUT6, FUT1, FUT3
1	N	GO_Biological_Process_2023	Metanephros Development (GO:0001656)	0.0078231	8.19349	39.744	0.0791654	3	FGF8, SOX17, BMP7
1	N	GO_Biological_Process_2023	Cellular Response To Oxygen-Containing Compound (GO:1901701)	0.00785236	2.1788	10.5605	0.0791654	14	TBX1, PDGFRA, KCNE1, P2RY11, FZD7, WNT5A, MMP3, WNT8B, FZD10, ACTB, SFRP1, IL1B, PDK4, SLIT2
3	G4D_N	GO_Biological_Process_2023	Regulation Of Regulated Secretory Pathway (GO:1903305)	0.0361315	29.3309	97.3958	0.0792681	1	SYT1
3	G4D_N	GO_Biological_Process_2023	Adherens Junction Organization (GO:0034332)	0.0361315	29.3309	97.3958	0.0792681	1	CDH1
1	N	WikiPathway_2023_Human	Endothelin Pathways WP2197	0.0155021	6.21354	25.8905	0.0793686	3	EDNRA, MYL1, GNG13
1	N	WikiPathway_2023_Human	Hair Follicle Development Organogenesis Part 2 Of 3 WP2839	0.0155021	6.21354	25.8905	0.0793686	3	PDGFRA, WNT5A, GLI1
1	N	WikiPathway_2023_Human	Metabolic Pathways Of Fibroblasts WP5312	0.0155021	6.21354	25.8905	0.0793686	3	SLC2A1, FGFR4, GCK
1	N	WikiPathway_2023_Human	Monoamine Transport WP727	0.0155021	6.21354	25.8905	0.0793686	3	ADORA2A, ITGB3, IL1B
1	N	WikiPathway_2023_Human	Sudden Infant Death Syndrome SIDS Susceptibility Pathways WP706	0.0155804	2.82023	11.737	0.0793686	7	DLX2, IL1B, HES1, SCN3B, HDAC9, POU5F1, GCK
4	G4	GO_Biological_Process_2023	protein-DNA Complex Organization (GO:0071824)	0.00550957	19.6108	102.001	0.0793723	2	SOX1, LRWD1
4	G4	GO_Biological_Process_2023	Response To Retinoic Acid (GO:0032526)	0.00550957	19.6108	102.001	0.0793723	2	WNT6, WNT9A
5	G4_N	GO_Biological_Process_2023	Cellular Component Disassembly (GO:0022411)	0.0428257	24.6123	77.544	0.0794223	1	MMP1
5	G4_N	GO_Biological_Process_2023	T Cell Differentiation (GO:0030217)	0.0428257	24.6123	77.544	0.0794223	1	LFNG
5	G4_N	GO_Biological_Process_2023	Amino Acid Transport (GO:0006865)	0.0428257	24.6123	77.544	0.0794223	1	SLC38A2
5	G4_N	GO_Biological_Process_2023	Regulation Of Nervous System Development (GO:0051960)	0.0428257	24.6123	77.544	0.0794223	1	LEF1
2	G4D	GO_Biological_Process_2023	Regulation Of Epithelial Cell Migration (GO:0010632)	0.0488526	21.4082	64.6301	0.0795006	1	SOX9
2	G4D	GO_Biological_Process_2023	Regulation Of TORC1 Signaling (GO:1903432)	0.0488526	21.4082	64.6301	0.0795006	1	DYRK3
6	G4_G4D	Reactome_2022	YAP1- And WWTR1 (TAZ)-stimulated Gene Expression R-HSA-2032785	0.00522144	21.1976	111.393	0.0797837	2	TBX5, NKX2-5
6	G4_G4D	Reactome_2022	Response Of EIF2AK1 (HRI) To Heme Deficiency R-HSA-9648895	0.00522144	21.1976	111.393	0.0797837	2	CEBPB, ATF3
1	N	WikiPathway_2023_Human	IL 10 Anti Inflammatory Signaling Pathway WP4495	0.0160603	11.9878	49.5264	0.0799325	2	STAT3, HMOX1
1	N	WikiPathway_2023_Human	TGF Smad Signaling Pathway WP5382	0.0160603	11.9878	49.5264	0.0799325	2	SMAD4, SPARC
[truncated: 11,357 more rows]
