# Supplementary material for: Conserved roles of GATA4 and its target gene TBX2 in regulation of human cardiogenesis
Source: Biol Open. 2026 Jun 15;15(6):bio062553. doi: 10.1242/bio.062553 (PMC13312917; doi:10.1242/bio.062553)
Supplement: Table S2. Gene set enrichment analysis for the human iPSC lines at the days indicated. [file biolopen-15-062553-TableS2.xlsx]

## Sheet: Contents
Sheet	Title	Description
1	xl_gata4_geneset_enrichment	Gene set enrichment analysis for the overlap in differentially expressed genes in Xenopus explants treated with Gata4 (G4), Gata4 and Dkk1 (G4D), or Nodal (N).
2	h_iPSC_geneset_enrichment	Gene set enrichment analysis for the human iPSC lines at the days indicated.
3	h_RNAseq_normalised_counts	Normalised count from RNA-seq analysis of the WT Rebl Pat parental human iPS cell line and its mutant derivatives at different days of iPSC-CM differentiation.
4	Reagents	Information on antibodies, sgRNAs and primers used in this study.
5	Karyotyping	Karyotyping data for the parental Rebl Pat iPS cell line and its edited derivatives

## Sheet: 2. h_iPSC_geneset_enrichment
GATA4-/- downregulated terms - day 2
source	term_name	term_id	adjusted_p_value	intersections
GO:BP	endocardial cushion development	GO:0003197	6.34933e-05	APLNR, DKK1, MSX1, GATA4
GATA4-/- upregulated terms - day 5
source	term_name	term_id	adjusted_p_value	intersections
GO:BP	anatomical structure formation involved in morphogenesis	GO:0048646	5.71174e-13	CD34, SERPINE1, NKX2-5, ACTA1, CALB1, APELA, RIPPLY1, OSR1, EDN1, CAV1, DUSP2, PLXDC1, F3, ADM, NPPB, COL11A1, IHH, CXCR4, PPP1R16B, ANKRD1, OVOL2, WNT2B, GRHL3, ALDH1A3, SLC1A1, CCL2, ST14, HMOX1, NANOG
GO:BP	tissue development	GO:0009888	4.35206e-11	SCEL, CD34, SERPINE1, NKX2-5, ACTA1, CALB1, GCNT4, APELA, RIPPLY1, OSR1, EDN1, CAV1, DUSP2, PDGFB, GSTA2, ADM, NPPB, COL11A1, SEMA3G, IHH, CXCR4, PPP1R16B, VIL1, ANKRD1, OVOL2, WNT2B, GRHL3, ALDH1A3, EGR1, ST14, CARMIL2, MAFF, CDKN1A, NANOG
GO:BP	blood vessel development	GO:0001568	6.63586e-10	CD34, FOSL1, SERPINE1, NKX2-5, APELA, OSR1, EDN1, CAV1, PDGFB, PLXDC1, F3, ADM, NPPB, IHH, CXCR4, PPP1R16B, OVOL2, SLC1A1, CCL2, EGR1, HMOX1
GO:BP	anatomical structure morphogenesis	GO:0009653	1.07167e-09	CD34, SERPINE1, NKX2-5, ACTA1, CALB1, GCNT4, APELA, RIPPLY1, OSR1, EDN1, CAV1, DUSP2, PLXDC1, F3, ADM, NPPB, COL11A1, SEMA3G, IHH, SOX3, CXCR4, PPP1R16B, VIL1, ANKRD1, OVOL2, WNT2B, GRHL3, ALDH1A3, CDH6, SLC1A1, DIO3, CCL2, ST14, HMOX1, CARMIL2, SGK1, NANOG
GO:BP	vasculature development	GO:0001944	1.48835e-09	CD34, FOSL1, SERPINE1, NKX2-5, APELA, OSR1, EDN1, CAV1, PDGFB, PLXDC1, F3, ADM, NPPB, IHH, CXCR4, PPP1R16B, OVOL2, SLC1A1, CCL2, EGR1, HMOX1
GO:CC	extracellular space	GO:0005615	4.24781e-11	SCEL, TTR, SERPINE1, PODN, ACTA1, VGF, CALB1, APELA, CST1, EDN1, IL32, TIMP4, PDGFB, GNA14, PLXDC1, F3, GSTA2, ADM, NPPB, COL11A1, MLPH, TFPI2, SEMA3G, EPS8L2, IHH, CXCR4, VIL1, S100A14, LTBP2, WNT2B, IL11, ALDH1A3, SLC1A1, CRYM, CCL2, LRRN1, FAM184A, CKM, ST14, HMOX1, IGFBP7
GO:CC	extracellular region	GO:0005576	1.37198e-09	SCEL, CD34, TTR, SERPINE1, PODN, ACTA1, VGF, CALB1, APELA, CST1, EDN1, IL32, TIMP4, PDGFB, GNA14, PLXDC1, F3, GSTA2, ADM, NPPB, COL11A1, MLPH, TFPI2, SEMA3G, EPS8L2, IHH, CXCR4, VIL1, S100A14, LTBP2, CDCP1, WNT2B, IL11, ADAMTSL3, ALDH1A3, SLC1A1, CRYM, CCL2, LRRN1, FAM184A, CKM, ST14, HMOX1, IGFBP7
GO:CC	extracellular matrix	GO:0031012	4.39596e-05	SERPINE1, PODN, TIMP4, PDGFB, F3, COL11A1, TFPI2, IHH, LTBP2, WNT2B, ADAMTSL3, LRRN1, IGFBP7
GO:CC	external encapsulating structure	GO:0030312	4.48777e-05	SERPINE1, PODN, TIMP4, PDGFB, F3, COL11A1, TFPI2, IHH, LTBP2, WNT2B, ADAMTSL3, LRRN1, IGFBP7
GATA4-/- downregulated terms - day 5
source	term_name	term_id	adjusted_p_value	intersections
GO:BP	anatomical structure morphogenesis	GO:0009653	7.63733e-10	COL3A1 ,BMP5 ,RSPO3 ,SEMA3C ,SLIT3 ,ADAM12 ,CCBE1 ,TBX20 ,IGF2 ,TMOD1 ,GATA4 ,TNNI1 ,ITGA8 ,CTNNA2 ,NODAL ,ABLIM1 ,DLL3 ,ASXL3 ,WNT5A ,UNC5C ,LRP2 ,MICAL2 ,SEMA5A ,TCF21 ,DACT1 ,C3 ,TENM4 ,RELN ,SDK1 ,TIAM2 ,FREM1 ,CSRP2 ,SLITRK4
GO:BP	system development	GO:0048731	1.07983e-08	COL3A1 ,BMP5 ,RSPO3 ,SEMA3C ,ASTN1 ,SLIT3 ,ADAM12 ,SMARCA2 ,CCBE1 ,TBX20 ,IGF2 ,TMOD1 ,GATA4 ,KIFAP3 ,BNC2 ,TNNI1 ,ITGA8 ,CTNNA2 ,NODAL ,DLL3 ,PCDHGA11 ,WNT5A ,NPY ,UNC5C ,LRP2 ,MICAL2 ,SEMA5A ,TCF21 ,DACT1 ,HAPLN1 ,C3 ,TENM4 ,RELN ,SDK1 ,TIAM2 ,FREM1 ,ATP1A2 ,SLITRK4
GO:BP	anatomical structure formation involved in morphogenesis	GO:0048646	8.86038e-08	COL3A1 ,BMP5 ,RSPO3 ,SEMA3C ,ADAM12 ,CCBE1 ,TBX20 ,TMOD1 ,GATA4 ,ITGA8 ,NODAL ,DLL3 ,WNT5A ,LRP2 ,SEMA5A ,TCF21 ,C3 ,TENM4 ,RELN ,SDK1 ,CSRP2
GO:BP	cell adhesion	GO:0007155	1.80357e-07	COL3A1 ,BMP5 ,COL6A3 ,ASTN1 ,ADAM12 ,CCDC80 ,SMARCA2 ,HMCN1 ,NID2 ,IGF2 ,KIFAP3 ,ITGA8 ,CTNNA2 ,NODAL ,PCDHGA11 ,WNT5A ,UNC5C ,SEMA5A ,HAPLN1 ,TENM4 ,RELN ,SDK1 ,FREM1
GO:BP	multicellular organism development	GO:0007275	2.78628e-07	COL3A1 ,BMP5 ,LEFTY2 ,RSPO3 ,SEMA3C ,ASTN1 ,SLIT3 ,ADAM12 ,SMARCA2 ,CCBE1 ,TBX20 ,IGF2 ,TMOD1 ,GATA4 ,KIFAP3 ,BNC2 ,TNNI1 ,ITGA8 ,CTNNA2 ,NODAL ,DLL3 ,PCDHGA11 ,WNT5A ,NPY ,UNC5C ,LRP2 ,MICAL2 ,SEMA5A ,TCF21 ,DACT1 ,HAPLN1 ,C3 ,TENM4 ,RELN ,SDK1 ,TIAM2 ,FREM1 ,ATP1A2 ,SLITRK4
GO:BP	animal organ morphogenesis	GO:0009887	5.27357e-07	COL3A1 ,BMP5 ,SEMA3C ,SLIT3 ,TBX20 ,IGF2 ,GATA4 ,TNNI1 ,ITGA8 ,CTNNA2 ,NODAL ,ABLIM1 ,ASXL3 ,WNT5A ,LRP2 ,MICAL2 ,TCF21 ,SDK1 ,FREM1
GO:CC	extracellular matrix	GO:0031012	2.52609e-05	COL3A1 ,MXRA5 ,LEFTY2 ,COL6A3 ,CCDC80 ,HMCN1 ,NID2 ,CCBE1 ,WNT5A ,HAPLN1 ,RELN ,FREM1
GO:CC	external encapsulating structure	GO:0030312	2.57579e-05	COL3A1 ,MXRA5 ,LEFTY2 ,COL6A3 ,CCDC80 ,HMCN1 ,NID2 ,CCBE1 ,WNT5A ,HAPLN1 ,RELN ,FREM1
GATA4-/- upregulated terms - day 10
source	term_name	term_id	adjusted_p_value	intersections
GO:MF	glycosaminoglycan binding	GO:0005539	9.16547e-10	POSTN,COL11A1,SULF1,RSPO2,GREM2,CEMIP,DCN,SHH,NRP2,SLIT2,APLP1,ADAMTS8,THBS3,ADAMTS5,SMOC2,FBN1
GO:MF	heparin binding	GO:0008201	3.41358e-07	POSTN,COL11A1,RSPO2,GREM2,NRP2,SLIT2,APLP1,ADAMTS8,THBS3,ADAMTS5,SMOC2,FBN1
GO:MF	extracellular matrix binding	GO:0050840	1.27316e-06	COL11A1,SSC5D,DCN,ITGA2,SHH,SLIT2,ADAMTS5,SMOC2
GO:MF	extracellular matrix structural constituent	GO:0005201	2.59167e-06	POSTN,COL11A1,COL8A2,DCN,IGFBP7,EMILIN1,THBS3,COL3A1,COL8A1,FBN1,LUM
GO:MF	sulfur compound binding	GO:1901681	4.11835e-06	POSTN,COL11A1,RSPO2,GREM2,ITGA2,NRP2,SLIT2,APLP1,ADAMTS8,THBS3,ADAMTS5,SMOC2,FBN1
GO:BP	system development	GO:0048731	4.61983e-15	CNTN5,PENK,EDN3,FOXE1,GFRA1,POSTN,OLFM1,COL11A1,EPHA3,SULF1,COL8A2,RGS4,LRRN3,MME,RSPO2,LGI1,CDKN2B,PRRX1,ADAMTS18,ASIC2,INHBA,BNC2,GDF6,PCDHAC2,RIMS2,FAT3,OPCML,ANGPT2,TACSTD2,HLX,TENM2,PMP22,MAMDC2,ANXA1,DCN,EFNB2,CHAC1,PCDHGC4,ITGA2,FOS,SERPINE1,UNC5D,SHH,SERPINI1,NRP2,CLDN11,MYLK,LRRN1,DDR2,SLIT2,RIPPLY3,EMILIN1,APLP1,BOC,THBS3,COL3A1,COL8A1,CNTNAP2,ADAMTS5,PCDHAC1,SMOC2,FBN1,RPS6KA5,ISL1,IRX2
GO:BP	multicellular organism development	GO:0007275	1.3736e-13	CNTN5,PENK,EDN3,FOXE1,GFRA1,POSTN,OLFM1,COL11A1,SCEL,EPHA3,SULF1,COL8A2,RGS4,LRRN3,MME,RSPO2,LGI1,CDKN2B,PRRX1,ADAMTS18,ASIC2,GREM2,INHBA,BNC2,GDF6,PCDHAC2,RIMS2,FAT3,OPCML,ANGPT2,TACSTD2,HLX,TENM2,PMP22,MAMDC2,ANXA1,DCN,EFNB2,CHAC1,PCDHGC4,ITGA2,FOS,SERPINE1,UNC5D,IGFBP7,SHH,SERPINI1,NRP2,CLDN11,MYLK,LRRN1,DDR2,SLIT2,RIPPLY3,EMILIN1,APLP1,BOC,THBS3,COL3A1,COL8A1,CNTNAP2,ADAMTS5,PCDHAC1,SMOC2,FBN…
GO:BP	anatomical structure development	GO:0048856	1.75743e-12	CNTN5,PENK,EDN3,FOXE1,GFRA1,POSTN,OLFM1,IKZF1,COL11A1,SCEL,EPHA3,SULF1,COL8A2,RGS4,LRRN3,MME,RSPO2,ITGA11,AKAP4,LGI1,CDKN2B,PRRX1,ADAMTS18,ASIC2,GREM2,INHBA,ALOX15,BNC2,GDF6,IL11,PCDHAC2,RIMS2,FAT3,OPCML,ANGPT2,TACSTD2,HLX,TENM2,PMP22,MAMDC2,ANXA1,DCN,EFNB2,CHAC1,PCDHGC4,ITGA2,FOS,SERPINE1,UNC5D,IGFBP7,SHH,SERPINI1,NRP2,CLDN11,MYLK,LRRN1,DDR2,SLIT2,RIPPLY3,SLC24A3,EMILIN1,APLP1,BOC,THBS3,COL3A1,C…
GO:BP	developmental process	GO:0032502	1.72394e-11	VSTM2A,CNTN5,PENK,EDN3,FOXE1,GFRA1,POSTN,OLFM1,IKZF1,COL11A1,SCEL,EPHA3,SULF1,COL8A2,RGS4,LRRN3,MME,RSPO2,ITGA11,AKAP4,LGI1,CDKN2B,PRRX1,ADAMTS18,ASIC2,GREM2,INHBA,ALOX15,BNC2,GDF6,IL11,PCDHAC2,RIMS2,FAT3,OPCML,ANGPT2,TACSTD2,HLX,TENM2,PMP22,MAMDC2,ANXA1,DCN,EFNB2,CHAC1,PCDHGC4,ITGA2,FOS,SERPINE1,UNC5D,IGFBP7,GAS1,SHH,SERPINI1,NRP2,CLDN11,MYLK,LRRN1,DDR2,SLIT2,RIPPLY3,SLC24A3,EMILIN1,APLP1,BOC,TH…
GO:BP	multicellular organismal process	GO:0032501	2.44812e-11	CNTN5,PENK,EDN3,FOXE1,GFRA1,POSTN,OLFM1,IKZF1,COL11A1,SCEL,EPHA3,DIO2,SULF1,COL8A2,RGS4,LRRN3,MME,RSPO2,ITGA11,LGI1,CDKN2B,PLAT,PRRX1,PTGFR,BDKRB2,ADAMTS18,ASIC2,GREM2,INHBA,ALOX15,BNC2,CEMIP,GDF6,IL11,PCDHAC2,RIMS2,STAC,FAT3,OPCML,ANGPT2,TACSTD2,SSC5D,HLX,TENM2,PMP22,MAMDC2,ANXA1,DCN,EFNB2,SLC4A8,CHAC1,PCDHGC4,ITGA2,FOS,SERPINE1,UNC5D,IGFBP7,SHH,SERPINI1,NRP2,CLDN11,MYLK,LRRN1,DDR2,SLIT2,RIPPLY3…
GO:CC	extracellular matrix	GO:0031012	9.58962e-13	POSTN,COL11A1,SULF1,COL8A2,LRRN3,ADAMTS18,ANGPT2,SSC5D,ANXA1,DCN,SERPINE1,IGFBP7,SHH,LRRN1,EMILIN1,APLP1,ADAMTS8,THBS3,COL3A1,COL8A1,ADAMTS5,SMOC2,FBN1,LUM
GO:CC	external encapsulating structure	GO:0030312	9.97913e-13	POSTN,COL11A1,SULF1,COL8A2,LRRN3,ADAMTS18,ANGPT2,SSC5D,ANXA1,DCN,SERPINE1,IGFBP7,SHH,LRRN1,EMILIN1,APLP1,ADAMTS8,THBS3,COL3A1,COL8A1,ADAMTS5,SMOC2,FBN1,LUM
GO:CC	collagen-containing extracellular matrix	GO:0062023	4.61341e-12	POSTN,COL11A1,SULF1,COL8A2,ANGPT2,SSC5D,ANXA1,DCN,SERPINE1,IGFBP7,SHH,EMILIN1,APLP1,ADAMTS8,THBS3,COL3A1,COL8A1,ADAMTS5,SMOC2,FBN1,LUM
GO:CC	cell periphery	GO:0071944	4.11853e-11	PRPH,CNTN5,PENK,GFRA1,POSTN,COL11A1,SCEL,EPHA3,DIO2,SULF1,COL8A2,RGS4,LRRN3,CYSLTR2,MME,ITGA11,PTGFR,BDKRB2,ADAMTS18,ASIC2,ALOX15,CEMIP,PCDHAC2,RIMS2,RGS1,STAC,FAT3,OPCML,ANGPT2,TACSTD2,SSC5D,TENM2,PMP22,FYB2,ANXA1,OSBPL6,LRP1B,DCN,EFNB2,KCTD16,SLC4A8,GPRC5A,ANO3,HTR1E,PCDHGC4,ITGA2,SERPINE1,UNC5D,IGFBP7,GAS1,SHH,NRP2,CLDN11,SYNPO,MYLK,LRRN1,DDR2,PLSCR4,SLC24A3,EMILIN1,APLP1,ADAMTS8,BOC,THBS3,COL…
GO:CC	extracellular region	GO:0005576	3.12179e-08	VSTM2A,PRPH,CNTN5,PENK,EDN3,GFRA1,POSTN,OLFM1,COL11A1,SCEL,EPHA3,SULF1,COL8A2,LRRN3,MME,RSPO2,LGI1,PLAT,PTGFR,ADAMTS18,GREM2,INHBA,ALDH1L2,CEMIP,GDF6,IL11,RIMS2,OPCML,ANGPT2,TACSTD2,SSC5D,MAMDC2,ANXA1,DCN,GPRC5A,ARSI,SERPINE1,IGFBP7,SHH,SERPINI1,NRP2,LRRN1,SLIT2,EMILIN1,ADAMTS8,THBS3,COL3A1,COL8A1,ADAMTS5,SMOC2,FBN1,METTL24,PAMR1,LUM
GATA4-/- downregulated terms - day 10
source	term_name	term_id	adjusted_p_value	intersections
GO:MF	signaling receptor binding	GO:0005102	8.658e-08	APOC3,PLG,FGA,APOA2,FGG,FGB,KLB,TF,APOB,APOA1,TAFA4,NPPA,TRH,GDF2,AGT,BMP5,WNT2,HNF4A,AMN,TTR,VCAM1,S100A14,PDZK1,LGALS3,IGSF1,HLA-DRB1,VTN,F2,F2RL2,F7,DPP4,CDH5,CBLC,LAMA4,ADAM11,ATP2B2,EDA,MST1,C3,ACTN3,IL32,S1PR1,SORBS1,SEMA4G,ACTN2,BEX1,IHH,EGFR,CLU,ZBTB16,F2RL1,PDGFD,SHANK2,IGFBP6,ITGA9,NXPH3,VEGFC
GO:MF	actin binding	GO:0003779	1.42924e-07	TNNI3,EPS8L3,ABRA,MYH7B,MYOZ2,SYNPO2L,CSRP3,COBL,CACNB2,VIL1,MYL3,SPTB,PHACTR3,LMOD2,MYO7A,ACTN3,TNNT2,SORBS1,ACTN2,MYL4,LDB3,EGFR,IQGAP2,CORO2A,MYBPC3,SYNE3,MYH14,MYO18B
GO:MF	calcium ion binding	GO:0005509	4.80891e-05	APOA4,APOC3,FABP1,DPYS,AFP,FGA,APOA2,RBP4,FGG,MAT1A,SULT2A1,LIPC,TF,GPD1,APOA1,OIT3,SOAT2,DDC,FMO1,ASGR2,TUBB4A,CA4,GSTA1,ABCA8,ALDH1A1,AMBP,FTCD,PLA2G12B,HABP2,HNF4A,STAB1,PAH,CYP4X1,RNF128,S100A14,ABCC2,MYH7B,ANPEP,AOX1,DPEP1,CUBN,GLDC,AGMAT,HPX,KYNU,F2,F7,SERPINA5,CDH5,MAOB,RRAD,SLC27A2,ABAT,MASP1,RXRG,ADPRHL1,NR5A2,BCL6B,FMO5,APOC1,TIE1,RERG,GLYCTK,APOBEC2,AK4,KIF12,ASGR1,CBLC,FGFR4,CSRP3,PHF…
GO:MF	small molecule binding	GO:0036094	5.08536e-05	OIT3,TUBB4A,PLA2G12B,HABP2,STAB1,S100A14,CUBN,F2,F7,CDH5,MASP1,CBLC,F10,DLK1,CD93,S100A16,VIL1,MYL3,REPS2,ATP2B2,COLEC11,ALOX15B,RGN,ACTN3,MYL7,SLC8A1,ACTN2,CALB2,IHH,MYL4,RASGRP3,MAN1C1
GO:BP	circulatory system process	GO:0003013	5.95193e-15	FGA,TNNI3,FGG,FGB,SLCO2B1,TBX5,NPPA,SERPINF2,AGT,ABCC2,CDH5,TBX18,ABAT,CSRP3,HOPX,CORIN,PLN,CACNB2,MYL3,ATP2B2,PLVAP,KEL,TMEM38A,TNNT2,MYL7,SLC8A1,MYL4,TCAP,EGFR,BVES,ELN,ACSM3,TJP3,SLC38A3,SLC7A8,MYBPC3,CACNA1D,F2RL1,ATP1A2,ITGA9,VEGFC,SLCO3A1
GO:BP	multicellular organismal process	GO:0032501	6.38658e-15	AHSG,APOA4,APOC3,GJB1,FABP1,AFP,PLG,SERPINA1,FGA,APOA2,TNNI3,RBP4,FGG,EPS8L3,FGB,AKR1D1,SLCO2B1,LIPC,TBX5,TF,APOB,SERPIND1,A1CF,APOA1,OIT3,LGALS2,SOAT2,DDC,FMO1,ASGR2,TFCP2L1,TAFA4,NPPA,SERPINF2,ALDH1A1,TRH,GDF2,SLC39A5,AGT,AMBP,IRX4,HABP2,APOM,BMP5,WNT2,HNF4A,AQP3,CEBPA,STAB1,REEP6,AMN,NRGN,RNF128,VCAM1,HAVCR1,HMGCS2,ABCC2,CRHBP,ANPEP,CUBN,MTTP,LGALS3,MLIP,HLA-DRB1,VTN,SOST,F2,PLAC8,F2RL2,GRIK1,…
GO:BP	blood circulation	GO:0008015	2.30662e-13	FGA,TNNI3,FGG,FGB,TBX5,NPPA,SERPINF2,AGT,CDH5,TBX18,ABAT,CSRP3,HOPX,CORIN,PLN,CACNB2,MYL3,ATP2B2,PLVAP,KEL,TMEM38A,TNNT2,MYL7,SLC8A1,MYL4,TCAP,EGFR,BVES,ELN,ACSM3,TJP3,MYBPC3,CACNA1D,F2RL1,ATP1A2,ITGA9,VEGFC
GO:BP	cardiac muscle tissue development	GO:0048738	1.25625e-12	TNNI3,RBP4,TBX5,NPPA,BMP5,WNT2,TBX18,ADPRHL1,POU4F1,CSRP3,HOPX,PLN,MYL3,COL14A1,WT1,S1PR1,TNNT2,MYL7,SLC8A1,ACTN2,TCAP,BVES,FHL2,MYBPC3,FOXH1,MYO18B
GO:BP	muscle tissue development	GO:0060537	7.01547e-12	TNNI3,RBP4,TBX5,NPPA,BMP5,WNT2,MYOZ2,TBX18,ADPRHL1,POU4F1,CSRP3,HOPX,PLN,MYL3,KEL,COL14A1,WT1,ACTN3,S1PR1,TNNT2,MYL7,SLC8A1,ACTN2,IHH,TCAP,BVES,ELN,POPDC3,FHL2,MYBPC3,MYH14,FOXH1,MYO18B
GO:CC	extracellular space	GO:0005615	8.77166e-14	AHSG,APOA4,APOC3,FABP1,DPYS,AFP,PLG,SERPINA1,FGA,APOA2,RBP4,FGG,FGB,LIPC,TF,APOB,SERPIND1,GPD1,APOA1,DDC,TUBB4A,CA4,GSTA1,TAFA4,NPPA,SERPINF2,ALDH1A1,ALDH1L1,GDF2,SLC39A5,AGT,AMBP,FTCD,HABP2,APOM,BMP5,WNT2,AMN,TTR,GSTA2,VCAM1,S100A14,CRHBP,ANPEP,AOX1,PDZK1,DPEP1,CUBN,SLC5A9,LGALS3,HPX,HLA-DRB1,VTN,SOST,F2,PECAM1,F7,SERPINA5,DPP4,GATM,SFRP5,SLC27A2,MASP1,APOC1,MMRN2,F10,CKM,PAPPA2,DLK1,LAMA4,S100A…
GO:CC	extracellular region	GO:0005576	1.0955e-13	AHSG,APOA4,APOC3,FABP1,DPYS,AFP,PLG,SERPINA1,FGA,APOA2,RBP4,FGG,FGB,LY6E,LIPC,TF,APOB,SERPIND1,GPD1,APOA1,DDC,TUBB4A,CA4,GSTA1,TAFA4,NPPA,SERPINF2,ALDH1A1,ALDH1L1,TRH,GDF2,SLC39A5,AGT,AMBP,FTCD,PLA2G12B,HABP2,APOM,BMP5,WNT2,AMN,TTR,GSTA2,VCAM1,S100A14,CRHBP,ANPEP,AOX1,PDZK1,DPEP1,CUBN,SLC5A9,LGALS3,IGSF1,HPX,HLA-DRB1,VTN,SOST,F2,PLAC8,F2RL2,PECAM1,F7,SERPINA5,DPP4,GATM,SFRP5,VSTM2L,SLC27A2,MASP1,…
GO:CC	extracellular vesicle	GO:1903561	6.88418e-12	AHSG,APOA4,APOC3,FABP1,DPYS,PLG,SERPINA1,FGA,APOA2,RBP4,FGG,FGB,TF,APOB,SERPIND1,GPD1,APOA1,DDC,TUBB4A,CA4,GSTA1,SERPINF2,ALDH1A1,ALDH1L1,GDF2,SLC39A5,AGT,AMBP,FTCD,AMN,TTR,GSTA2,VCAM1,S100A14,ANPEP,AOX1,PDZK1,DPEP1,CUBN,SLC5A9,LGALS3,HPX,HLA-DRB1,VTN,F2,PECAM1,SERPINA5,DPP4,GATM,SLC27A2,MMRN2,PAPPA2,LAMA4,S100A16,VIL1,ATP2B2,PROCR,PLVAP,SIAE,ALOX15B,ALDOC,C3,HPN,TMEM38A,ACTN3,CKB,ACTN2,ARSL,LFNG…
GO:CC	extracellular membrane-bounded organelle	GO:0065010	7.05541e-12	AHSG,APOA4,APOC3,FABP1,DPYS,PLG,SERPINA1,FGA,APOA2,RBP4,FGG,FGB,TF,APOB,SERPIND1,GPD1,APOA1,DDC,TUBB4A,CA4,GSTA1,SERPINF2,ALDH1A1,ALDH1L1,GDF2,SLC39A5,AGT,AMBP,FTCD,AMN,TTR,GSTA2,VCAM1,S100A14,ANPEP,AOX1,PDZK1,DPEP1,CUBN,SLC5A9,LGALS3,HPX,HLA-DRB1,VTN,F2,PECAM1,SERPINA5,DPP4,GATM,SLC27A2,MMRN2,PAPPA2,LAMA4,S100A16,VIL1,ATP2B2,PROCR,PLVAP,SIAE,ALOX15B,ALDOC,C3,HPN,TMEM38A,ACTN3,CKB,ACTN2,ARSL,LFNG…
GO:CC	extracellular organelle	GO:0043230	7.05541e-12	AHSG,APOA4,APOC3,FABP1,DPYS,PLG,SERPINA1,FGA,APOA2,RBP4,FGG,FGB,TF,APOB,SERPIND1,GPD1,APOA1,DDC,TUBB4A,CA4,GSTA1,SERPINF2,ALDH1A1,ALDH1L1,GDF2,SLC39A5,AGT,AMBP,FTCD,AMN,TTR,GSTA2,VCAM1,S100A14,ANPEP,AOX1,PDZK1,DPEP1,CUBN,SLC5A9,LGALS3,HPX,HLA-DRB1,VTN,F2,PECAM1,SERPINA5,DPP4,GATM,SLC27A2,MMRN2,PAPPA2,LAMA4,S100A16,VIL1,ATP2B2,PROCR,PLVAP,SIAE,ALOX15B,ALDOC,C3,HPN,TMEM38A,ACTN3,CKB,ACTN2,ARSL,LFNG…
KEGG	Complement and coagulation cascades	KEGG:04610	3.13344e-10	PLG,SERPINA1,FGA,FGG,FGB,SERPIND1,SERPINF2,VTN,F2,F2RL2,F7,SERPINA5,MASP1,F10,PROCR,C3,CLU
TBX2 c. 700_761del upregulated terms - day 7
source	term_name	term_id	adjusted_p_value	intersections
GO:BP	cardiac muscle tissue development	GO:0048738	5.79e-14	ALDH1A2,COL11A1,HEY1,TBX1,MEF2C,PRKG1,EDNRA,SORBS2,RYR2,MYH6,SLC8A1,FOXC1,BMP7,PDLIM5,RARB,FHOD3,IRX3,TBX5,ACTN2
GO:BP	striated muscle tissue development	GO:0014706	2.2e-13	ALDH1A2,COL11A1,HEY1,TBX1,MEF2C,PRKG1,EDNRA,SORBS2,RYR2,MYH6,SLC8A1,FOXC1,BMP7,PDLIM5,RARB,FHOD3,IRX3,TBX5,ACTN2
GO:BP	cell development	GO:0048468	8.78e-12	ALDH1A2,NRXN1,NELL2,COL11A1,DPYSL5,VCAM1,PREX2,ARK2C,PDE1B,PRKCH,IRX5,HEY1,MECOM,TBX1,CTNNA2,ADCY1,PLPPR4,ID4,CRIP2,PRDM8,MEF2C,PRKG1,EDNRA,SORBS2,ETV1,CAMK2A,HOOK1,MYH6,SYNPO2L,SLC8A1,SEMA6B,FOXC1,BMP7,PDLIM5,DPY19L2,APLP1,STMN3,RARB,SOX11,SPOCK1,ANOS1,METRN,FHOD3,IRX3,SFRP1,KREMEN1,SNAP25,TBX5,CHRNA3,ACTN2
GO:BP	system development	GO:0048731	2.24e-11	ALDH1A2,NRXN1,NELL2,COL11A1,DPYSL5,KCNQ2,VCAM1,PREX2,TTLL7,ARK2C,PRKCH,IRX5,EMC10,HEY1,HSPB7,TBX1,CTNNA2,EFEMP1,ADCY1,PLPPR4,ID4,PRDM8,MEF2C,ADAM23,PRKG1,EDNRA,SORBS2,ETV1,RYR2,CPT1A,CAMK2A,MYH6,PCLO,SYNPO2L,SLC8A1,SEMA6B,UNC45B,FOXC1,BMP7,PDLIM5,APLP1,STMN3,RARB,SOX11,SPOCK1,MMD,ANOS1,METRN,P2RY1,FHOD3,IRX3,SFRP1,KREMEN1,NAP1L2,TMEM65,SNAP25,TBX5,CHRNA3,ACTN2
GO:BP	heart development	GO:0007507	4e-11	ALDH1A2,COL11A1,VCAM1,HEY1,HSPB7,TBX1,MEF2C,PRKG1,EDNRA,SORBS2,RYR2,MYH6,SYNPO2L,SLC8A1,FOXC1,BMP7,PDLIM5,RARB,SOX11,FHOD3,IRX3,TMEM65,TBX5,ACTN2
GO:CC	Z disc	GO:0030018	1.11673e-06	PPP1R12B,SORBS2,RYR2,MYH6,SYNPO2L,SLC8A1,UNC45B,PDLIM5,FHOD3,ACTN2
GO:CC	I band	GO:0031674	3.11723e-06	PPP1R12B,SORBS2,RYR2,MYH6,SYNPO2L,SLC8A1,UNC45B,PDLIM5,FHOD3,ACTN2
GO:CC	neuron to neuron synapse	GO:0098984	4.78994e-06	NRXN1,DGKI,ADCY1,PLPPR4,CAMK2A,PCLO,BAALC,SLC8A1,PDLIM5,SPOCK1,P2RY1,SYT11,CHRNA3,ACTN2
GO:CC	postsynaptic density	GO:0014069	7.34687e-06	DGKI,ADCY1,PLPPR4,CAMK2A,PCLO,BAALC,SLC8A1,PDLIM5,SPOCK1,P2RY1,SYT11,CHRNA3,ACTN2
GO:CC	asymmetric synapse	GO:0032279	1.30652e-05	DGKI,ADCY1,PLPPR4,CAMK2A,PCLO,BAALC,SLC8A1,PDLIM5,SPOCK1,P2RY1,SYT11,CHRNA3,ACTN2
TBX2 c. 700_761del downregulated terms - day 7
source	term_name	term_id	adjusted_p_value	intersections
GO:BP	anatomical structure development	GO:0048856	1.95e-07	RBP4,APOA2,AFP,APOA1,PITX1,IGSF10,EHD2,ANXA1,AQP1,CXCL14,ITGA11,FLI1,EPAS1,PTK2B,RGN,EPHA6,SERPINE2,FRZB,TEK,IGFBP3,GREM2,PCDHGA11,APOB,NMNAT2,SPTBN2,ZFP42,GLI1,KLF5,FRY,TGFBR3,LGALS3,PAPLN,CSF3R,EDNRB,FOSL2,MAL2,UCP2,AQP3,CREB3L1,DSC3,MSX1,GAS8,SLC1A1,IGF2,LGALS1,TNFAIP3,CASP8,FREM1,F3,MYORG,DUSP4,FZD8,DCC,S100A10,ATP7B,SPINT1,FOXF1,SLC2A1,CLU
GO:BP	anatomical structure morphogenesis	GO:0009653	3.13e-07	RBP4,APOA1,PITX1,EHD2,ANXA1,AQP1,FLI1,EPAS1,PTK2B,EPHA6,SERPINE2,FRZB,TEK,GREM2,APOB,SPTBN2,GLI1,KLF5,FRY,TGFBR3,PAPLN,CSF3R,FOSL2,AQP3,CREB3L1,MSX1,SLC1A1,IGF2,TNFAIP3,CASP8,FREM1,F3,DUSP4,FZD8,DCC,SPINT1,FOXF1,CLU
GO:BP	animal organ development	GO:0048513	2.95304e-06	RBP4,APOA2,AFP,APOA1,PITX1,ANXA1,AQP1,CXCL14,ITGA11,FLI1,EPAS1,PTK2B,RGN,SERPINE2,FRZB,TEK,GREM2,SPTBN2,ZFP42,GLI1,KLF5,TGFBR3,CSF3R,EDNRB,FOSL2,UCP2,AQP3,MSX1,GAS8,SLC1A1,IGF2,TNFAIP3,CASP8,FREM1,MYORG,ATP7B,SPINT1,FOXF1,SLC2A1
GO:BP	multicellular organism development	GO:0007275	5.79211e-06	RBP4,AFP,APOA1,PITX1,IGSF10,ANXA1,AQP1,EPAS1,PTK2B,RGN,EPHA6,SERPINE2,FRZB,TEK,GREM2,PCDHGA11,APOB,NMNAT2,SPTBN2,ZFP42,GLI1,KLF5,FRY,TGFBR3,PAPLN,CSF3R,EDNRB,FOSL2,MAL2,UCP2,AQP3,CREB3L1,DSC3,MSX1,GAS8,SLC1A1,IGF2,TNFAIP3,CASP8,FREM1,F3,DUSP4,FZD8,DCC,S100A10,SPINT1,FOXF1,SLC2A1,CLU
GO:BP	developmental process	GO:0032502	9.05646e-06	RBP4,APOA2,AFP,APOA1,PITX1,IGSF10,EHD2,ANXA1,AQP1,CXCL14,ITGA11,FLI1,EPAS1,PTK2B,RGN,EPHA6,SERPINE2,FRZB,TEK,IGFBP3,GREM2,PCDHGA11,APOB,NMNAT2,SPTBN2,ZFP42,GLI1,KLF5,FRY,TGFBR3,LGALS3,PAPLN,CSF3R,EDNRB,FOSL2,MAL2,UCP2,AQP3,CREB3L1,DSC3,MSX1,GAS8,SLC1A1,IGF2,LGALS1,TNFAIP3,CASP8,FREM1,F3,MYORG,DUSP4,FZD8,DCC,S100A10,ATP7B,SPINT1,FOXF1,SLC2A1,CLU
GO:CC	extracellular region	GO:0005576	1.53e-09	RBP4,APOA2,FGB,FGA,AFP,TTR,APOA1,PAMR1,IGSF10,EHD2,ANXA1,AQP1,CXCL14,COL21A1,FIBIN,SERPINE2,FRZB,TEK,IGFBP3,GREM2,APOB,SPTBN2,TGFBR3,LGALS3,PAPLN,C7,CSF3R,COBLL1,MAL2,DSC3,LUM,GAS8,PPFIBP2,SLC1A1,IGFBP6,IGF2,LGALS1,TNFAIP3,APOC1,FREM1,F10,F3,ANGPTL2,OLFML2A,S100A10,MVP,FMOD,OLFML1,SPINT1,SLC2A1,CLU
GO:CC	extracellular space	GO:0005615	3.27e-07	RBP4,APOA2,FGB,FGA,AFP,TTR,APOA1,EHD2,ANXA1,AQP1,CXCL14,SERPINE2,FRZB,IGFBP3,GREM2,APOB,SPTBN2,TGFBR3,LGALS3,C7,COBLL1,MAL2,LUM,PPFIBP2,SLC1A1,IGFBP6,IGF2,LGALS1,TNFAIP3,APOC1,F10,F3,ANGPTL2,OLFML2A,S100A10,MVP,FMOD,OLFML1,SPINT1,SLC2A1,CLU
GO:CC	collagen-containing extracellular matrix	GO:0062023	4.67e-07	FGB,FGA,APOA1,ANXA1,COL21A1,SERPINE2,LGALS3,LUM,LGALS1,FREM1,F3,ANGPTL2,S100A10,FMOD,CLU
GO:CC	extracellular matrix	GO:0031012	2.28337e-06	FGB,FGA,APOA1,ANXA1,COL21A1,SERPINE2,LGALS3,LUM,LGALS1,FREM1,F3,ANGPTL2,OLFML2A,S100A10,FMOD,CLU
GO:CC	external encapsulating structure	GO:0030312	2.34207e-06	FGB,FGA,APOA1,ANXA1,COL21A1,SERPINE2,LGALS3,LUM,LGALS1,FREM1,F3,ANGPTL2,OLFML2A,S100A10,FMOD,CLU
TBX2 c. 700_761del upregulated terms - day 10
Source	term_name	term_id	adjusted_p_value	intersections
GO:MF	structural constituent of muscle	GO:0008307	2.03e-08	TCAP,MYL3,CSRP3,ACTN3,MYOM1,ACTN2,SORBS2,MYBPC3
GO:BP	heart development	GO:0007507	2.91e-19	NPPA,IRX4,VCAM1,NPPB,MYH7,TCAP,TNNT2,ADPRHL1,SYPL2,FHL2,LDB3,ALPK2,INHBA,NOG,IRX3,RNF207,MYL3,CSRP3,AKAP6,TBX1,SOX11,COL11A1,PLN,MB,MYO18B,CACNA1C,ACTN2,SORBS2,MYBPC3,HSPB7
GO:BP	circulatory system development	GO:0072359	2.49e-18	LAMA4,NPPA,IRX4,EMC10,VCAM1,NPPB,FGF18,MYH7,TCAP,TNNT2,ADPRHL1,SYPL2,FHL2,LDB3,ADGRB2,ALPK2,INHBA,NOG,IRX3,RNF207,MYL3,CSRP3,AKAP6,TBX1,SOX11,COL11A1,NGFR,PLN,MB,MYO18B,NPR3,SFRP1,CACNA1C,ACTN2,SORBS2,MYBPC3,HSPB7
GO:BP	muscle tissue development	GO:0060537	2.77e-17	NPPA,NPPB,MYH7,TCAP,TNNT2,ADPRHL1,FHL2,ALPK2,NOG,IRX3,MYL3,CSRP3,AKAP6,TBX1,PGM5,ACTN3,SOX11,COL11A1,MYOM1,PLN,GPC1,MYO18B,ACTN2,SORBS2,MYBPC3
GO:BP	striated muscle tissue development	GO:0014706	3.02e-17	NPPA,NPPB,MYH7,TCAP,TNNT2,ADPRHL1,FHL2,ALPK2,NOG,IRX3,MYL3,CSRP3,AKAP6,TBX1,PGM5,COL11A1,PLN,MYO18B,ACTN2,SORBS2,MYBPC3
GO:BP	muscle structure development	GO:0061061	1.31e-16	LMOD2,MYH7,TCAP,TNNT2,LAMA2,ADPRHL1,SYPL2,FHL2,LDB3,ALPK2,NOG,IRX3,NMRK2,MYL3,CSRP3,AKAP6,TBX1,PGM5,ACTN3,SOX11,COL11A1,MYOM1,WNT5B,GPC1,MYO18B,IL4R,ACTN2,SORBS2,MYBPC3
GO:CC	myofibril	GO:0030016	4.87e-20	LMOD2,MYH7,TCAP,TNNT2,ADPRHL1,FHL2,LDB3,AHNAK2,MYH7B,PPP1R12B,MYL3,CSRP3,PGM5,ACTN3,C10ORF71,MYOM1,MYO18B,CACNA1C,ACTN2,SORBS2,TRIM63,MYBPC3
GO:CC	contractile fiber	GO:0043292	1.19e-19	LMOD2,MYH7,TCAP,TNNT2,ADPRHL1,FHL2,LDB3,AHNAK2,MYH7B,PPP1R12B,MYL3,CSRP3,PGM5,ACTN3,C10ORF71,MYOM1,MYO18B,CACNA1C,ACTN2,SORBS2,TRIM63,MYBPC3
GO:CC	sarcomere	GO:0030017	4.87e-18	LMOD2,MYH7,TCAP,TNNT2,ADPRHL1,FHL2,LDB3,PPP1R12B,MYL3,CSRP3,PGM5,ACTN3,C10ORF71,MYOM1,MYO18B,CACNA1C,ACTN2,SORBS2,TRIM63,MYBPC3
GO:CC	I band	GO:0031674	8.77e-14	MYH7,TCAP,FHL2,LDB3,PPP1R12B,MYL3,CSRP3,PGM5,ACTN3,C10ORF71,MYO18B,CACNA1C,ACTN2,SORBS2,TRIM63
GO:CC	Z disc	GO:0030018	5.4e-13	MYH7,TCAP,FHL2,LDB3,PPP1R12B,CSRP3,PGM5,ACTN3,C10ORF71,MYO18B,CACNA1C,ACTN2,SORBS2,TRIM63
KEGG	Dilated cardiomyopathy	KEGG:05414	3.21395e-06	ADCY5,MYH7,TNNT2,LAMA2,MYL3,PLN,CACNA1C,MYBPC3
TBX2 c. 700_761del downregulated terms - day 10
source	term_name	term_id	adjusted_p_value	intersections
GO:MF	extracellular matrix structural constituent conferring tensile strength	GO:0030020	3.88e-05	COL21A1,COL1A2,COL6A6,COL14A1,COL6A3,COL4A6
GO:MF	extracellular matrix structural constituent	GO:0005201	5.4e-05	COL21A1,DCN,HAPLN1,COL1A2,LUM,COL6A6,COL14A1,COL6A3,COL4A6
GO:BP	system development	GO:0048731	1.65e-06	PCDHGA11,ZFP42,RSPO2,RGN,IGFBP5,DRD2,DCN,AQP1,HAPLN1,LRRTM1,COL1A2,PCDHGC3,GFRA3,GABRB3,PAPLN,GAS8,SFRP5,ASTN1,SMOC2,HMGCS2,CBLN2,COL14A1,CNMD,APLNR,PODXL,DKK1,GRIK1,POU4F1,FRZB,SYT1,ITGA8,IGF2,ITGA1,SERPINE2,KIF14,SALL1,PCDHGA10,FREM2,FZD5,ESRP1,CDH1,BMP4,LIN28A,RELN
GO:BP	anatomical structure development	GO:0048856	6.18e-05	PCDHGA11,DHRS9,ZFP42,SLC34A2,CXCL14,RSPO2,RGN,IGFBP5,DRD2,DCN,ERVH48-1,AQP1,HAPLN1,LRRTM1,COL1A2,PCDHGC3,GFRA3,GABRB3,PAPLN,GAS8,SFRP5,ASTN1,SMOC2,HMGCS2,CBLN2,COL14A1,CNMD,APLNR,PODXL,DKK1,GRIK1,POU4F1,WDR72,COL6A3,FRZB,SYT1,ITGA8,IGF2,ITGA1,SERPINE2,HSPA2,KIF14,SALL1,PCDHGA10,FREM2,FZD5,RBM47,ESRP1,CDH1,BMP4,LIN28A,RELN
GO:BP	multicellular organism development	GO:0007275	7.23e-05	PCDHGA11,ZFP42,SLC34A2,RSPO2,RGN,IGFBP5,DRD2,DCN,AQP1,HAPLN1,LRRTM1,COL1A2,PCDHGC3,GFRA3,GABRB3,PAPLN,GAS8,SFRP5,ASTN1,SMOC2,HMGCS2,CBLN2,COL14A1,CNMD,APLNR,PODXL,DKK1,GRIK1,POU4F1,FRZB,SYT1,ITGA8,IGF2,ITGA1,SERPINE2,KIF14,SALL1,PCDHGA10,FREM2,FZD5,ESRP1,CDH1,BMP4,LIN28A,RELN
GO:CC	extracellular region	GO:0005576	3.07e-06	COL21A1,CXCL14,RSPO2,S100A14,IGFBP5,DCN,ERVH48-1,AQP1,HAPLN1,LRRTM1,OLFML1,LRRN2,COL1A2,LUM,MOXD1,PAPLN,COL6A6,GAS8,SFRP5,SPX,SMOC2,FIBIN,CBLN2,COL14A1,CNMD,PODXL,DKK1,COL6A3,FRZB,IGF2,ITGA1,SERPINE2,PKHD1L1,HSPA2,CHST9,DPP4,FREM2,CDH1,BMP4,COL4A6,GNG2,CTSV,RELN
GO:CC	extracellular matrix	GO:0031012	5.43e-06	COL21A1,DCN,HAPLN1,LRRTM1,LRRN2,COL1A2,LUM,COL6A6,SMOC2,COL14A1,COL6A3,SERPINE2,FREM2,COL4A6,RELN
GO:CC	cell periphery	GO:0071944	3.33e-05	PCDHGA11,COL21A1,SLC34A2,DRD2,DCN,ERVH48-1,AQP1,HAPLN1,LRRTM1,LRRN2,COL1A2,LUM,PCDHGC3,GFRA3,CD300E,GABRB3,CYSLTR2,PAPLN,COL6A6,GAS8,ASTN1,SMOC2,COL14A1,FYB2,APLNR,TRIM4,PODXL,DKK1,GRIK1,SLC9A9,COL6A3,SYT1,ITGA8,SLC7A4,ELMO1,ITGA1,APCDD1L,SERPINE2,PKHD1L1,HSPA2,KIF14,SMAGP,DPP4,PCDHGA10,KCNMA1,FREM2,FZD5,CDH1,SLC22A3,COL4A6,GNG2,RELN
GO:CC	collagen trimer	GO:0005581	4.27e-05	COL21A1,COL1A2,LUM,COL6A6,COL14A1,COL6A3,COL4A6
GO:CC	extracellular space	GO:0005615	6.22e-05	CXCL14,S100A14,IGFBP5,DCN,ERVH48-1,AQP1,HAPLN1,LRRTM1,OLFML1,LRRN2,COL1A2,LUM,MOXD1,SFRP5,SPX,SMOC2,CBLN2,COL14A1,PODXL,DKK1,COL6A3,FRZB,IGF2,ITGA1,SERPINE2,PKHD1L1,HSPA2,DPP4,FREM2,CDH1,BMP4,COL4A6,GNG2,CTSV,RELN
KEGG	ECM-receptor interaction	KEGG:04512	5.48e-06	COL1A2,COL6A6,COL6A3,ITGA8,ITGA1,FREM2,COL4A6,RELN
PRDM1 -/- upregulated terms - day 3
source	term_name	term_id	adjusted_p_value	intersections
GO:MF	protein binding	GO:0005515	3.3579e-26	THBS2,TUBB4A,COL1A1,HID1,NOS1,IL1RAPL1,NLGN2,ZIC1,FUT9,SYNGAP1,SLC7A8,FOXD3,CACNG7,NEURL4,KIF1A,FAM131B,TRIM58,RORB,SIX3,NAT8L,ZSCAN10,ADGRL1,ATP1B2,BCL9L,CHRD,BRSK2,PIANP,FOXB1,SOCS7,NXPH4,PPFIA4,BHLHE41,ENTPD2,ISLR2,MLLT6,SEMA6B,LENG8,DDR1,DYSF,NDOR1,MBD6,SORCS3,FAM43A,PRKCG,CYP2S1,APLN,CSGALNACT1,LRIG1,BCAM,WDTC1,SCNN1A,ZFHX2,MGAT5B,KIF13B,PLEKHA7,TTLL6,PDGFB,RIMKLA,GPM6A,DENND1C,KANSL1,LARGE2…
GO:MF	cytoskeletal protein binding	GO:0008092	2.09252e-09	KIF1A,BRSK2,KIF13B,TTLL6,CLIP2,KIFC2,MAST1,DMTN,CLSTN3,HAP1,PACSIN1,BICDL1,PLEC,ACTN4,JAKMIP3,MAPK8IP3,MAP1S,RCC2,DNM1,DPYSL4,KLC2,MYH9,PDE4B,FLNA,CLIP3,MYO5C,NUMA1,MYO18A,SAMD14,COBL,TLN1,LLGL1,MIB2,CAMSAP3,CDH1,SNTB1,RAB11B,MICAL3,NEFM,SCN5A,SORBS3,SPTAN1,INPPL1,GAS7,PPP1R9A,MTCL1,CGN,OBSCN,EP300,PLEKHH2,KIF5A,MARK2,FRMD5,SSH3,DLG5,DCLK1,BRSK1,WASF1,EGFR,HIP1R,ADD2,TUBGCP6,ATCAY,TNS4,LMO7,DCTN1…
GO:MF	nucleoside-triphosphatase regulator activity	GO:0060589	9.53279e-09	SYNGAP1,DENND1C,PLEKHG5,RGL3,ARFGEF3,RAP1GAP2,ARHGAP33,PLEKHG6,ABR,GMIP,RCC2,ARHGEF4,RASA3,RGP1,ARHGAP17,ARHGAP35,ARHGEF15,RALGPS1,DOCK3,MCF2L,LLGL1,TBC1D2,PLEKHG2,OBSCN,DNMBP,SRGAP1,FGD1,ARHGEF18,ASAP2,SBF1,TSC2,ARHGAP39,EVI5L,ARAP3,SIPA1L3,ASAP3,TNK2,MYO9B,AKAP13,ARHGEF11,TBC1D9B,TBC1D17,RAPGEF1,HERC2,ARHGEF1,RAPGEFL1,PLEKHG3,GPSM1,GBF1,FGD5,ARHGDIA,DENND2B,STARD8,ARAP1,MTSS2,FARP1,ALS2CL,TBC1D…
GO:MF	GTPase regulator activity	GO:0030695	9.53279e-09	SYNGAP1,DENND1C,PLEKHG5,RGL3,ARFGEF3,RAP1GAP2,ARHGAP33,PLEKHG6,ABR,GMIP,RCC2,ARHGEF4,RASA3,RGP1,ARHGAP17,ARHGAP35,ARHGEF15,RALGPS1,DOCK3,MCF2L,LLGL1,TBC1D2,PLEKHG2,OBSCN,DNMBP,SRGAP1,FGD1,ARHGEF18,ASAP2,SBF1,TSC2,ARHGAP39,EVI5L,ARAP3,SIPA1L3,ASAP3,TNK2,MYO9B,AKAP13,ARHGEF11,TBC1D9B,TBC1D17,RAPGEF1,HERC2,ARHGEF1,RAPGEFL1,PLEKHG3,GPSM1,GBF1,FGD5,ARHGDIA,DENND2B,STARD8,ARAP1,MTSS2,FARP1,ALS2CL,TBC1D…
GO:MF	phosphotransferase activity, alcohol group as acceptor	GO:0016773	1.48138e-07	BRSK2,DDR1,PRKCG,LMTK3,PAK6,SBK1,CDC42BPB,NUAK2,MAST1,ITPK1,FN3K,CCNK,FAM20C,ABR,PRKACA,MINK1,CAMKV,SPHK2,EPHA1,RASSF2,PIP5K1C,MAP3K10,ERBB2,PIK3CD,MAPK7,PIP4K2B,CDC42BPG,PFKFB4,ERBB3,EPHB1,LTBP4,CDK18,RPS6KA2,SPEG,TESK1,DMPK,OBSCN,GRK2,MARK2,NPR1,DCLK1,BRSK1,PRKCH,EGFR,PAK4,PIM2,LRRK1,PKMYT1,TNK2,DGKZ,LIMK1,GAK,WNK2,PIP5K1B,NRBP2,STRADA,MAP3K9,ITPKB,STK40,RSKR,TAOK2,DAPK1,DGKD,RPS6KA4,PPP1R9B,MA…
GO:BP	system development	GO:0048731	1.08126e-44	THBS2,COL1A1,IL1RAPL1,NLGN2,ZIC1,FUT9,SYNGAP1,CACNG7,KIF1A,RORB,SIX3,ADGRL1,ATP1B2,CHRD,BRSK2,ABCA3,FOXB1,BHLHE41,ISLR2,SEMA6B,PCDHGB7,TLL1,DDR1,PRKCG,APLN,CSGALNACT1,LRIG1,ZFHX2,KIF13B,PDGFB,GPM6A,NYAP1,HSPG2,GABRB2,PAK6,ITGB4,LTBP3,ANO1,ACHE,PCDHGB6,COL18A1,ZNF219,SOX2,CDH4,MAST1,PCDH1,LAMA4,SPOCK2,ITPK1,RYR2,CLSTN3,KDM6B,ADGRB1,IGSF9,SEMA6C,LRCH4,CELSR2,ATN1,LMX1B,UNC5A,PPP1R16B,ADM2,AKNA,CREB…
GO:BP	multicellular organism development	GO:0007275	3.64131e-44	THBS2,COL1A1,IL1RAPL1,NLGN2,ZIC1,FUT9,SYNGAP1,FOXD3,CACNG7,KIF1A,RORB,SIX3,ADGRL1,ATP1B2,CHRD,BRSK2,ABCA3,FOXB1,BHLHE41,ISLR2,SEMA6B,PCDHGB7,TLL1,DDR1,PRKCG,APLN,CSGALNACT1,LRIG1,WDTC1,ZFHX2,KIF13B,PDGFB,GPM6A,NYAP1,HSPG2,GABRB2,NANOG,PAK6,ITGB4,LTBP3,ANO1,ACHE,PCDHGB6,COL18A1,ZNF219,SOX2,CDH4,MAST1,PCDH1,LAMA4,SPOCK2,ITPK1,RYR2,CLSTN3,KDM6B,ADGRB1,IGSF9,SEMA6C,LRCH4,CELSR2,ATN1,LMX1B,UNC5A,PPP1R…
GO:BP	anatomical structure development	GO:0048856	5.92562e-42	THBS2,COL1A1,NOS1,IL1RAPL1,NLGN2,XKR7,ZIC1,FUT9,SYNGAP1,FOXD3,CACNG7,KIF1A,TRIM58,RORB,SIX3,ADGRL1,ATP1B2,BCL9L,CHRD,BRSK2,ABCA3,FOXB1,BHLHE41,ISLR2,SEMA6B,PCDHGB7,TLL1,DDR1,PRKCG,APLN,CSGALNACT1,LRIG1,WDTC1,ZFHX2,KIF13B,PDGFB,GPM6A,NYAP1,HSPG2,GABRB2,NANOG,PAK6,ITGB4,LTBP3,CARMIL2,ANO1,ACHE,PCDHGB6,COL18A1,ZNF219,SOX2,CDH4,MAST1,PCDH1,LAMA4,SPOCK2,DMTN,ITPK1,RYR2,CLSTN3,KDM6B,ADGRB1,IGSF9,SEMA6C…
GO:BP	nervous system development	GO:0007399	6.02193e-41	THBS2,IL1RAPL1,NLGN2,ZIC1,FUT9,SYNGAP1,CACNG7,KIF1A,RORB,SIX3,ADGRL1,ATP1B2,CHRD,BRSK2,FOXB1,BHLHE41,ISLR2,SEMA6B,PCDHGB7,DDR1,PRKCG,LRIG1,ZFHX2,KIF13B,GPM6A,NYAP1,HSPG2,GABRB2,PAK6,ITGB4,ANO1,ACHE,PCDHGB6,SOX2,CDH4,MAST1,PCDH1,SPOCK2,ITPK1,CLSTN3,KDM6B,ADGRB1,IGSF9,SEMA6C,LRCH4,CELSR2,ATN1,LMX1B,UNC5A,AKNA,HAP1,LRP5,PACSIN1,PKD1,MSI1,SOX13,CNTNAP1,ARHGAP33,ZNF488,DCHS1,EHMT2,NLGN4X,TBX1,SMARCC2,…
GO:BP	developmental process	GO:0032502	4.17752e-39	THBS2,COL1A1,NOS1,IL1RAPL1,NPAP1,NLGN2,XKR7,ZIC1,PCDH11Y,FUT9,SYNGAP1,FOXD3,CACNG7,KIF1A,TRIM58,RORB,SIX3,ADGRL1,ATP1B2,BCL9L,CHRD,BRSK2,ABCA3,FOXB1,MIAT,BHLHE41,ISLR2,SEMA6B,PCDHGB7,TLL1,DDR1,PRKCG,APLN,CSGALNACT1,LRIG1,WDTC1,ZFHX2,KIF13B,PDGFB,GPM6A,NYAP1,HSPG2,GABRB2,NANOG,PAK6,ITGB4,LTBP3,CARMIL2,ANO1,ACHE,PCDHGB6,COL18A1,ZNF219,SOX2,CDH4,MAST1,PCDH1,LAMA4,LMO3,SPOCK2,DMTN,ITPK1,RYR2,CLSTN3,K…
GO:CC	cell junction	GO:0030054	1.37009e-48	CACNG8,NOS1,IL1RAPL1,NLGN2,SYNGAP1,CACNG7,KIF1A,ADGRL1,ATP1B2,PPFIA4,GRM4,DYSF,SORCS3,PRKCG,PLEKHA7,GPM6A,HSPG2,GABRB2,PAK6,ITGB4,ANO1,ACHE,GABRE,CDC42BPB,PLEKHG5,CDH4,PCDH1,LAMA4,DMTN,SEPTIN3,CLSTN3,ADGRB1,IGSF9,ZYX,ATN1,GRIK3,DLGAP3,SLC6A9,KCNC3,HAP1,PACSIN1,GRIK5,JUP,CNTNAP1,ARHGAP33,BAIAP3,ATP6V0A1,TLE2,NLGN4X,EEF1A2,GRB7,PLEKHG6,CACNA1G,PLEC,DSC3,ACTN4,KCNB1,ABR,ARVCF,WHRN,PRKACA,SLC1A1,PPL,…
GO:CC	cell periphery	GO:0071944	2.77683e-36	THBS2,CACNG8,COL1A1,MUC3A,NOS1,IL1RAPL1,NPAP1,NLGN2,XKR7,PCDH11Y,SYNGAP1,SLC7A8,CACNG7,ADGRL1,ATP1B2,PIANP,ABCA3,SOCS7,ENTPD2,ISLR2,GRM4,ANO8,SEMA6B,PCDHGB7,DDR1,DYSF,ADAMTS17,SORCS3,PRKCG,LRIG1,BCAM,SCNN1A,PCDHGC4,PDGFB,GPM6A,TRPM3,HSPG2,GABRB2,CARMIL3,ITGB4,CLIP2,LTBP3,CARMIL2,ANO1,ACHE,PCDHGB6,GABRE,COL18A1,CDC42BPB,THBD,PLEKHG5,CDH4,SLC43A2,MAST1,PCDH1,TMEM63A,LAMA4,SPOCK2,DMTN,ITPK1,RGL3,SEP…
GO:CC	plasma membrane	GO:0005886	1.94038e-31	CACNG8,MUC3A,NOS1,IL1RAPL1,NPAP1,NLGN2,XKR7,PCDH11Y,SYNGAP1,SLC7A8,CACNG7,ADGRL1,ATP1B2,PIANP,ABCA3,SOCS7,ENTPD2,ISLR2,GRM4,ANO8,SEMA6B,PCDHGB7,DDR1,DYSF,SORCS3,PRKCG,LRIG1,BCAM,SCNN1A,PCDHGC4,PDGFB,GPM6A,TRPM3,HSPG2,GABRB2,CARMIL3,ITGB4,CARMIL2,ANO1,ACHE,PCDHGB6,GABRE,CDC42BPB,THBD,PLEKHG5,CDH4,SLC43A2,MAST1,PCDH1,TMEM63A,DMTN,ITPK1,RGL3,RYR2,CLSTN3,ADGRB1,IGSF9,ZYX,SEMA6C,LINGO1,LRCH4,CELSR2,RA…
GO:CC	synapse	GO:0045202	6.68819e-30	CACNG8,NOS1,IL1RAPL1,NLGN2,SYNGAP1,CACNG7,KIF1A,ADGRL1,ATP1B2,PPFIA4,GRM4,DYSF,SORCS3,PRKCG,GPM6A,GABRB2,PAK6,ANO1,ACHE,GABRE,LAMA4,DMTN,SEPTIN3,CLSTN3,ADGRB1,IGSF9,GRIK3,DLGAP3,SLC6A9,KCNC3,HAP1,PACSIN1,GRIK5,CNTNAP1,ARHGAP33,BAIAP3,ATP6V0A1,NLGN4X,EEF1A2,CACNA1G,KCNB1,ABR,WHRN,PRKACA,SLC1A1,BTBD9,MINK1,CAMKV,MAP1S,ITGA2,DNM1,KCNN1,SCRIB,NR4A1,CACNA1B,LRFN3,CBARP,PALM,SLITRK5,RTN4R,MYH9,TSPOAP1,…
GO:CC	membrane	GO:0016020	9.95761e-27	CACNG8,MUC3A,HID1,NOS1,IL1RAPL1,NPAP1,NLGN2,XKR7,PCDH11Y,FUT9,SYNGAP1,SLC7A8,CACNG7,KIF1A,NAT8L,ADGRL1,ATP1B2,PIANP,ABCA3,SOCS7,ENTPD2,ISLR2,GRM4,ANO8,SEMA6B,PCDHGB7,TLL1,DDR1,DYSF,SORCS3,PRKCG,CYP2S1,CSGALNACT1,LRIG1,BCAM,SCNN1A,MGAT5B,PCDHGC4,PLEKHA7,PDGFB,GPM6A,TMEM178B,TRPM3,LARGE2,HSPG2,GABRB2,CARMIL3,HSD11B2,SCAMP4,LMTK3,ATP2A3,ITGB4,CARMIL2,ANO1,ACHE,PCDHGB6,GABRE,CDC42BPB,B3GNT7,THBD,PLEK…
KEGG	Focal adhesion	KEGG:04510	1.90451e-08	THBS2,COL1A1,PRKCG,PDGFB,PAK6,ITGB4,LAMA4,ZYX,COL6A1,ITGA7,COL6A2,ACTN4,ITGA2,FLNA,PIP5K1C,ERBB2,PIK3CD,ARHGAP35,TLN1,VWF,LAMA5,THBS1,EGFR,PAK4,SHC3,ITGB8,PIP5K1B,COL9A3,RAPGEF1,BCAR1,SHC2,ITGA3,RELN,PDGFA,COL9A1,LAMB2
KEGG	ECM-receptor interaction	KEGG:04512	2.36792e-05	THBS2,COL1A1,HSPG2,ITGB4,LAMA4,COL6A1,ITGA7,COL6A2,ITGA2,AGRN,VWF,LAMA5,THBS1,ITGB8,COL9A3,ITGA3,RELN,COL9A1,LAMB2
PRDM1 -/- downregulated terms - day 3
source	term_name	term_id	adjusted_p_value	intersections
GO:BP	animal organ morphogenesis	GO:0009887	6.07183e-12	ISL1,SNAI2,WNT8A,ITGA8,DKK1,HAND1,WNT5A,TNNC1,HOXB3,MSX2,TWIST1,BMP4,HS3ST3B1,SIX1,MEIS2,APLNR,LEF1,GREB1L,SOD1,WDPCP,MEIS1,ZEB1,ANKRD1,HS3ST3A1,NRG1,DHRS3,WNT4,MSX1,TNFRSF11B,CTHRC1,CDX2,WDR72,MESP1,HAS2,HOXB2,FOXC2,FGF3,MESP2,ANXA6,ALPK2,RIPPLY2
GO:BP	tissue morphogenesis	GO:0048729	3.42629e-11	ISL1,SNAI2,ITGA8,DKK1,HAND1,WNT5A,TNNC1,MSX2,TWIST1,BMP4,HS3ST3B1,SIX1,APLNR,PCDH8,ARHGAP24,LEF1,LGR5,GREB1L,WDPCP,RSPO3,ANKRD1,HS3ST3A1,NRG1,WNT4,MSX1,CTHRC1,MESP1,HOXB2,FOXL1,FOXC2,MESP2
GO:BP	anatomical structure morphogenesis	GO:0009653	3.00659e-10	ISL1,SNAI2,WNT8A,ITGA8,DLL3,COCH,CBLN1,DKK1,LOX,HAND1,WNT5A,TNNC1,PGF,SFRP5,HOXB3,MSX2,TWIST1,BMP4,HS3ST3B1,SIX1,MEIS2,APLNR,PCDH8,ARHGAP24,LEF1,PPFIA2,LGR5,MYLK3,CDH11,GREB1L,SOD1,CRABP2,WDPCP,MEIS1,PLK2,RSPO3,ZEB1,ANKRD1,ADAM12,ITPR1,RBM46,HS3ST3A1,NRG1,DHRS3,WNT4,MSX1,BMPER,TNFRSF11B,CTHRC1,CDX2,WDR72,MESP1,HAS2,HOPX,HOXB2,FOXL1,FOXC2,ANXA2,FGF3,MESP2,ADA,ANXA6,S100A6,ALPK2,RIPPLY2
GO:BP	tissue development	GO:0009888	3.42532e-10	ISL1,SNAI2,WNT8A,ITGA8,DLL3,BCCIP,DKK1,LOX,HAND1,PDE4D,WNT5A,TNNC1,HOXB3,MSX2,NPY,TWIST1,BMP4,HS3ST3B1,SIX1,APLNR,PCDH8,ARHGAP24,LEF1,LGR5,MYLK3,GREB1L,SOD1,CRABP2,WDPCP,MEIS1,RSPO3,ZEB1,ANKRD1,HS3ST3A1,NRG1,WNT4,MSX1,BMPER,FABP5,CTHRC1,CDX2,WDR72,MESP1,HAS2,HOPX,HOXB2,FOXL1,FOXC2,FGF3,MESP2,ADA,ANXA6,ALPK2,SELENOM,RIPPLY2
GO:BP	striated muscle tissue development	GO:0014706	4.36609e-10	ISL1,DKK1,LOX,HAND1,WNT5A,TNNC1,MSX2,TWIST1,BMP4,LEF1,MYLK3,MEIS1,ANKRD1,NRG1,MSX1,MESP1,HOPX,FOXC2,FGF3,ALPK2
PRDM1 -/- upregulated terms - day 7
source	term_name	term_id	adjusted_p_value	intersections
GO:BP	anatomical structure morphogenesis	GO:0009653	6.04503e-10	DCLK1,SOX2,MAP2,ZIC1,SFRP2,SERPINE1,GJA5,UNC13A,POU5F1,SOX3,COL11A1,SLITRK5,KIF1A,SOX21,GCNT4,NTN1,SIX3,ACTG2,HMCN2,NELL2,IGFBP5,ONECUT1,NPPB,TFAP2A,DRAXIN,PTPRZ1,TBR1,SPP1,CD44,GRID2,FGF2,ANXA1,NRXN1,CAV1,CACNG7,ITGA2B,AR,EDN1,PLPPR4,CCN1,TBX1,LRP8,BRSK2
GO:BP	animal organ development	GO:0048513	2.08858e-09	DCLK1,SOX2,ZIC1,SFRP2,SERPINE1,GJA5,VGF,POU5F1,SOX3,FOSL1,DNAH5,SLC7A11,COL11A1,SLITRK5,TLX1,SOX21,GCNT4,NTN1,SIX3,ACTG2,EGR1,PCDH9,IGFBP5,ONECUT1,NPPB,TFAP2C,OXTR,TFAP2A,DRAXIN,TBR1,SPP1,CD44,GRID2,FGF2,ANXA1,NRXN1,CAV1,FOS,AR,EDN1,PLPPR4,CCN1,TBX1,ATP1A2,LRP8
GO:BP	signaling	GO:0023052	2.42268e-09	DCLK1,SOX2,ZIC1,SFRP2,SERPINE1,GJA5,TRIM22,VGF,UNC13A,POU5F1,INHBE,FOSL1,GNA14,SLC7A11,SLITRK5,SLC1A6,GRM3,VSNL1,NTN1,EGR1,PMAIP1,IGFBP5,ONECUT1,NPPB,PAPPA,PDE4B,TFAP2C,CHAC1,OXTR,SLFN12,DRAXIN,DOCK3,AMER2,TENM1,SPP1,CD44,PDE11A,CRABP1,GRID2,FGF2,DGKH,SYT9,ANXA1,NRXN1,STMN3,DTNA,MACC1,NTS,DNM1,CAV1,DGKB,CHRNB4,FOS,BCHE,CACNG7,USP44,ITGA2B,IRS4,AR,EDN1,HTR7,PLPPR4,CCN1,TBX1,ATP1A2,LRP8,BRSK2
GO:BP	multicellular organism development	GO:0007275	3.02296e-09	DCLK1,SOX2,MAP2,ZIC1,SFRP2,SERPINE1,GJA5,VGF,UNC13A,POU5F1,SOX3,FOSL1,DNAH5,SLC7A11,COL11A1,SLITRK5,KIF1A,GCNT4,NTN1,SIX3,HMCN2,EGR1,PCDH9,NELL2,IGFBP5,ONECUT1,NPPB,TFAP2C,CHAC1,OXTR,TFAP2A,DRAXIN,PTPRZ1,TBR1,TENM1,SPP1,CD44,GRID2,FGF2,NTM,ANXA1,NRXN1,STMN3,CAV1,FOS,BCHE,CACNG7,ITGA2B,AR,EDN1,PLPPR4,CCN1,TBX1,ATP1A2,LRP8,BRSK2
GO:BP	cell communication	GO:0007154	4.93014e-09	DCLK1,SOX2,ZIC1,SFRP2,SERPINE1,GJA5,TRIM22,VGF,UNC13A,POU5F1,INHBE,FOSL1,GNA14,SLC7A11,SLITRK5,SLC1A6,GRM3,VSNL1,NTN1,EGR1,PMAIP1,IGFBP5,ONECUT1,NPPB,PAPPA,PDE4B,TFAP2C,CHAC1,OXTR,SLFN12,DRAXIN,DOCK3,AMER2,TENM1,SPP1,CD44,PDE11A,CRABP1,GRID2,FGF2,DGKH,SYT9,ANXA1,NRXN1,STMN3,DTNA,MACC1,NTS,DNM1,CAV1,DGKB,CHRNB4,FOS,BCHE,CACNG7,USP44,ITGA2B,IRS4,AR,EDN1,HTR7,PLPPR4,CCN1,TBX1,ATP1A2,LRP8,BRSK2
GO:CC	cell junction	GO:0030054	5.81529e-06	DCLK1,GJA5,VGF,UNC13A,FOSL1,NEFM,SLITRK5,SLC1A6,GRM3,KIF1A,HMCN2,PCDH9,PDE4B,OXTR,PTPRZ1,CD44,GRID2,SYT9,ANXA1,NRXN1,DTNA,NTS,DNM1,CAV1,DGKB,CHRNB4,CACNG7,ITGA2B,HTR7,PLPPR4,ATP1A2,LRP8
GO:CC	cell projection	GO:0042995	2.95797e-05	DCLK1,MAP2,GJA5,UNC13A,DNAH5,SLC7A11,NEFM,TXNRD2,GRM3,KIF1A,ACTG2,HMCN2,PCDH9,PDE4B,OXTR,TENM1,SPP1,CD44,GRID2,ANXA1,NRXN1,STMN3,DTNA,NTS,CAV1,CHRNB4,CACNG7,HTR7,ATP1A2,LRP8,BRSK2,PLEKHH2
GO:CC	synapse	GO:0045202	5.3267e-05	DCLK1,VGF,UNC13A,FOSL1,NEFM,SLITRK5,SLC1A6,GRM3,KIF1A,PDE4B,PTPRZ1,GRID2,SYT9,NRXN1,DTNA,NTS,DNM1,DGKB,CHRNB4,CACNG7,HTR7,PLPPR4,ATP1A2,LRP8
PRDM1 -/- downregulated terms - day 7
source	term_name	term_id	adjusted_p_value	intersections
GO:MF	calcium ion binding	GO:0005509	7.38679e-05	S100A14,MYL3,MASP1,CUBN,HABP2,TNNC1,ITGB1BP2,RGN,PLA2G12B,COLEC11,MCTP2,SLC8A1,ANXA4,KCNIP4,PCDHGA11,GSN,SMOC2,SYT4,NPNT,MYL7,TGM2,F2
GO:BP	animal organ development	GO:0048513	5.37685e-09	APOA2,WNT2,AFP,APOA1,NODAL,A2M,MYL3,SEZ6,MYOM1,CDKN2B,SLC39A5,RBP4,PITX1,SLC44A4,VCAM1,ASB2,AQP3,MYH7,COL6A3,MYBPC3,ITGA11,TNNC1,ITGB1BP2,EPHA7,RGN,MIXL1,AGT,ACE,ASGR2,GREM2,HOXB5,OTX1,COL3A1,SYNPO2L,FOXF1,SLC8A1,MGARP,LOX,KLF5,FRZB,HESX1,AQP1,MYH6,BNIP3,PPARGC1A,WNT11,LHX2,METTL7A,RSPO3,ADPRHL1,MYORG,NPNT,MAOB,CDKN1C,POPDC2,TNNI1,MYL7,TGM2
GO:BP	muscle structure development	GO:0061061	8.73286e-08	WNT2,MYL3,MYOM1,PITX1,ASB2,MYH7,COL6A3,MYBPC3,ITGA11,TNNC1,ITGB1BP2,COL3A1,CMTM5,SYNPO2L,FOXF1,SLC8A1,LOX,KLF5,MYH6,ADPRHL1,MYORG,NPNT,POPDC2,TNNI1,SMARCA2
GO:BP	muscle tissue development	GO:0060537	1.05919e-07	WNT2,MYL3,MYOM1,RBP4,PITX1,ASB2,MYH7,MYBPC3,TNNC1,COL3A1,SLC8A1,LOX,KLF5,MYH6,PPARGC1A,ADPRHL1,MYORG,POPDC2,TNNI1,MYL7
GO:BP	muscle organ development	GO:0007517	4.11336e-07	WNT2,MYL3,MYOM1,PITX1,ASB2,MYH7,COL6A3,MYBPC3,ITGA11,TNNC1,ITGB1BP2,COL3A1,LOX,KLF5,MYH6,MYORG,POPDC2,TNNI1
GO:BP	multicellular organismal process	GO:0032501	7.89244e-07	SERPINA1,APOA2,WNT2,AKR1D1,AFP,RBM46,APOA1,NODAL,LEFTY2,LGALS2,A2M,MTTP,MYL3,SEZ6,MYOM1,LUM,SOAT2,FGA,SLCO2B1,AMN,CST1,CUBN,CDKN2B,DPP4,SLC39A5,RBP4,PITX1,SLC44A4,HABP2,ACKR3,VCAM1,ASB2,AQP3,MYH7,GRIK1,APOB,TRH,MYBPC3,ITGA11,TNNC1,APOM,EPHA7,RGN,MIXL1,AGT,ACE,ASGR2,IGFBP7,GREM2,HOXB5,OTX1,SMPX,COL3A1,TRPC5,ABCC2,SYNPO2L,HNF4A,FOXF1,SLC8A1,SERPINF2,MGARP,ANXA4,LOX,KLF5,FRZB,HESX1,REEP6,AQP1,MYH6,B…
GO:CC	collagen-containing extracellular matrix	GO:0062023	1.99126e-08	SERPINA1,WNT2,APOA1,LEFTY2,A2M,LUM,FGA,COL6A3,FMOD,ADAMTS8,AGT,IGFBP7,COL3A1,SERPINF2,ANXA4,LOX,SMOC2,NPNT,TGM2,F2
GO:CC	contractile fiber	GO:0043292	2.29888e-08	MYL3,MYOM1,ASB2,MYH7,MYBPC3,TNNC1,ITGB1BP2,ABRA,SMPX,SYNPO2L,SLC8A1,MYH6,ADPRHL1,NPNT,TNNI1,MYL7
GO:CC	sarcomere	GO:0030017	3.39998e-08	MYL3,MYOM1,ASB2,MYH7,MYBPC3,TNNC1,ITGB1BP2,ABRA,SMPX,SYNPO2L,SLC8A1,MYH6,ADPRHL1,TNNI1,MYL7
GO:CC	extracellular space	GO:0005615	8.49497e-08	SERPINA1,APOA2,S100A14,WNT2,AFP,APOA1,NODAL,LEFTY2,DPYS,A2M,PDZK1,GPD1,DDC,LUM,FGA,CA4,AMN,CST1,CKM,MASP1,CUBN,DPP4,SLC39A5,RBP4,SLC44A4,HABP2,VCAM1,IGFBP6,COL6A3,APOB,APOM,FMOD,AGT,ACE,IGFBP7,GREM2,COLEC11,GSTA2,COL3A1,CMTM5,TMPRSS2,SERPINF2,ANXA4,LOX,PI15,FRZB,SLC27A2,AQP1,SLCO4C1,WNT11,LDHA,GSN,SMOC2,NPNT,TGM2,SLC6A19,F2
GO:CC	myofibril	GO:0030016	1.29062e-07	MYL3,MYOM1,ASB2,MYH7,MYBPC3,TNNC1,ITGB1BP2,ABRA,SMPX,SYNPO2L,SLC8A1,MYH6,ADPRHL1,TNNI1,MYL7
KEGG	Hypertrophic cardiomyopathy	KEGG:05410	1.28163e-05	MYL3,MYH7,MYBPC3,ITGA11,TNNC1,AGT,ACE,SLC8A1,MYH6,SNTA1
