# Supplementary material for: Conserved roles of GATA4 and its target gene TBX2 in regulation of human cardiogenesis
Source: Biol Open. 2026 Jun 15;15(6):bio062553. doi: 10.1242/bio.062553 (PMC13312917; doi:10.1242/bio.062553)
Supplement: Table S3. Normalised count from RNA-seq analysis of the WT Rebl Pat parental human iPS cell line and its mutant derivatives at different days of iPSC-CM differentiation. [file biolopen-15-062553-TableS3.xlsx]

## Sheet: Contents
Sheet	Title	Description
1	xl_gata4_geneset_enrichment	Gene set enrichment analysis for the overlap in differentially expressed genes in Xenopus explants treated with Gata4 (G4), Gata4 and Dkk1 (G4D), or Nodal (N).
2	h_iPSC_geneset_enrichment	Gene set enrichment analysis for the human iPSC lines at the days indicated.
3	h_RNAseq_normalised_counts	Normalised count from RNA-seq analysis of the WT Rebl Pat parental human iPS cell line and its mutant derivatives at different days of iPSC-CM differentiation.
4	Reagents	Information on antibodies, sgRNAs and primers used in this study.
5	Karyotyping	Karyotyping data for the parental Rebl Pat iPS cell line and its edited derivatives

## Sheet: 3. h_RNAseq_normalised_counts
GATA4 Day 2						GATA4 Day 5										GATA4 Day 10											TBX2c.700_761del_Day7								TBX2c.700_761del_Day10									PRDM1-/- Day 3
ENSG ID	WT_Day2	GATA4-/-_Day2	FoldChange	Log2FC		Ensembl	WT_Day5_R1	WT_Day5_R2	WT_Average	GATA4-/-_Day5_R1	GATA4-/-_Day5_R2	GATA4-/-_Average	FoldChange	Log2FC		Ensembl ID	WT_Day10_R1	WT_Day10_R2	WT_Average	GATA4_B1_Day10_R1	GATA4_B1_Day10_R2	GATA4_B1_Average	FoldChange	Log2FC			ENSG ID	WT_Day7_R1	WT_Day7_R2	TBX2c.700_761del_Day7_R1	TBX2c.700_761del__Day7_R2	FoldChange	Log2FC		ENSG ID	WT_Day10_R3	WT_Day10_R4	TBX2_B10_Day10_R1	TBX2_B10_Day10_R2	FoldChange	Log2FC			ENSG ID	WT_Day3_R1	PRDM1_B12_Day3	Day3_FoldChange	Day3_Log2 FC
ENSG00000129824	14920	16	0.00107239	-9.86496		ENSG00000204936	21	387	204	1	0	0.5	0.00245098	-8.67243		ENSG00000145192	6646	71916	39281	6	0	3	7.63728e-05	-13.6766			ENSG00000188707	295	153	1	0	0.00223214	-8.80735		ENSG00000234444	266	302	1	0	0.00176056	-9.14975			ENSG00000000003	7746	4238	0.547121	-0.870068
ENSG00000167785	477	1	0.00209644	-8.89785		ENSG00000181072	185	0	92.5	1	0	0.5	0.00540541	-7.53138		ENSG00000110244	846	9796	5321	1	0	0.5	9.39673e-05	-13.3775			ENSG00000111341	0	1331	4	0	0.00300526	-8.37829		ENSG00000127399	462	260	2	0	0.00277008	-8.49586			ENSG00000000005	148	51	0.344595	-1.53703
ENSG00000152977	587	2	0.00340716	-8.19722		ENSG00000129824	7099	8856	7977.5	42	68	55	0.00689439	-7.18036		ENSG00000110245	509	5832	3170.5	2	0	1	0.000315408	-11.6305			ENSG00000143125	8	6201	18	1	0.00306007	-8.35222		ENSG00000188707	763	127	3	0	0.00337079	-8.2127			ENSG00000000419	8784	2430	0.276639	-1.85392
ENSG00000249803	286	1	0.0034965	-8.15987		ENSG00000161905	94	8	51	1	0	0.5	0.00980392	-6.67243		ENSG00000169562	744	4542	2643	4	0	2	0.000756716	-10.368			ENSG00000189334	4703	42	3	13	0.00337197	-8.21219		ENSG00000106153	521	457	7	2	0.00920245	-6.76377			ENSG00000000457	438	384	0.876712	-0.189825
ENSG00000146833	286	2	0.00699301	-7.15987		ENSG00000160932	141	130	135.5	3	0	1.5	0.0110701	-6.49719		ENSG00000163586	489	3257	1873	0	3	1.5	0.000800854	-10.2862			ENSG00000197083	261	193	2	0	0.00440529	-7.82655		ENSG00000197083	162	128	3	0	0.0103448	-6.59495			ENSG00000000460	859	759	0.883586	-0.178558
ENSG00000181638	46	1	0.0217391	-5.52356		ENSG00000147256	648	0	324	8	0	4	0.0123457	-6.33985		ENSG00000147647	1317	7675	4496	3	6	4.5	0.00100089	-9.9645			ENSG00000127399	719	366	5	0	0.00460829	-7.76155		ENSG00000156253	112	221	0	4	0.012012	-6.37938			ENSG00000000938	0	4	#DIV/0!	#DIV/0!
ENSG00000253716	77	2	0.025974	-5.26679		ENSG00000116132	310	0	155	4	0	2	0.0129032	-6.27612		ENSG00000178772	139	769	454	0	1	0.5	0.00110132	-9.82655			ENSG00000167434	614	17	1	2	0.00475436	-7.71653		ENSG00000275896	80	0	0	1	0.0125	-6.32193			ENSG00000001036	3488	1794	0.514335	-0.95922
ENSG00000123901	32	1	0.03125	-5		ENSG00000129170	140	0	70	2	0	1	0.0142857	-6.12928		ENSG00000081051	77761	651624	364692	799	86	442.5	0.00121335	-9.68679			ENSG00000244564	152	4	0	1	0.00641026	-7.2854		ENSG00000267372	45	25	0	1	0.0142857	-6.12928			ENSG00000001084	3880	1877	0.483763	-1.04763
ENSG00000142512	29	1	0.0344828	-4.85798		ENSG00000160321	14	44	29	1	0	0.5	0.0172414	-5.85798		ENSG00000122194	1462	8794	5128	14	0	7	0.00136505	-9.51683			ENSG00000095932	307	3	1	1	0.00645161	-7.27612		ENSG00000111341	1	62	0	1	0.015873	-5.97728			ENSG00000001167	2728	2625	0.962243	-0.0555262
ENSG00000203907	24	1	0.0416667	-4.58496		ENSG00000171189	519	7	263	5	5	5	0.0190114	-5.71699		ENSG00000197249	9057	63196	36126.5	89	11	50	0.00138403	-9.49691			ENSG00000138207	1036	199	6	2	0.00647773	-7.2703		ENSG00000213185	43	18	1	0	0.0163934	-5.93074			ENSG00000001460	550	670	1.21818	0.284729
ENSG00000250284	155	7	0.0451613	-4.46877		ENSG00000168542	154440	185	77312.5	3020	32	1526	0.0197381	-5.66287		ENSG00000129824	6770	7342	7056	2	19	10.5	0.0014881	-9.39232			ENSG00000156253	120	174	2	0	0.00680272	-7.19967		ENSG00000182983	1241	409	24	6	0.0181818	-5.78136			ENSG00000001461	169	244	1.44379	0.529858
ENSG00000203727	21	1	0.047619	-4.39232		ENSG00000147655	2422	1	1211.5	46	2	24	0.0198102	-5.65762		ENSG00000171560	3028	45717	24372.5	51	22	36.5	0.00149759	-9.38314			ENSG00000179676	0	128	1	0	0.0078125	-7		ENSG00000183439	59	46	1	1	0.0190476	-5.71425			ENSG00000001497	4105	2695	0.656516	-0.607097
ENSG00000268575	21	1	0.047619	-4.39232		ENSG00000139329	14162	2	7082	274	9	141.5	0.0199802	-5.64528		ENSG00000158874	18472	89317	53894.5	151	16	83.5	0.00154932	-9.33415			ENSG00000184845	1	125	1	0	0.00793651	-6.97728		ENSG00000166183	499	843	13	13	0.0193741	-5.68973			ENSG00000001561	80	247	3.0875	1.62644
ENSG00000287252	63	3	0.047619	-4.39232		ENSG00000285958	482	4	243	6	4	5	0.0205761	-5.60288		ENSG00000129991	1556	367	961.5	3	0	1.5	0.00156006	-9.32418			ENSG00000106153	493	496	8	0	0.00808898	-6.94983		ENSG00000248663	40	11	1	0	0.0196078	-5.67243			ENSG00000001617	816	5100	6.25	2.64386
ENSG00000125285	20	1	0.05	-4.32193		ENSG00000184937	432	4	218	4	5	4.5	0.0206422	-5.59826		ENSG00000138207	3457	27741	15599	43	14	28.5	0.00182704	-9.09628			ENSG00000170290	19	30564	228	22	0.00817448	-6.93466		ENSG00000214548	214	582	0	16	0.0201005	-5.63662			ENSG00000001626	22	3	0.136364	-2.87447
ENSG00000203740	20	1	0.05	-4.32193		ENSG00000198523	579	0	289.5	12	0	6	0.0207254	-5.59246		ENSG00000171557	356	5787	3071.5	11	3	7	0.00227902	-8.77737			ENSG00000158874	6715	312	16	43	0.00839619	-6.89605		ENSG00000130193	35	8	0	1	0.0232558	-5.42626			ENSG00000001629	1485	2331	1.5697	0.650486
ENSG00000181965	19	1	0.0526316	-4.24793		ENSG00000134533	482	7	244.5	8	3	5.5	0.0224949	-5.47426		ENSG00000007350	12	837	424.5	0	2	1	0.00235571	-8.72962			ENSG00000234787	4043	7	1	34	0.00864198	-6.85442		ENSG00000253507	115	0	0	3	0.026087	-5.26053			ENSG00000001630	54	31	0.574074	-0.800691
ENSG00000205560	19	1	0.0526316	-4.24793		ENSG00000112936	309	79	194	4	5	4.5	0.0231959	-5.42999		ENSG00000198758	167	677	422	2	0	1	0.00236967	-8.7211			ENSG00000110244	87	17	0	1	0.00961538	-6.70044		ENSG00000167754	0	76	2	0	0.0263158	-5.24793			ENSG00000001631	458	342	0.746725	-0.421351
ENSG00000234273	19	1	0.0526316	-4.24793		ENSG00000166960	39	4	21.5	1	0	0.5	0.0232558	-5.42626		ENSG00000007216	128	293	210.5	0	1	0.5	0.0023753	-8.71768			ENSG00000204385	196	1	0	2	0.0101523	-6.62205		ENSG00000177575	37	1	0	1	0.0263158	-5.24793			ENSG00000002016	412	469	1.13835	0.186944
ENSG00000267064	19	1	0.0526316	-4.24793		ENSG00000146833	542	338	440	5	17	11	0.025	-5.32193		ENSG00000171564	8112	60888	34500	154	15	84.5	0.00244928	-8.67343			ENSG00000171564	4248	521	49	0	0.0102747	-6.60476		ENSG00000231689	14	22	0	1	0.0277778	-5.16993			ENSG00000002079	0	1	#DIV/0!	#DIV/0!
ENSG00000118733	17	1	0.0588235	-4.08746		ENSG00000244094	40	0	20	1	0	0.5	0.025	-5.32193		ENSG00000137204	139	644	391.5	1	1	1	0.00255428	-8.61287			ENSG00000214548	159	511	0	7	0.0104478	-6.58066		ENSG00000232560	14	21	1	0	0.0285714	-5.12928			ENSG00000002330	321	219	0.682243	-0.551642
ENSG00000164385	17	1	0.0588235	-4.08746		ENSG00000286073	102	15	58.5	1	2	1.5	0.025641	-5.2854		ENSG00000151224	218	2415	1316.5	3	4	3.5	0.00265856	-8.55514			ENSG00000169715	5	372	3	1	0.0106101	-6.55842		ENSG00000174125	1	33	0	1	0.0294118	-5.08746			ENSG00000002549	3861	1978	0.512303	-0.964932
ENSG00000184925	17	1	0.0588235	-4.08746		ENSG00000105989	149	0	74.5	4	0	2	0.0268456	-5.21917		ENSG00000117601	126	543	334.5	0	2	1	0.00298954	-8.38586			ENSG00000133055	0	94	1	0	0.0106383	-6.55459		ENSG00000234787	166	2	0	5	0.0297619	-5.07039			ENSG00000002586	7839	5717	0.729302	-0.455411
ENSG00000243056	17	1	0.0588235	-4.08746		ENSG00000171303	180	5	92.5	5	0	2.5	0.027027	-5.20945		ENSG00000133067	131	820	475.5	0	3	1.5	0.00315457	-8.30834			ENSG00000197614	4	177	2	0	0.0110497	-6.49985		ENSG00000142185	33	0	1	0	0.030303	-5.04439			ENSG00000002587	87	144	1.65517	0.726982
ENSG00000251448	17	1	0.0588235	-4.08746		ENSG00000011465	169	7	88	5	0	2.5	0.0284091	-5.1375		ENSG00000122787	626	3761	2193.5	7	7	7	0.00319125	-8.29166			ENSG00000274979	89	1	1	0	0.0111111	-6.49185		ENSG00000176358	62	4	1	1	0.030303	-5.04439			ENSG00000002726	0	0	#DIV/0!	#DIV/0!
ENSG00000134817	641	38	0.0592824	-4.07625		ENSG00000172572	9311	20	4665.5	252	25	138.5	0.029686	-5.07407		ENSG00000130427	39	266	152.5	1	0	0.5	0.00327869	-8.25267			ENSG00000196188	513	3	0	6	0.0116279	-6.42626		ENSG00000251209	45	20	0	2	0.0307692	-5.02237			ENSG00000002745	5	1	0.2	-2.32193
ENSG00000260774	33	2	0.0606061	-4.04439		ENSG00000110693	384	8	196	8	4	6	0.0306122	-5.02975		ENSG00000164129	199	98	148.5	1	0	0.5	0.003367	-8.21432			ENSG00000171560	749	348	11	2	0.0118505	-6.39891		ENSG00000256995	155	1	1	4	0.0320513	-4.96347			ENSG00000002746	9	57	6.33333	2.66297
ENSG00000120498	16	1	0.0625	-4		ENSG00000279456	15	17	16	1	0	0.5	0.03125	-5		ENSG00000021852	9	271	140	1	0	0.5	0.00357143	-8.12928			ENSG00000082074	0	83	1	0	0.0120482	-6.37504		ENSG00000189223	31	0	1	0	0.0322581	-4.9542			ENSG00000002822	3	3	1	0
ENSG00000135577	16	1	0.0625	-4		ENSG00000177875	30	1	15.5	1	0	0.5	0.0322581	-4.9542		ENSG00000105398	151	1245	698	0	5	2.5	0.00358166	-8.12516			ENSG00000169562	386	27	4	1	0.0121065	-6.36807		ENSG00000255745	0	61	2	0	0.0327869	-4.93074			ENSG00000002834	1766	8927	5.05493	2.33769
ENSG00000179088	16	1	0.0625	-4		ENSG00000106031	61	0	30.5	2	0	1	0.0327869	-4.93074		ENSG00000160932	289	210	249.5	0	2	1	0.00400802	-7.9629			ENSG00000286976	159	1	0	2	0.0125	-6.32193		ENSG00000244564	28	1	0	1	0.0344828	-4.85798			ENSG00000002919	607	468	0.771005	-0.375188
ENSG00000205209	16	1	0.0625	-4		ENSG00000183439	26	35	30.5	0	2	1	0.0327869	-4.93074		ENSG00000137491	732	6795	3763.5	13	19	16	0.00425136	-7.87786			ENSG00000180767	73	6	1	0	0.0126582	-6.30378		ENSG00000185518	27	0	1	0	0.037037	-4.75489			ENSG00000002933	3	0	0	#NUM!
ENSG00000225558	16	1	0.0625	-4		ENSG00000161973	28	2	15	1	0	0.5	0.0333333	-4.90689		ENSG00000166035	391	2614	1502.5	13	0	6.5	0.00432612	-7.85271			ENSG00000120054	310	4	0	4	0.0127389	-6.29462		ENSG00000254622	1	26	0	1	0.037037	-4.75489			ENSG00000003056	4800	2953	0.615208	-0.700853
ENSG00000231851	16	1	0.0625	-4		ENSG00000228064	60	0	30	2	0	1	0.0333333	-4.90689		ENSG00000100652	50	625	337.5	3	0	1.5	0.00444444	-7.81378			ENSG00000079689	73	0	0	1	0.0136986	-6.18982		ENSG00000236941	0	26	1	0	0.0384615	-4.70044			ENSG00000003096	80	240	3	1.58496
ENSG00000268678	16	1	0.0625	-4		ENSG00000250768	30	0	15	1	0	0.5	0.0333333	-4.90689		ENSG00000151655	58	2038	1048	4	6	5	0.00477099	-7.71149			ENSG00000174348	154	58	0	3	0.0141509	-6.14296		ENSG00000178562	5	20	0	1	0.04	-4.64386			ENSG00000003137	3	5	1.66667	0.736966
ENSG00000286264	15	1	0.0666667	-3.90689		ENSG00000171873	57	1	29	2	0	1	0.0344828	-4.85798		ENSG00000089225	4272	1150	2711	27	0	13.5	0.00497971	-7.64972			ENSG00000173391	0	69	1	0	0.0144928	-6.10852		ENSG00000287749	3	22	1	0	0.04	-4.64386			ENSG00000003147	320	658	2.05625	1.04002
ENSG00000162951	72	5	0.0694444	-3.848		ENSG00000205857	26	3	14.5	1	0	0.5	0.0344828	-4.85798		ENSG00000256162	473	2749	1611	14	3	8.5	0.00527623	-7.56628			ENSG00000231295	63	3	0	1	0.0151515	-6.04439		ENSG00000250501	3	46	2	0	0.0408163	-4.61471			ENSG00000003249	156	1552	9.94872	3.31451
ENSG00000102760	14	1	0.0714286	-3.80735		ENSG00000152580	210	2	106	3	5	4	0.0377358	-4.72792		ENSG00000122121	54	324	189	2	0	1	0.00529101	-7.56224			ENSG00000101076	3897	68	13	51	0.0161412	-5.95311		ENSG00000168748	23	1	1	0	0.0416667	-4.58496			ENSG00000003393	2159	3181	1.47337	0.559117
ENSG00000128886	14	1	0.0714286	-3.80735		ENSG00000227471	1572	2	787	60	0	30	0.0381194	-4.71333		ENSG00000255418	25	152	88.5	1	0	0.5	0.00564972	-7.46761			ENSG00000161944	333	35	2	4	0.0163043	-5.9386		ENSG00000169035	1	23	0	1	0.0416667	-4.58496			ENSG00000003400	201	183	0.910448	-0.135352
ENSG00000139626	14	1	0.0714286	-3.80735		ENSG00000253819	4	22	13	1	0	0.5	0.0384615	-4.70044		ENSG00000187569	65	284	174.5	2	0	1	0.00573066	-7.44708			ENSG00000197635	3264	53	41	14	0.0165812	-5.9143		ENSG00000258331	0	24	1	0	0.0416667	-4.58496			ENSG00000003402	1875	2813	1.50027	0.585219
ENSG00000143297	14	1	0.0714286	-3.80735		ENSG00000247498	30	21	25.5	2	0	1	0.0392157	-4.67243		ENSG00000225329	66	282	174	2	0	1	0.00574713	-7.44294			ENSG00000182447	0	175	3	0	0.0171429	-5.86625		ENSG00000143125	5	324	13	1	0.0425532	-4.55459			ENSG00000003436	2703	537	0.198668	-2.33157
ENSG00000152467	14	1	0.0714286	-3.80735		ENSG00000107165	446	5	225.5	13	5	9	0.0399113	-4.64706		ENSG00000134962	187	1864	1025.5	3	9	6	0.0058508	-7.41715			ENSG00000170373	695	3	0	12	0.017192	-5.86212		ENSG00000276975	33	37	1	2	0.0428571	-4.54432			ENSG00000003509	2969	1527	0.514315	-0.959277
ENSG00000170296	14	1	0.0714286	-3.80735		ENSG00000147606	18	7	12.5	1	0	0.5	0.04	-4.64386		ENSG00000091513	693	5560	3126.5	28	9	18.5	0.00591716	-7.40088			ENSG00000213115	32	26	1	0	0.0172414	-5.85798		ENSG00000147246	26	88	0	5	0.0438596	-4.51096			ENSG00000003756	2363	4092	1.7317	0.792187
ENSG00000224276	14	1	0.0714286	-3.80735		ENSG00000162068	20	5	12.5	1	0	0.5	0.04	-4.64386		ENSG00000255774	29	136	82.5	0	1	0.5	0.00606061	-7.36632			ENSG00000197465	276	11	1	4	0.0174216	-5.84298		ENSG00000241627	13	9	0	1	0.0454545	-4.45943			ENSG00000003987	56	163	2.91071	1.54137
ENSG00000226856	14	1	0.0714286	-3.80735		ENSG00000038945	17	7	12	1	0	0.5	0.0416667	-4.58496		ENSG00000112818	44	280	162	2	0	1	0.00617284	-7.33985			ENSG00000171759	96	16	2	0	0.0178571	-5.80735		ENSG00000289441	2	20	1	0	0.0454545	-4.45943			ENSG00000003989	2884	1306	0.452843	-1.14292
ENSG00000228998	14	1	0.0714286	-3.80735		ENSG00000143257	12	12	12	1	0	0.5	0.0416667	-4.58496		ENSG00000084674	11608	88905	50256.5	471	155	313	0.00622805	-7.327			ENSG00000254139	0	56	1	0	0.0178571	-5.80735		ENSG00000112246	0	371	17	0	0.0458221	-4.44781			ENSG00000004059	7013	3529	0.503208	-0.990772
ENSG00000242512	14	1	0.0714286	-3.80735		ENSG00000175170	12	12	12	0	1	0.5	0.0416667	-4.58496		ENSG00000086696	90	868	479	0	6	3	0.00626305	-7.31892			ENSG00000081051	6393	2434	159	2	0.0182395	-5.77679		ENSG00000198797	385	16	7	12	0.0473815	-4.39953			ENSG00000004139	3	14	4.66667	2.22239
ENSG00000268324	14	1	0.0714286	-3.80735		ENSG00000226029	8	16	12	1	0	0.5	0.0416667	-4.58496		ENSG00000099937	207	1063	635	0	8	4	0.00629921	-7.31061			ENSG00000138823	2538	50	33	15	0.0185471	-5.75266		ENSG00000227355	10	11	1	0	0.047619	-4.39232			ENSG00000004142	4964	3364	0.677679	-0.561325
ENSG00000279281	14	1	0.0714286	-3.80735		ENSG00000250007	24	0	12	1	0	0.5	0.0416667	-4.58496		ENSG00000148584	477	1629	1053	13	1	7	0.00664767	-7.23293			ENSG00000275410	407	2	1	7	0.0195599	-5.67596		ENSG00000261404	18	3	0	1	0.047619	-4.39232			ENSG00000004399	2140	3350	1.56542	0.64655
ENSG00000283761	14	1	0.0714286	-3.80735		ENSG00000117152	8570	119	4344.5	352	17	184.5	0.0424675	-4.5575		ENSG00000162391	59	542	300.5	2	2	2	0.00665557	-7.23122			ENSG00000132744	49	2	0	1	0.0196078	-5.67243		ENSG00000231431	20	0	0	1	0.05	-4.32193			ENSG00000004455	8643	3952	0.457249	-1.12895
ENSG00000288096	14	1	0.0714286	-3.80735		ENSG00000164849	7	16	11.5	0	1	0.5	0.0434783	-4.52356		ENSG00000205403	4	142	73	0	1	0.5	0.00684932	-7.18982			ENSG00000143333	119	2577	30	23	0.0196588	-5.66868		ENSG00000289205	39	0	0	2	0.0512821	-4.2854			ENSG00000004468	1	5	5	2.32193
ENSG00000268649	38	3	0.0789474	-3.66297		ENSG00000203688	11	34	22.5	2	0	1	0.0444444	-4.49185		ENSG00000101204	54	231	142.5	2	0	1	0.00701754	-7.15482			ENSG00000108439	182	119	6	0	0.0199336	-5.64866		ENSG00000223723	16	3	1	0	0.0526316	-4.24793			ENSG00000004478	15546	6208	0.399331	-1.32434
ENSG00000115386	25	2	0.08	-3.64386		ENSG00000004848	40	2	21	2	0	1	0.047619	-4.39232		ENSG00000070886	53	231	142	2	0	1	0.00704225	-7.14975			ENSG00000104327	247	2	4	1	0.0200803	-5.63807		ENSG00000228064	2	17	0	1	0.0526316	-4.24793			ENSG00000004487	14062	12509	0.889561	-0.168835
ENSG00000182583	25	2	0.08	-3.64386		ENSG00000269952	17	4	10.5	1	0	0.5	0.047619	-4.39232		ENSG00000132855	8	539	273.5	4	0	2	0.00731261	-7.0954			ENSG00000161905	11	22752	460	6	0.0204718	-5.61022		ENSG00000248464	6	13	0	1	0.0526316	-4.24793			ENSG00000004534	7605	6246	0.821302	-0.284016
ENSG00000182674	25	2	0.08	-3.64386		ENSG00000164129	34	7	20.5	2	0	1	0.0487805	-4.35755		ENSG00000141485	935	4284	2609.5	23	16	19.5	0.0074727	-7.06416			ENSG00000197249	294	92	8	0	0.0207254	-5.59246		ENSG00000286478	55	2	1	2	0.0526316	-4.24793			ENSG00000004660	84	237	2.82143	1.49643
ENSG00000178636	12	1	0.0833333	-3.58496		ENSG00000168081	234	8	121	12	0	6	0.0495868	-4.3339		ENSG00000167588	334	1921	1127.5	14	4	9	0.00798226	-6.96899			ENSG00000178726	50	5603	64	56	0.0212277	-5.55791		ENSG00000170074	37	0	0	2	0.0540541	-4.20945			ENSG00000004700	1941	1287	0.66306	-0.592788
ENSG00000178803	12	1	0.0833333	-3.58496		ENSG00000186895	0	20	10	1	0	0.5	0.05	-4.32193		ENSG00000224933	103	20	61.5	1	0	0.5	0.00813008	-6.94251			ENSG00000272808	21	26	1	0	0.0212766	-5.55459		ENSG00000286329	29	8	2	0	0.0540541	-4.20945			ENSG00000004766	812	636	0.783251	-0.352453
ENSG00000181135	12	1	0.0833333	-3.58496		ENSG00000254266	19	1	10	1	0	0.5	0.05	-4.32193		ENSG00000286071	104	18	61	1	0	0.5	0.00819672	-6.93074			ENSG00000072315	273	1	2	4	0.0218978	-5.51307		ENSG00000167916	5	177	10	0	0.0549451	-4.18587			ENSG00000004776	1	11	11	3.45943
ENSG00000202031	12	1	0.0833333	-3.58496		ENSG00000172399	217	1	109	11	0	5.5	0.0504587	-4.30875		ENSG00000118137	10219	53606	31912.5	345	181	263	0.00824128	-6.92292			ENSG00000118271	6617	596	42	116	0.0219049	-5.5126		ENSG00000227706	16	2	0	1	0.0555556	-4.16993			ENSG00000004777	31	357	11.5161	3.52558
ENSG00000219559	12	1	0.0833333	-3.58496		ENSG00000166741	37	2	19.5	2	0	1	0.0512821	-4.2854		ENSG00000196188	208	275	241.5	1	3	2	0.00828157	-6.91588			ENSG00000267372	42	49	2	0	0.021978	-5.50779		ENSG00000151962	121	90	10	2	0.056872	-4.13614			ENSG00000004779	6831	2022	0.296004	-1.75631
ENSG00000231990	12	1	0.0833333	-3.58496		ENSG00000228376	48	10	29	2	1	1.5	0.0517241	-4.27302		ENSG00000138315	602	3798	2200	26	11	18.5	0.00840909	-6.89383			ENSG00000111339	7	479	11	0	0.0226337	-5.46538		ENSG00000259374	4	13	1	0	0.0588235	-4.08746			ENSG00000004799	0	38	#DIV/0!	#DIV/0!
ENSG00000236533	12	1	0.0833333	-3.58496		ENSG00000101349	10	9	9.5	1	0	0.5	0.0526316	-4.24793		ENSG00000163631	81	992	536.5	10	0	5	0.00931966	-6.74551			ENSG00000222033	44	0	0	1	0.0227273	-5.45943		ENSG00000204983	246	3	1	14	0.060241	-4.05311			ENSG00000004809	3	0	0	#NUM!
ENSG00000236654	12	1	0.0833333	-3.58496		ENSG00000134571	187	3	95	4	6	5	0.0526316	-4.24793		ENSG00000100079	384	899	641.5	8	4	6	0.00935308	-6.74034			ENSG00000167780	776	6	0	18	0.0230179	-5.4411		ENSG00000013293	16	0	0	1	0.0625	-4			ENSG00000004838	11	33	3	1.58496
ENSG00000237505	12	1	0.0833333	-3.58496		ENSG00000231187	18	1	9.5	1	0	0.5	0.0526316	-4.24793		ENSG00000246022	24	80	52	1	0	0.5	0.00961538	-6.70044			ENSG00000118137	14569	617	195	159	0.0233109	-5.42285		ENSG00000258977	16	0	1	0	0.0625	-4			ENSG00000004846	0	4	#DIV/0!	#DIV/0!
ENSG00000253330	12	1	0.0833333	-3.58496		ENSG00000242797	6	13	9.5	1	0	0.5	0.0526316	-4.24793		ENSG00000228133	14	89	51.5	1	0	0.5	0.00970874	-6.6865			ENSG00000124721	36	6	1	0	0.0238095	-5.39232		ENSG00000270460	3	13	1	0	0.0625	-4			ENSG00000004848	0	0	#DIV/0!	#DIV/0!
ENSG00000258603	12	1	0.0833333	-3.58496		ENSG00000101825	6336	341	3338.5	237	116	176.5	0.0528681	-4.24146		ENSG00000060566	708	3885	2296.5	38	7	22.5	0.00979752	-6.67337			ENSG00000198865	224	154	2	7	0.0238095	-5.39232		ENSG00000065325	0	47	2	1	0.0638298	-3.96963			ENSG00000004864	5258	4001	0.760936	-0.394154
ENSG00000260179	12	1	0.0833333	-3.58496		ENSG00000197616	14170	9	7089.5	745	10	377.5	0.0532478	-4.23114		ENSG00000181638	149	152	150.5	1	2	1.5	0.00996678	-6.64866			ENSG00000182983	894	767	38	2	0.0240819	-5.37591		ENSG00000172752	2	29	2	0	0.0645161	-3.9542			ENSG00000004866	302	289	0.956954	-0.0634791
ENSG00000287249	12	1	0.0833333	-3.58496		ENSG00000271736	277	154	215.5	14	9	11.5	0.0533643	-4.22798		ENSG00000170099	7	188	97.5	2	0	1	0.0102564	-6.60733			ENSG00000133048	0	2689	65	0	0.0241726	-5.37049		ENSG00000136531	4	26	1	1	0.0666667	-3.90689			ENSG00000004897	3615	2285	0.632089	-0.661801
ENSG00000290366	12	1	0.0833333	-3.58496		ENSG00000065609	49	7	28	3	0	1.5	0.0535714	-4.22239		ENSG00000167780	357	1358	857.5	17	1	9	0.0104956	-6.57407			ENSG00000125148	31	2228	53	2	0.0243471	-5.36011		ENSG00000232780	0	15	1	0	0.0666667	-3.90689			ENSG00000004939	5	2	0.4	-1.32193
ENSG00000104371	1355	114	0.0841328	-3.57119		ENSG00000182366	18	0	9	1	0	0.5	0.0555556	-4.16993		ENSG00000132437	404	2453	1428.5	30	0	15	0.0105005	-6.57339			ENSG00000141469	1	40	1	0	0.0243902	-5.35755		ENSG00000268649	8	7	0	1	0.0666667	-3.90689			ENSG00000004948	351	2900	8.26211	3.04651
ENSG00000253308	68	6	0.0882353	-3.5025		ENSG00000225938	29	7	18	2	0	1	0.0555556	-4.16993		ENSG00000156510	5	373	189	3	1	2	0.010582	-6.56224			ENSG00000137225	36	4	1	0	0.025	-5.32193		ENSG00000279982	12	3	1	0	0.0666667	-3.90689			ENSG00000004961	1606	888	0.552927	-0.85484
ENSG00000146374	100	9	0.09	-3.47393		ENSG00000286881	9	9	9	1	0	0.5	0.0555556	-4.16993		ENSG00000106384	39	149	94	2	0	1	0.0106383	-6.55459			ENSG00000124143	696	23	2	16	0.0250348	-5.31992		ENSG00000287592	5	10	0	1	0.0666667	-3.90689			ENSG00000004975	1871	2881	1.53982	0.62276
ENSG00000070388	11	1	0.0909091	-3.45943		ENSG00000125510	15	20	17.5	2	0	1	0.0571429	-4.12928		ENSG00000008196	3	90	46.5	0	1	0.5	0.0107527	-6.53916			ENSG00000248869	72	7	2	0	0.0253165	-5.30378		ENSG00000188013	126	182	11	10	0.0681818	-3.87447			ENSG00000005001	12	25	2.08333	1.05889
ENSG00000124713	22	2	0.0909091	-3.45943		ENSG00000112175	11049	718	5883.5	542	142	342	0.0581287	-4.10461		ENSG00000010932	274	1209	741.5	13	3	8	0.0107889	-6.5343			ENSG00000250361	671	0	0	17	0.0253353	-5.30271		ENSG00000094963	29	0	0	2	0.0689655	-3.85798			ENSG00000005007	1016	3161	3.11122	1.63748
ENSG00000169306	11	1	0.0909091	-3.45943		ENSG00000162692	33	1	17	2	0	1	0.0588235	-4.08746		ENSG00000143921	35	334	184.5	3	1	2	0.0108401	-6.52748			ENSG00000166126	548	24	6	9	0.0262238	-5.25298		ENSG00000253308	23	6	0	2	0.0689655	-3.85798			ENSG00000005020	255	174	0.682353	-0.55141
ENSG00000179101	11	1	0.0909091	-3.45943		ENSG00000165168	16	1	8.5	1	0	0.5	0.0588235	-4.08746		ENSG00000132744	85	375	230	4	1	2.5	0.0108696	-6.52356			ENSG00000139540	661	25	3	15	0.0262391	-5.25214		ENSG00000115155	9	5	0	1	0.0714286	-3.80735			ENSG00000005022	26557	12268	0.46195	-1.11419
ENSG00000185250	33	3	0.0909091	-3.45943		ENSG00000171847	5	12	8.5	1	0	0.5	0.0588235	-4.08746		ENSG00000161944	768	2601	1684.5	27	10	18.5	0.0109825	-6.50865			ENSG00000223930	38	0	1	0	0.0263158	-5.24793		ENSG00000165025	14	0	0	1	0.0714286	-3.80735			ENSG00000005059	2493	929	0.372643	-1.42413
ENSG00000196754	11	1	0.0909091	-3.45943		ENSG00000180509	85	0	42.5	5	0	2.5	0.0588235	-4.08746		ENSG00000104833	764	4452	2608	48	11	29.5	0.0113113	-6.46609			ENSG00000236289	38	0	0	1	0.0263158	-5.24793		ENSG00000231776	1	13	1	0	0.0714286	-3.80735			ENSG00000005073	1	0	0	#NUM!
ENSG00000203645	11	1	0.0909091	-3.45943		ENSG00000224888	4	13	8.5	1	0	0.5	0.0588235	-4.08746		ENSG00000166148	38	925	481.5	2	9	5.5	0.0114226	-6.45196			ENSG00000250821	38	0	0	1	0.0263158	-5.24793		ENSG00000253873	275	266	13	26	0.0720887	-3.79408			ENSG00000005075	1472	622	0.422554	-1.24279
ENSG00000204086	11	1	0.0909091	-3.45943		ENSG00000231473	8	9	8.5	1	0	0.5	0.0588235	-4.08746		ENSG00000167434	482	2295	1388.5	23	9	16	0.0115232	-6.43931			ENSG00000166183	330	1011	30	6	0.0268456	-5.21917		ENSG00000164736	355	3	2	24	0.0726257	-3.78338			ENSG00000005100	1600	2354	1.47125	0.557042
ENSG00000215217	22	2	0.0909091	-3.45943		ENSG00000278662	14	3	8.5	1	0	0.5	0.0588235	-4.08746		ENSG00000250712	17	69	43	1	0	0.5	0.0116279	-6.42626			ENSG00000163501	1319	16	5	31	0.0269663	-5.2127		ENSG00000256073	134	166	12	10	0.0733333	-3.76939			ENSG00000005102	20	2	0.1	-3.32193
ENSG00000233429	11	1	0.0909091	-3.45943		ENSG00000279989	7	10	8.5	1	0	0.5	0.0588235	-4.08746		ENSG00000115112	263	679	471	6	5	5.5	0.0116773	-6.42015			ENSG00000157551	21	16	1	0	0.027027	-5.20945		ENSG00000196188	164	7	3	10	0.0760234	-3.71741			ENSG00000005108	15	28	1.86667	0.900464
ENSG00000235770	22	2	0.0909091	-3.45943		ENSG00000286355	3	14	8.5	1	0	0.5	0.0588235	-4.08746		ENSG00000174429	2062	324	1193	19	9	14	0.0117351	-6.41302			ENSG00000204978	37	0	1	0	0.027027	-5.20945		ENSG00000115386	8	5	0	1	0.0769231	-3.70044			ENSG00000005156	2431	2640	1.08597	0.118988
ENSG00000244968	11	1	0.0909091	-3.45943		ENSG00000205678	3357	2	1679.5	197	4	100.5	0.0598392	-4.06276		ENSG00000243955	424	3724	2074	29	20	24.5	0.0118129	-6.40349			ENSG00000148702	3093	3	5	79	0.0271318	-5.20387		ENSG00000181499	0	13	1	0	0.0769231	-3.70044			ENSG00000005175	6564	2444	0.372334	-1.42533
ENSG00000247735	11	1	0.0909091	-3.45943		ENSG00000164116	8057	71	4064	406	85	245.5	0.0604085	-4.04911		ENSG00000163377	4668	1499	3083.5	69	4	36.5	0.0118372	-6.40053			ENSG00000256162	316	12	3	6	0.027439	-5.18763		ENSG00000185972	3	10	0	1	0.0769231	-3.70044			ENSG00000005187	96	38	0.395833	-1.33703
ENSG00000249001	11	1	0.0909091	-3.45943		ENSG00000118407	646	12	329	38	3	20.5	0.06231	-4.00439		ENSG00000141338	492	328	410	7	3	5	0.0121951	-6.35755			ENSG00000123843	6	30	1	0	0.0277778	-5.16993		ENSG00000223812	1	12	1	0	0.0769231	-3.70044			ENSG00000005189	542	279	0.51476	-0.958028
ENSG00000268529	11	1	0.0909091	-3.45943		ENSG00000162849	625	65	345	26	17	21.5	0.0623188	-4.00419		ENSG00000038945	79	408	243.5	3	3	3	0.0123203	-6.34282			ENSG00000286447	1	71	1	1	0.0277778	-5.16993		ENSG00000230937	65	0	0	5	0.0769231	-3.70044			ENSG00000005194	4111	2325	0.565556	-0.822259
ENSG00000279633	11	1	0.0909091	-3.45943		ENSG00000133454	174	2	88	11	0	5.5	0.0625	-4		ENSG00000118308	16	223	119.5	3	0	1.5	0.0125523	-6.3159			ENSG00000135898	70	1	0	2	0.028169	-5.14975		ENSG00000237316	36	3	2	1	0.0769231	-3.70044			ENSG00000005206	115	919	7.9913	2.99843
ENSG00000289520	11	1	0.0909091	-3.45943		ENSG00000160172	11	5	8	1	0	0.5	0.0625	-4		ENSG00000166391	11	148	79.5	2	0	1	0.0125786	-6.31288			ENSG00000198133	66	146	2	4	0.0283019	-5.14296		ENSG00000250378	1	25	1	1	0.0769231	-3.70044			ENSG00000005238	225	518	2.30222	1.20303
ENSG00000170373	126	12	0.0952381	-3.39232		ENSG00000230333	20	28	24	2	1	1.5	0.0625	-4		ENSG00000175206	2100	519	1309.5	10	23	16.5	0.0126002	-6.31041			ENSG00000198759	5	529	15	1	0.0299625	-5.0607		ENSG00000261305	1	12	1	0	0.0769231	-3.70044			ENSG00000005243	8	3	0.375	-1.41504
ENSG00000204140	21	2	0.0952381	-3.39232		ENSG00000248544	12	4	8	1	0	0.5	0.0625	-4		ENSG00000173210	29	287	158	2	2	2	0.0126582	-6.30378			ENSG00000157005	0	1166	20	15	0.0300172	-5.05807		ENSG00000273213	7	6	0	1	0.0769231	-3.70044			ENSG00000005249	130	270	2.07692	1.05445
ENSG00000258701	21	2	0.0952381	-3.39232		ENSG00000251244	12	4	8	1	0	0.5	0.0625	-4		ENSG00000216588	14	65	39.5	0	1	0.5	0.0126582	-6.30378			ENSG00000141096	131	2	1	3	0.0300752	-5.05528		ENSG00000279511	2	11	0	1	0.0769231	-3.70044			ENSG00000005302	1011	727	0.71909	-0.475756
ENSG00000182885	62	6	0.0967742	-3.36923		ENSG00000284882	8	8	8	1	0	0.5	0.0625	-4		ENSG00000167711	246	604	425	11	0	5.5	0.0129412	-6.27189			ENSG00000010932	31	488	9	7	0.0308285	-5.01959		ENSG00000286467	400	0	0	31	0.0775	-3.68966			ENSG00000005339	646	2146	3.32198	1.73204
ENSG00000107984	1233	120	0.0973236	-3.36107		ENSG00000197506	63	0	31.5	4	0	2	0.0634921	-3.97728		ENSG00000165092	1047	5901	3474	42	49	45.5	0.0130973	-6.25459			ENSG00000253507	227	0	0	7	0.030837	-5.01919		ENSG00000105852	21	30	2	2	0.0784314	-3.67243			ENSG00000005379	54	463	8.57407	3.09998
ENSG00000163132	934	92	0.0985011	-3.34372		ENSG00000198857	44	3	23.5	3	0	1.5	0.0638298	-3.96963		ENSG00000273777	2	73	37.5	1	0	0.5	0.0133333	-6.22882			ENSG00000255666	64	33	3	0	0.0309278	-5.01495		ENSG00000274330	14	11	2	0	0.08	-3.64386			ENSG00000005421	5	1	0.2	-2.32193
ENSG00000105374	10	1	0.1	-3.32193		ENSG00000225815	11	20	15.5	2	0	1	0.0645161	-3.9542		ENSG00000203721	39	109	74	2	0	1	0.0135135	-6.20945			ENSG00000132677	146	14	1	4	0.03125	-5		ENSG00000204335	243	2	14	6	0.0816327	-3.61471			ENSG00000005436	1523	692	0.454366	-1.13807
ENSG00000107859	20	2	0.1	-3.32193		ENSG00000122420	46	0	23	1	2	1.5	0.0652174	-3.9386		ENSG00000144908	357	1114	735.5	14	6	10	0.0135962	-6.20065			ENSG00000205221	38	503	14	3	0.0314233	-4.99202		ENSG00000140090	61	0	0	5	0.0819672	-3.60881			ENSG00000005448	1301	1594	1.22521	0.293031
ENSG00000118307	10	1	0.1	-3.32193		ENSG00000188107	4	11	7.5	1	0	0.5	0.0666667	-3.90689		ENSG00000149124	11	423	217	6	0	3	0.0138249	-6.17659			ENSG00000251381	31	0	0	1	0.0322581	-4.9542		ENSG00000165794	16	81	4	4	0.0824742	-3.59991			ENSG00000005469	409	150	0.366748	-1.44714
ENSG00000129990	10	1	0.1	-3.32193		ENSG00000227382	13	2	7.5	1	0	0.5	0.0666667	-3.90689		ENSG00000257017	8	281	144.5	2	2	2	0.0138408	-6.17493			ENSG00000123243	146	8	1	4	0.0324675	-4.94486		ENSG00000005001	12	0	0	1	0.0833333	-3.58496			ENSG00000005471	42	33	0.785714	-0.347923
ENSG00000144227	10	1	0.1	-3.32193		ENSG00000227777	10	5	7.5	1	0	0.5	0.0666667	-3.90689		ENSG00000005844	5	67	36	1	0	0.5	0.0138889	-6.16993			ENSG00000105852	74	79	5	0	0.0326797	-4.93546		ENSG00000235665	1	11	0	1	0.0833333	-3.58496			ENSG00000005483	1095	3225	2.94521	1.55837
ENSG00000169752	10	1	0.1	-3.32193		ENSG00000288809	8	7	7.5	1	0	0.5	0.0666667	-3.90689		ENSG00000215644	57	228	142.5	4	0	2	0.0140351	-6.15482			ENSG00000215866	4326	45	41	102	0.0327156	-4.93388		ENSG00000236290	4	8	1	0	0.0833333	-3.58496			ENSG00000005486	351	962	2.74074	1.45457
ENSG00000170807	10	1	0.1	-3.32193		ENSG00000175745	306	8	157	21	0	10.5	0.066879	-3.9023		ENSG00000164647	118	519	318.5	3	6	4.5	0.0141287	-6.14522			ENSG00000134240	389	99	10	6	0.0327869	-4.93074		ENSG00000243004	12	0	0	1	0.0833333	-3.58496			ENSG00000005513	136	288	2.11765	1.08246
ENSG00000171509	10	1	0.1	-3.32193		ENSG00000091482	323	3	163	22	0	11	0.0674847	-3.8893		ENSG00000118520	107	444	275.5	6	2	4	0.0145191	-6.10591			ENSG00000229155	61	0	0	2	0.0327869	-4.93074		ENSG00000253405	19	5	0	2	0.0833333	-3.58496			ENSG00000005700	912	989	1.08443	0.116937
ENSG00000174586	10	1	0.1	-3.32193		ENSG00000185614	142	5	73.5	10	0	5	0.0680272	-3.87774		ENSG00000198729	1871	259	1065	20	11	15.5	0.014554	-6.10244			ENSG00000149090	305	3021	82	28	0.0330728	-4.91821		ENSG00000253499	8	4	1	0	0.0833333	-3.58496			ENSG00000005801	5102	2838	0.556252	-0.846188
ENSG00000175646	10	1	0.1	-3.32193		ENSG00000006747	85	2	43.5	6	0	3	0.0689655	-3.85798		ENSG00000170893	5233	915	3074	40	50	45	0.0146389	-6.09405			ENSG00000171819	17	13	0	1	0.0333333	-4.90689		ENSG00000255085	11	1	1	0	0.0833333	-3.58496			ENSG00000005810	797	993	1.24592	0.317214
ENSG00000177197	20	2	0.1	-3.32193		ENSG00000142623	28	1	14.5	2	0	1	0.0689655	-3.85798		ENSG00000204128	575	4202	2388.5	40	30	35	0.0146535	-6.09261			ENSG00000178033	28	2	1	0	0.0333333	-4.90689		ENSG00000264755	12	0	0	1	0.0833333	-3.58496			ENSG00000005812	528	368	0.69697	-0.520832
ENSG00000183691	10	1	0.1	-3.32193		ENSG00000092054	84	0	42	6	0	3	0.0714286	-3.80735		ENSG00000263761	988	349	668.5	13	7	10	0.0149589	-6.06286			ENSG00000225731	0	30	1	0	0.0333333	-4.90689		ENSG00000267651	12	0	0	1	0.0833333	-3.58496			ENSG00000005844	0	4	#DIV/0!	#DIV/0!
ENSG00000189229	10	1	0.1	-3.32193		ENSG00000177182	2	12	7	1	0	0.5	0.0714286	-3.80735		ENSG00000291034	46	86	66	1	1	1	0.0151515	-6.04439			ENSG00000115112	308	14	1	10	0.0341615	-4.87149		ENSG00000124749	307	4768	350	89	0.0865025	-3.53111			ENSG00000005882	138	356	2.57971	1.36721
ENSG00000227403	10	1	0.1	-3.32193		ENSG00000181143	4	10	7	1	0	0.5	0.0714286	-3.80735		ENSG00000110243	4	60	32	1	0	0.5	0.015625	-6			ENSG00000255624	46	12	1	1	0.0344828	-4.85798		ENSG00000165118	1187	1337	220	2	0.0879556	-3.50708			ENSG00000005884	179	809	4.51955	2.17618
ENSG00000231106	20	2	0.1	-3.32193		ENSG00000207697	7	7	7	1	0	0.5	0.0714286	-3.80735		ENSG00000139540	892	2996	1944	58	3	30.5	0.0156893	-5.99408			ENSG00000016402	169	2	0	6	0.0350877	-4.83289		ENSG00000082293	247	3	0	22	0.088	-3.50635			ENSG00000005889	435	538	1.23678	0.306591
ENSG00000234899	10	1	0.1	-3.32193		ENSG00000236137	7	7	7	1	0	0.5	0.0714286	-3.80735		ENSG00000138347	335	45	190	4	2	3	0.0157895	-5.98489			ENSG00000230937	397	0	0	14	0.0352645	-4.82564		ENSG00000162366	11	0	0	1	0.0909091	-3.45943			ENSG00000005893	2773	2251	0.811756	-0.300882
ENSG00000237054	10	1	0.1	-3.32193		ENSG00000283141	11	3	7	1	0	0.5	0.0714286	-3.80735		ENSG00000135744	731	4571	2651	66	19	42.5	0.0160317	-5.96293			ENSG00000100079	241	13	0	9	0.0354331	-4.81876		ENSG00000162897	0	11	1	0	0.0909091	-3.45943			ENSG00000005961	73	206	2.82192	1.49668
ENSG00000250938	10	1	0.1	-3.32193		ENSG00000286215	105	20	62.5	3	6	4.5	0.072	-3.79586		ENSG00000106927	738	6217	3477.5	78	34	56	0.0161035	-5.95648			ENSG00000176358	28	0	0	1	0.0357143	-4.80735		ENSG00000223403	0	11	0	1	0.0909091	-3.45943			ENSG00000005981	4	3	0.75	-0.415037
ENSG00000251138	10	1	0.1	-3.32193		ENSG00000250742	2921	36	1478.5	210	4	107	0.0723706	-3.78845		ENSG00000102575	15	904	459.5	6	9	7.5	0.0163221	-5.93703			ENSG00000235407	4	79	1	2	0.0361446	-4.79008		ENSG00000225528	7	4	0	1	0.0909091	-3.45943			ENSG00000006007	1854	1528	0.824164	-0.278997
ENSG00000277228	10	1	0.1	-3.32193		ENSG00000143768	4338	246	2292	221	112	166.5	0.072644	-3.78301		ENSG00000160282	243	1161	702	23	0	11.5	0.0163818	-5.93177			ENSG00000136883	407	26	6	10	0.0369515	-4.75822		ENSG00000229407	0	11	1	0	0.0909091	-3.45943			ENSG00000006015	963	469	0.48702	-1.03795
ENSG00000278910	10	1	0.1	-3.32193		ENSG00000213759	55	0	27.5	4	0	2	0.0727273	-3.78136		ENSG00000113430	1295	305	800	13	14	13.5	0.016875	-5.88897			ENSG00000004848	54	0	1	1	0.037037	-4.75489		ENSG00000248494	2	9	0	1	0.0909091	-3.45943			ENSG00000006016	1557	3438	2.20809	1.1428
ENSG00000279048	10	1	0.1	-3.32193		ENSG00000248730	0	96	48	2	5	3.5	0.0729167	-3.77761		ENSG00000138308	370	1347	858.5	25	4	14.5	0.0168899	-5.88769			ENSG00000142273	130	5	1	4	0.037037	-4.75489		ENSG00000269421	1	10	0	1	0.0909091	-3.45943			ENSG00000006025	34	265	7.79412	2.96239
ENSG00000280010	10	1	0.1	-3.32193		ENSG00000267466	30	11	20.5	3	0	1.5	0.0731707	-3.77259		ENSG00000135902	49	10	29.5	1	0	0.5	0.0169492	-5.88264			ENSG00000164509	0	54	2	0	0.037037	-4.75489		ENSG00000280304	2	20	2	0	0.0909091	-3.45943			ENSG00000006042	6582	3600	0.546946	-0.870529
ENSG00000285907	10	1	0.1	-3.32193		ENSG00000061455	1335	56	695.5	81	22	51.5	0.0740474	-3.75541		ENSG00000260963	22	155	88.5	1	2	1.5	0.0169492	-5.88264			ENSG00000165025	26	1	0	1	0.037037	-4.75489		ENSG00000287806	15	7	1	1	0.0909091	-3.45943			ENSG00000006047	33	187	5.66667	2.5025
ENSG00000287038	20	2	0.1	-3.32193		ENSG00000146374	3800	208	2004	234	69	151.5	0.0755988	-3.72549		ENSG00000290104	110	8	59	2	0	1	0.0169492	-5.88264			ENSG00000250658	46	8	2	0	0.037037	-4.75489		ENSG00000189134	50	81	12	0	0.0916031	-3.44846			ENSG00000006062	68	142	2.08824	1.06228
ENSG00000287512	10	1	0.1	-3.32193		ENSG00000163359	4876	182	2529	180	206	193	0.0763147	-3.71189		ENSG00000223956	22	94	58	2	0	1	0.0172414	-5.85798			ENSG00000139567	123	64	5	2	0.0374332	-4.73954		ENSG00000073737	224	958	76	34	0.0930626	-3.42565			ENSG00000006071	11	53	4.81818	2.26849
ENSG00000289235	10	1	0.1	-3.32193		ENSG00000175772	12	1	6.5	1	0	0.5	0.0769231	-3.70044		ENSG00000137251	6	51	28.5	1	0	0.5	0.0175439	-5.83289			ENSG00000170369	50	3	1	1	0.0377358	-4.72792		ENSG00000251636	13	8	0	2	0.0952381	-3.39232			ENSG00000006116	3	6	2	1
ENSG00000290685	10	1	0.1	-3.32193		ENSG00000235314	21	5	13	0	2	1	0.0769231	-3.70044		ENSG00000139144	1	54	27.5	0	1	0.5	0.0181818	-5.78136			ENSG00000264230	7	934	36	0	0.0382572	-4.70813		ENSG00000254661	28	14	2	2	0.0952381	-3.39232			ENSG00000006118	435	1950	4.48276	2.16439
ENSG00000291054	10	1	0.1	-3.32193		ENSG00000249212	6	7	6.5	0	1	0.5	0.0769231	-3.70044		ENSG00000267391	148	610	379	11	3	7	0.0184697	-5.7587			ENSG00000010671	52	0	0	2	0.0384615	-4.70044		ENSG00000106038	124	43	11	5	0.0958084	-3.3837			ENSG00000006125	8076	12338	1.52774	0.611396
ENSG00000124466	68	7	0.102941	-3.28011		ENSG00000272343	8	5	6.5	1	0	0.5	0.0769231	-3.70044		ENSG00000183439	24	30	27	0	1	0.5	0.0185185	-5.75489			ENSG00000232818	34	44	2	1	0.0384615	-4.70044		ENSG00000238178	208	30	2	21	0.0966387	-3.37126			ENSG00000006128	7	3	0.428571	-1.22239
ENSG00000196787	19	2	0.105263	-3.24793		ENSG00000278727	11	2	6.5	1	0	0.5	0.0769231	-3.70044		ENSG00000148702	1129	2318	1723.5	48	17	32.5	0.018857	-5.72876			ENSG00000112494	124	5	3	2	0.0387597	-4.6893		ENSG00000186367	4	27	1	2	0.0967742	-3.36923			ENSG00000006194	1739	1368	0.786659	-0.34619
ENSG00000225806	19	2	0.105263	-3.24793		ENSG00000280407	7	6	6.5	1	0	0.5	0.0769231	-3.70044		ENSG00000211452	17	194	105.5	4	0	2	0.0189573	-5.7211			ENSG00000189431	489	12	2	18	0.0399202	-4.64674		ENSG00000214077	10	21	3	0	0.0967742	-3.36923			ENSG00000006210	1	10	10	3.32193
ENSG00000225873	19	2	0.105263	-3.24793		ENSG00000289522	89	1	45	2	5	3.5	0.0777778	-3.6845		ENSG00000204444	1214	3770	2492	56	39	47.5	0.019061	-5.71323			ENSG00000111291	13	12	1	0	0.04	-4.64386		ENSG00000273056	17	14	2	1	0.0967742	-3.36923			ENSG00000006282	275	905	3.29091	1.71849
ENSG00000236268	19	2	0.105263	-3.24793		ENSG00000156804	209	6	107.5	13	4	8.5	0.0790698	-3.66073		ENSG00000112175	11697	2692	7194.5	238	41	139.5	0.0193898	-5.68856			ENSG00000136352	25	0	0	1	0.04	-4.64386		ENSG00000179059	339	702	101	0	0.0970221	-3.36554			ENSG00000006283	27	282	10.4444	3.38466
ENSG00000077935	9	1	0.111111	-3.16993		ENSG00000225793	18	7	12.5	2	0	1	0.08	-3.64386		ENSG00000211592	681	90	385.5	10	5	7.5	0.0194553	-5.6837			ENSG00000184574	16	9	0	1	0.04	-4.64386		ENSG00000226673	225	94	12	19	0.0971787	-3.36322			ENSG00000006327	978	1596	1.6319	0.706554
ENSG00000092607	9	1	0.111111	-3.16993		ENSG00000177669	31	31	31	2	3	2.5	0.0806452	-3.63227		ENSG00000105989	1252	217	734.5	13	16	14.5	0.0197413	-5.66264			ENSG00000259439	50	0	0	2	0.04	-4.64386		ENSG00000152580	92	813	24	64	0.0972376	-3.36234			ENSG00000006377	0	0	#DIV/0!	#DIV/0!
ENSG00000100399	9	1	0.111111	-3.16993		ENSG00000163377	857	31	444	56	16	36	0.0810811	-3.62449		ENSG00000198734	30	70	50	2	0	1	0.02	-5.64386			ENSG00000276975	28	47	3	0	0.04	-4.64386		ENSG00000157765	198	2814	194	100	0.0976096	-3.35683			ENSG00000006432	286	1369	4.78671	2.25904
ENSG00000134138	9	1	0.111111	-3.16993		ENSG00000184524	67	7	37	6	0	3	0.0810811	-3.62449		ENSG00000248485	37	260	148.5	2	4	3	0.020202	-5.62936			ENSG00000176928	50	496	17	5	0.040293	-4.63333		ENSG00000287171	0	142	13	1	0.0985915	-3.34239			ENSG00000006451	6528	3616	0.553922	-0.852246
ENSG00000143994	9	1	0.111111	-3.16993		ENSG00000061492	1	391	196	17	15	16	0.0816327	-3.61471		ENSG00000185028	44	5	24.5	1	0	0.5	0.0204082	-5.61471			ENSG00000165794	66	1823	65	12	0.0407623	-4.61662		ENSG00000198865	106	115	2	20	0.0995475	-3.32847			ENSG00000006453	1060	1099	1.03679	0.0521271
ENSG00000150637	9	1	0.111111	-3.16993		ENSG00000158022	43	6	24.5	4	0	2	0.0816327	-3.61471		ENSG00000101076	1844	9062	5453	127	96	111.5	0.0204475	-5.61193			ENSG00000188620	49	0	0	2	0.0408163	-4.61471		ENSG00000112539	4	6	1	0	0.1	-3.32193			ENSG00000006459	1169	1865	1.59538	0.673901
ENSG00000163263	9	1	0.111111	-3.16993		ENSG00000168032	89	20	54.5	6	3	4.5	0.0825688	-3.59826		ENSG00000170482	82	405	243.5	7	3	5	0.0205339	-5.60585			ENSG00000268658	191	126	7	6	0.0410095	-4.6079		ENSG00000124232	7	3	1	0	0.1	-3.32193			ENSG00000006468	1932	1801	0.932195	-0.101297
ENSG00000177374	9	1	0.111111	-3.16993		ENSG00000118702	12	24	18	3	0	1.5	0.0833333	-3.58496		ENSG00000211597	133	13	73	2	1	1.5	0.0205479	-5.60486			ENSG00000244067	917	51	9	31	0.0413223	-4.59694		ENSG00000150045	0	10	1	0	0.1	-3.32193			ENSG00000006530	1153	807	0.699913	-0.514752
ENSG00000185633	72	8	0.111111	-3.16993		ENSG00000164746	9	3	6	1	0	0.5	0.0833333	-3.58496		ENSG00000165272	1162	5915	3538.5	90	56	73	0.0206302	-5.5991			ENSG00000159674	57	643	16	13	0.0414286	-4.59323		ENSG00000159527	8	2	1	0	0.1	-3.32193			ENSG00000006534	27	6	0.222222	-2.16993
ENSG00000188039	9	1	0.111111	-3.16993		ENSG00000196660	12	0	6	1	0	0.5	0.0833333	-3.58496		ENSG00000245848	274	1298	786	22	12	17	0.0216285	-5.53092			ENSG00000169435	209	32	7	3	0.0414938	-4.59096		ENSG00000168779	3	117	10	2	0.1	-3.32193			ENSG00000006555	7	22	3.14286	1.65208
ENSG00000189089	9	1	0.111111	-3.16993		ENSG00000202079	3	9	6	1	0	0.5	0.0833333	-3.58496		ENSG00000153303	23	160	91.5	2	2	2	0.0218579	-5.5157			ENSG00000256306	24	0	1	0	0.0416667	-4.58496		ENSG00000214465	6	4	1	0	0.1	-3.32193			ENSG00000006576	1293	790	0.610982	-0.710798
ENSG00000197582	9	1	0.111111	-3.16993		ENSG00000230392	12	0	6	1	0	0.5	0.0833333	-3.58496		ENSG00000112494	142	816	479	5	16	10.5	0.0219207	-5.51156			ENSG00000139055	17	220	6	4	0.0421941	-4.56682		ENSG00000270872	3	7	0	1	0.1	-3.32193			ENSG00000006606	15	24	1.6	0.678072
ENSG00000198848	9	1	0.111111	-3.16993		ENSG00000244593	10	2	6	1	0	0.5	0.0833333	-3.58496		ENSG00000167080	39	181	110	2	3	2.5	0.0227273	-5.45943			ENSG00000155926	30	111	6	0	0.0425532	-4.55459		ENSG00000286512	1	9	0	1	0.1	-3.32193			ENSG00000006607	523	761	1.45507	0.541086
ENSG00000204983	27	3	0.111111	-3.16993		ENSG00000267083	7	5	6	0	1	0.5	0.0833333	-3.58496		ENSG00000261829	11	77	44	1	1	1	0.0227273	-5.45943			ENSG00000171234	26	21	2	0	0.0425532	-4.55459		ENSG00000226476	150	148	17	13	0.100671	-3.31228			ENSG00000006611	34	24	0.705882	-0.5025
ENSG00000206531	9	1	0.111111	-3.16993		ENSG00000286001	7	5	6	1	0	0.5	0.0833333	-3.58496		ENSG00000163833	185	34	109.5	5	0	2.5	0.0228311	-5.45286			ENSG00000184012	677	1	0	29	0.0427729	-4.54716		ENSG00000198857	6	389	21	19	0.101266	-3.30378			ENSG00000006625	3270	1288	0.393884	-1.34416
ENSG00000213706	9	1	0.111111	-3.16993		ENSG00000289181	6	6	6	1	0	0.5	0.0833333	-3.58496		ENSG00000010327	204	2264	1234	54	3	28.5	0.0230956	-5.43624			ENSG00000174827	394	26	4	14	0.0428571	-4.54432		ENSG00000289575	144	181	10	23	0.101538	-3.2999			ENSG00000006634	5568	1785	0.320582	-1.64124
ENSG00000214019	9	1	0.111111	-3.16993		ENSG00000280355	15	8	11.5	1	1	1	0.0869565	-3.52356		ENSG00000163581	55	287	171	7	1	4	0.0233918	-5.41785			ENSG00000115507	161	1	0	7	0.0432099	-4.5325		ENSG00000247498	53	75	1	12	0.101562	-3.29956			ENSG00000006638	8	2	0.25	-2
ENSG00000214198	9	1	0.111111	-3.16993		ENSG00000115665	183	0	91.5	16	0	8	0.0874317	-3.5157		ENSG00000257345	161	479	320	9	6	7.5	0.0234375	-5.41504			ENSG00000148584	203	5	3	6	0.0432692	-4.53051		ENSG00000277639	38	21	2	4	0.101695	-3.29768			ENSG00000006652	440	301	0.684091	-0.54774
ENSG00000215417	9	1	0.111111	-3.16993		ENSG00000075223	3971	153	2062	225	136	180.5	0.0875364	-3.51397		ENSG00000255399	58	27	42.5	2	0	1	0.0235294	-5.40939			ENSG00000132671	2	21	1	0	0.0434783	-4.52356		ENSG00000112818	14	35	0	5	0.102041	-3.29278			ENSG00000006659	0	2	#DIV/0!	#DIV/0!
ENSG00000225940	9	1	0.111111	-3.16993		ENSG00000285676	25	9	17	1	2	1.5	0.0882353	-3.5025		ENSG00000171759	184	1218	701	25	8	16.5	0.0235378	-5.40888			ENSG00000232721	15	8	0	1	0.0434783	-4.52356		ENSG00000181143	27	41	6	1	0.102941	-3.28011			ENSG00000006695	652	610	0.935583	-0.0960627
ENSG00000227060	9	1	0.111111	-3.16993		ENSG00000164128	404	22	213	13	25	19	0.0892019	-3.48678		ENSG00000130055	76	303	189.5	6	3	4.5	0.0237467	-5.39613			ENSG00000137766	93	159	9	2	0.0436508	-4.51785		ENSG00000215866	1351	48	84	61	0.103645	-3.27027			ENSG00000006704	730	1487	2.03699	1.02644
ENSG00000229914	9	1	0.111111	-3.16993		ENSG00000143473	248	9	128.5	5	18	11.5	0.0894942	-3.48206		ENSG00000115255	3328	5121	4224.5	138	63	100.5	0.0237898	-5.39351			ENSG00000167588	418	8	13	6	0.0446009	-4.48678		ENSG00000225028	12	16	3	0	0.107143	-3.22239			ENSG00000006712	3084	1797	0.582685	-0.779212
ENSG00000232075	9	1	0.111111	-3.16993		ENSG00000289108	138	6	72	13	0	6.5	0.0902778	-3.46949		ENSG00000135100	115	466	290.5	13	1	7	0.0240964	-5.37504			ENSG00000145192	39	72	4	1	0.045045	-4.47249		ENSG00000234373	1	54	6	0	0.109091	-3.1964			ENSG00000006715	1828	2040	1.11597	0.158303
ENSG00000234432	9	1	0.111111	-3.16993		ENSG00000112706	10	1	5.5	0	1	0.5	0.0909091	-3.45943		ENSG00000155265	50	489	269.5	8	5	6.5	0.0241187	-5.3737			ENSG00000271736	1022	88	6	44	0.045045	-4.47249		ENSG00000100368	2	52	5	1	0.111111	-3.16993			ENSG00000006740	343	576	1.6793	0.74786
ENSG00000235946	9	1	0.111111	-3.16993		ENSG00000129988	7	4	5.5	1	0	0.5	0.0909091	-3.45943		ENSG00000100060	23	101	62	3	0	1.5	0.0241935	-5.36923			ENSG00000004948	86	2	1	3	0.0454545	-4.45943		ENSG00000110079	0	9	0	1	0.111111	-3.16993			ENSG00000006744	2987	3230	1.08135	0.112837
ENSG00000236591	9	1	0.111111	-3.16993		ENSG00000164604	10	1	5.5	1	0	0.5	0.0909091	-3.45943		ENSG00000072315	9	114	61.5	2	1	1.5	0.0243902	-5.35755			ENSG00000204176	3	19	0	1	0.0454545	-4.45943		ENSG00000130592	0	9	0	1	0.111111	-3.16993			ENSG00000006747	3	2	0.666667	-0.584963
ENSG00000236773	9	1	0.111111	-3.16993		ENSG00000180044	0	11	5.5	1	0	0.5	0.0909091	-3.45943		ENSG00000166126	450	1941	1195.5	45	14	29.5	0.0246759	-5.34076			ENSG00000243276	22	0	0	1	0.0454545	-4.45943		ENSG00000173200	4	5	0	1	0.111111	-3.16993			ENSG00000006756	271	364	1.34317	0.425646
ENSG00000242960	9	1	0.111111	-3.16993		ENSG00000187048	0	11	5.5	1	0	0.5	0.0909091	-3.45943		ENSG00000186377	171	394	282.5	11	3	7	0.0247788	-5.33475			ENSG00000257084	22	0	0	1	0.0454545	-4.45943		ENSG00000177992	0	9	0	1	0.111111	-3.16993			ENSG00000006757	1878	680	0.362087	-1.46559
ENSG00000247213	9	1	0.111111	-3.16993		ENSG00000224781	4	7	5.5	0	1	0.5	0.0909091	-3.45943		ENSG00000171596	70	372	221	6	5	5.5	0.0248869	-5.32847			ENSG00000283526	210	6	5	5	0.0462963	-4.43296		ENSG00000186675	8	10	1	1	0.111111	-3.16993			ENSG00000006788	0	1	#DIV/0!	#DIV/0!
ENSG00000249947	9	1	0.111111	-3.16993		ENSG00000236008	6	5	5.5	1	0	0.5	0.0909091	-3.45943		ENSG00000138075	21	139	80	2	2	2	0.025	-5.32193			ENSG00000164794	285	38	0	15	0.0464396	-4.4285		ENSG00000199325	7	2	0	1	0.111111	-3.16993			ENSG00000006831	89	210	2.35955	1.23851
ENSG00000252690	9	1	0.111111	-3.16993		ENSG00000248727	25	19	22	4	0	2	0.0909091	-3.45943		ENSG00000228035	7	33	20	1	0	0.5	0.025	-5.32193			ENSG00000162344	39	4	2	0	0.0465116	-4.42626		ENSG00000225513	5	4	0	1	0.111111	-3.16993			ENSG00000006837	45	26	0.577778	-0.791413
ENSG00000253606	9	1	0.111111	-3.16993		ENSG00000249249	2	9	5.5	1	0	0.5	0.0909091	-3.45943		ENSG00000198812	680	74	377	17	2	9.5	0.0251989	-5.31049			ENSG00000125850	407	1	0	19	0.0465686	-4.4245		ENSG00000228817	11	7	0	2	0.111111	-3.16993			ENSG00000007001	7	0	0	#NUM!
ENSG00000261505	9	1	0.111111	-3.16993		ENSG00000264775	3	8	5.5	1	0	0.5	0.0909091	-3.45943		ENSG00000154146	275	1504	889.5	24	21	22.5	0.0252951	-5.305			ENSG00000002745	94	12	1	4	0.0471698	-4.40599		ENSG00000234810	1	8	0	1	0.111111	-3.16993			ENSG00000007038	11	0	0	#NUM!
ENSG00000270354	9	1	0.111111	-3.16993		ENSG00000266296	5	6	5.5	0	1	0.5	0.0909091	-3.45943		ENSG00000016402	24	15	19.5	1	0	0.5	0.025641	-5.2854			ENSG00000168229	7	14	0	1	0.047619	-4.39232		ENSG00000240240	3	6	0	1	0.111111	-3.16993			ENSG00000007047	371	1670	4.50135	2.17036
ENSG00000271810	9	1	0.111111	-3.16993		ENSG00000273473	4	7	5.5	1	0	0.5	0.0909091	-3.45943		ENSG00000182902	623	1674	1148.5	38	21	29.5	0.0256857	-5.28289			ENSG00000265190	19	2475	107	12	0.0477145	-4.38943		ENSG00000241429	3	6	1	0	0.111111	-3.16993			ENSG00000007062	331	1644	4.96677	2.31231
ENSG00000272129	9	1	0.111111	-3.16993		ENSG00000275409	11	0	5.5	1	0	0.5	0.0909091	-3.45943		ENSG00000118271	28714	211633	120174	3475	2747	3111	0.0258876	-5.2716			ENSG00000174059	830	2	1	39	0.0480769	-4.37851		ENSG00000248456	9	0	0	1	0.111111	-3.16993			ENSG00000007080	3220	1540	0.478261	-1.06413
ENSG00000272562	9	1	0.111111	-3.16993		ENSG00000279667	5	17	11	2	0	1	0.0909091	-3.45943		ENSG00000249116	53	22	37.5	2	0	1	0.0266667	-5.22882			ENSG00000286960	5	99	4	1	0.0480769	-4.37851		ENSG00000253593	0	9	1	0	0.111111	-3.16993			ENSG00000007129	8	3	0.375	-1.41504
ENSG00000272915	9	1	0.111111	-3.16993		ENSG00000286638	4	7	5.5	1	0	0.5	0.0909091	-3.45943		ENSG00000154258	4	33	18.5	0	1	0.5	0.027027	-5.20945			ENSG00000151962	283	22	15	0	0.0491803	-4.34577		ENSG00000254748	3	6	1	0	0.111111	-3.16993			ENSG00000007168	6422	4768	0.742448	-0.429638
ENSG00000272927	9	1	0.111111	-3.16993		ENSG00000287729	4	7	5.5	1	0	0.5	0.0909091	-3.45943		ENSG00000244067	1132	10431	5781.5	203	111	157	0.0271556	-5.20261			ENSG00000184363	158	4	3	5	0.0493827	-4.33985		ENSG00000272274	1	8	0	1	0.111111	-3.16993			ENSG00000007171	24	18	0.75	-0.415037
ENSG00000273212	9	1	0.111111	-3.16993		ENSG00000163218	21	11	16	3	0	1.5	0.09375	-3.41504		ENSG00000084110	7	173	90	2	3	2.5	0.0277778	-5.16993			ENSG00000087128	79	1	0	4	0.05	-4.32193		ENSG00000286355	3	6	0	1	0.111111	-3.16993			ENSG00000007174	154	38	0.246753	-2.01886
ENSG00000275160	9	1	0.111111	-3.16993		ENSG00000170989	938	83	510.5	48	49	48.5	0.0950049	-3.39585		ENSG00000015520	142	828	485	19	8	13.5	0.0278351	-5.16695			ENSG00000134612	0	20	1	0	0.05	-4.32193		ENSG00000286976	16	2	1	1	0.111111	-3.16993			ENSG00000007202	2584	4144	1.60372	0.681418
ENSG00000275632	9	1	0.111111	-3.16993		ENSG00000186056	9	12	10.5	2	0	1	0.0952381	-3.39232		ENSG00000259417	55	446	250.5	6	8	7	0.0279441	-5.16131			ENSG00000154451	14	6	1	0	0.05	-4.32193		ENSG00000287616	8	1	0	1	0.111111	-3.16993			ENSG00000007216	0	0	#DIV/0!	#DIV/0!
ENSG00000279812	9	1	0.111111	-3.16993		ENSG00000168702	2679	91	1385	217	50	133.5	0.0963899	-3.37497		ENSG00000094755	11	3300	1655.5	11	82	46.5	0.0280882	-5.15389			ENSG00000270210	5	15	1	0	0.05	-4.32193		ENSG00000246100	9	282	18	15	0.113402	-3.14048			ENSG00000007237	215	1398	6.50233	2.70096
ENSG00000281021	9	1	0.111111	-3.16993		ENSG00000235649	29	2	15.5	3	0	1.5	0.0967742	-3.36923		ENSG00000289911	1	34	17.5	0	1	0.5	0.0285714	-5.12928			ENSG00000073067	2	237	12	0	0.0502092	-4.3159		ENSG00000144649	75	753	82	12	0.113527	-3.1389			ENSG00000007255	1726	785	0.454809	-1.13667
ENSG00000285602	9	1	0.111111	-3.16993		ENSG00000104368	10628	77	5352.5	765	290	527.5	0.0985521	-3.34297		ENSG00000133135	344	1681	1012.5	42	16	29	0.028642	-5.12573			ENSG00000135378	130	223	9	9	0.0509915	-4.2936		ENSG00000137672	40	4	3	2	0.113636	-3.1375			ENSG00000007264	88	359	4.07955	2.02841
ENSG00000286177	9	1	0.111111	-3.16993		ENSG00000198797	401	13	207	41	0	20.5	0.0990338	-3.33593		ENSG00000169903	10	59	34.5	2	0	1	0.0289855	-5.10852			ENSG00000179593	17	1110	36	22	0.0514641	-4.28029		ENSG00000139055	6	29	1	3	0.114286	-3.12928			ENSG00000007312	47	8	0.170213	-2.55459
ENSG00000286366	9	1	0.111111	-3.16993		ENSG00000100678	4	6	5	1	0	0.5	0.1	-3.32193		ENSG00000162692	5670	1859	3764.5	218	2	110	0.0292203	-5.09688			ENSG00000163873	425	1	1	21	0.0516432	-4.27528		ENSG00000140853	29	6	4	0	0.114286	-3.12928			ENSG00000007314	18	118	6.55556	2.71272
ENSG00000286705	9	1	0.111111	-3.16993		ENSG00000102145	2	8	5	1	0	0.5	0.1	-3.32193		ENSG00000189334	5314	19094	12204	300	415	357.5	0.0292937	-5.09327			ENSG00000130545	253	17	0	14	0.0518519	-4.26946		ENSG00000158764	557	72	25	47	0.114467	-3.12699			ENSG00000007341	839	478	0.569726	-0.81166
ENSG00000287248	9	1	0.111111	-3.16993		ENSG00000106689	578	32	305	50	11	30.5	0.1	-3.32193		ENSG00000100373	38	129	83.5	5	0	2.5	0.0299401	-5.06178			ENSG00000183439	45	51	1	4	0.0520833	-4.26303		ENSG00000255624	19	7	2	1	0.115385	-3.11548			ENSG00000007350	1	3	3	1.58496
ENSG00000287683	9	1	0.111111	-3.16993		ENSG00000120729	4	6	5	1	0	0.5	0.1	-3.32193		ENSG00000130829	2086	11597	6841.5	306	104	205	0.0299642	-5.06062			ENSG00000164736	536	0	0	28	0.0522388	-4.25873		ENSG00000183888	17	0	0	2	0.117647	-3.08746			ENSG00000007372	11	6	0.545455	-0.874469
ENSG00000289643	9	1	0.111111	-3.16993		ENSG00000131797	3	7	5	1	0	0.5	0.1	-3.32193		ENSG00000039537	5	95	50	3	0	1.5	0.03	-5.05889			ENSG00000130193	31	7	0	2	0.0526316	-4.24793		ENSG00000253361	54	14	1	7	0.117647	-3.08746			ENSG00000007376	485	650	1.34021	0.422455
ENSG00000290606	9	1	0.111111	-3.16993		ENSG00000183273	5	5	5	0	1	0.5	0.1	-3.32193		ENSG00000100678	160	138	149	6	3	4.5	0.0302013	-5.04924			ENSG00000137672	55	2	1	2	0.0526316	-4.24793		ENSG00000283526	98	4	0	12	0.117647	-3.08746			ENSG00000007384	600	2615	4.35833	2.12378
ENSG00000184611	51	6	0.117647	-3.08746		ENSG00000227392	3	7	5	1	0	0.5	0.1	-3.32193		ENSG00000174358	104	194	149	7	2	4.5	0.0302013	-5.04924			ENSG00000213185	48	28	4	0	0.0526316	-4.24793		ENSG00000145832	25	229	22	8	0.11811	-3.08179			ENSG00000007392	4801	3475	0.723808	-0.466322
ENSG00000197261	17	2	0.117647	-3.08746		ENSG00000232600	20	0	10	2	0	1	0.1	-3.32193		ENSG00000169507	7	26	16.5	0	1	0.5	0.030303	-5.04439			ENSG00000225746	4	15	1	0	0.0526316	-4.24793		ENSG00000141506	294	42	20	20	0.119048	-3.07039			ENSG00000007402	192	1392	7.25	2.85798
ENSG00000224743	17	2	0.117647	-3.08746		ENSG00000245156	3	7	5	1	0	0.5	0.1	-3.32193		ENSG00000180767	55	242	148.5	6	3	4.5	0.030303	-5.04439			ENSG00000230234	2	17	1	0	0.0526316	-4.24793		ENSG00000287294	0	25	3	0	0.12	-3.05889			ENSG00000007516	81	927	11.4444	3.51658
ENSG00000251680	17	2	0.117647	-3.08746		ENSG00000248626	3	7	5	1	0	0.5	0.1	-3.32193		ENSG00000187288	4	29	16.5	0	1	0.5	0.030303	-5.04439			ENSG00000140284	415	2	2	20	0.0527578	-4.24447		ENSG00000267466	13	136	9	9	0.120805	-3.04924			ENSG00000007520	1361	622	0.457017	-1.12968
ENSG00000135960	393	47	0.119593	-3.0638		ENSG00000250483	12	8	10	1	1	1	0.1	-3.32193		ENSG00000113249	884	2558	1721	87	18	52.5	0.0305055	-5.03479			ENSG00000166391	5	32	2	0	0.0540541	-4.20945		ENSG00000232063	14	27	5	0	0.121951	-3.03562			ENSG00000007541	257	1215	4.72763	2.24112
ENSG00000285796	25	3	0.12	-3.05889		ENSG00000253865	10	0	5	1	0	0.5	0.1	-3.32193		ENSG00000171236	35	224	129.5	5	3	4	0.030888	-5.01681			ENSG00000069011	276	916	55	10	0.0545302	-4.1968		ENSG00000139567	40	121	2	18	0.124224	-3.00899			ENSG00000007545	290	537	1.85172	0.888869
ENSG00000131400	16	2	0.125	-3		ENSG00000266983	2	8	5	1	0	0.5	0.1	-3.32193		ENSG00000124721	35	159	97	5	1	3	0.0309278	-5.01495			ENSG00000089127	18	0	0	1	0.0555556	-4.16993		ENSG00000104371	7	1	1	0	0.125	-3			ENSG00000007866	347	1432	4.1268	2.04502
ENSG00000134853	40	5	0.125	-3		ENSG00000271009	7	3	5	1	0	0.5	0.1	-3.32193		ENSG00000228278	11	150	80.5	5	0	2.5	0.0310559	-5.00899			ENSG00000113805	36	0	0	2	0.0555556	-4.16993		ENSG00000118322	8	8	1	1	0.125	-3			ENSG00000007908	0	0	#DIV/0!	#DIV/0!
ENSG00000146910	24	3	0.125	-3		ENSG00000286785	6	4	5	1	0	0.5	0.1	-3.32193		ENSG00000134240	1454	6203	3828.5	215	23	119	0.0310827	-5.00775			ENSG00000168367	28	8	0	2	0.0555556	-4.16993		ENSG00000162621	8	8	0	2	0.125	-3			ENSG00000007923	1018	2424	2.38114	1.25165
ENSG00000235330	16	2	0.125	-3		ENSG00000288009	7	3	5	1	0	0.5	0.1	-3.32193		ENSG00000178522	19	300	159.5	6	4	5	0.031348	-4.99548			ENSG00000169583	1	35	2	0	0.0555556	-4.16993		ENSG00000166828	0	48	5	1	0.125	-3			ENSG00000007944	608	413	0.679276	-0.55793
ENSG00000254413	16	2	0.125	-3		ENSG00000152092	1121	244	682.5	112	26	69	0.101099	-3.30616		ENSG00000169894	87	859	473	15	15	15	0.0317125	-4.97881			ENSG00000197893	35	1	0	2	0.0555556	-4.16993		ENSG00000168367	3	5	0	1	0.125	-3			ENSG00000007952	39	28	0.717949	-0.478047
ENSG00000260317	16	2	0.125	-3		ENSG00000175147	35	14	24.5	4	1	2.5	0.102041	-3.29278		ENSG00000021488	28	160	94	2	4	3	0.0319149	-4.96963			ENSG00000225329	88	2	3	2	0.0555556	-4.16993		ENSG00000197487	2	6	1	0	0.125	-3			ENSG00000007968	3	13	4.33333	2.11548
ENSG00000261215	16	2	0.125	-3		ENSG00000157388	351	9	180	26	11	18.5	0.102778	-3.2824		ENSG00000285867	6	25	15.5	0	1	0.5	0.0322581	-4.9542			ENSG00000254670	17	1	0	1	0.0555556	-4.16993		ENSG00000202399	5	3	1	0	0.125	-3			ENSG00000008018	18246	7237	0.396635	-1.33412
ENSG00000270948	16	2	0.125	-3		ENSG00000291093	133	71	102	14	7	10.5	0.102941	-3.28011		ENSG00000163032	126	488	307	10	10	10	0.0325733	-4.94017			ENSG00000186377	1608	24	10	81	0.0557598	-4.16463		ENSG00000217555	1	7	0	1	0.125	-3			ENSG00000008056	5	62	12.4	3.63227
ENSG00000271788	24	3	0.125	-3		ENSG00000179603	1164	6	585	92	29	60.5	0.103419	-3.27343		ENSG00000144771	9	52	30.5	2	0	1	0.0327869	-4.93074			ENSG00000166035	37	16	1	2	0.0566038	-4.14296		ENSG00000223692	6	2	0	1	0.125	-3			ENSG00000008083	1462	4566	3.12312	1.64299
ENSG00000273007	16	2	0.125	-3		ENSG00000152207	337	1	169	31	4	17.5	0.10355	-3.2716		ENSG00000023839	219	1079	649	27	16	21.5	0.0331279	-4.91581			ENSG00000180210	900	14	5	47	0.0568928	-4.13561		ENSG00000231531	2	6	1	0	0.125	-3			ENSG00000008086	457	931	2.0372	1.02659
ENSG00000131203	62	8	0.129032	-2.9542		ENSG00000156463	4415	312	2363.5	440	52	246	0.104083	-3.26419		ENSG00000070526	39	232	135.5	6	3	4.5	0.0332103	-4.91222			ENSG00000155897	187	6	9	2	0.0569948	-4.13303		ENSG00000237813	3	5	0	1	0.125	-3			ENSG00000008118	3	34	11.3333	3.5025
ENSG00000141968	99	13	0.131313	-2.92892		ENSG00000050030	43	5	24	5	0	2.5	0.104167	-3.26303		ENSG00000120054	131	737	434	19	10	14.5	0.0334101	-4.90357			ENSG00000079385	16	71	2	3	0.0574713	-4.12102		ENSG00000243479	8	0	0	1	0.125	-3			ENSG00000008128	47	57	1.21277	0.278301
ENSG00000008226	15	2	0.133333	-2.90689		ENSG00000266439	88	8	48	9	1	5	0.104167	-3.26303		ENSG00000125787	200	67	133.5	4	5	4.5	0.0337079	-4.89077			ENSG00000189223	40	12	2	1	0.0576923	-4.11548		ENSG00000248268	14	10	1	2	0.125	-3			ENSG00000008130	866	1125	1.29908	0.377486
ENSG00000125355	15	2	0.133333	-2.90689		ENSG00000034239	54	61	57.5	10	2	6	0.104348	-3.26053		ENSG00000260314	141	1270	705.5	36	12	24	0.0340184	-4.87754			ENSG00000149295	61	1324	11	69	0.0577617	-4.11374		ENSG00000258770	5	3	0	1	0.125	-3			ENSG00000008196	0	0	#DIV/0!	#DIV/0!
ENSG00000128271	15	2	0.133333	-2.90689		ENSG00000173641	1569	4	786.5	165	0	82.5	0.104895	-3.25298		ENSG00000253716	140	65	102.5	6	1	3.5	0.0341463	-4.87213			ENSG00000111319	1102	4	7	57	0.0578662	-4.11114		ENSG00000259126	6	2	1	0	0.125	-3			ENSG00000008226	1	31	31	4.9542
ENSG00000146221	15	2	0.133333	-2.90689		ENSG00000173862	8	11	9.5	1	1	1	0.105263	-3.24793		ENSG00000078814	1313	502	907.5	42	20	31	0.0341598	-4.87156			ENSG00000178919	0	69	1	3	0.057971	-4.10852		ENSG00000261390	6	2	0	1	0.125	-3			ENSG00000008256	500	1007	2.014	1.01006
ENSG00000197816	15	2	0.133333	-2.90689		ENSG00000262155	5	14	9.5	1	1	1	0.105263	-3.24793		ENSG00000198074	24	383	203.5	13	1	7	0.034398	-4.86153			ENSG00000289195	225	119	16	4	0.0581395	-4.10434		ENSG00000275227	7	1	0	1	0.125	-3			ENSG00000008277	260	703	2.70385	1.43501
ENSG00000203497	15	2	0.133333	-2.90689		ENSG00000288985	91	4	47.5	10	0	5	0.105263	-3.24793		ENSG00000145708	5376	9351	7363.5	350	157	253.5	0.0344266	-4.86033			ENSG00000142748	15	2	1	0	0.0588235	-4.08746		ENSG00000276850	4	12	1	1	0.125	-3			ENSG00000008282	3638	3072	0.84442	-0.243967
ENSG00000231532	15	2	0.133333	-2.90689		ENSG00000115593	2787	4	1395.5	296	0	148	0.106055	-3.23711		ENSG00000149452	5	24	14.5	1	0	0.5	0.0344828	-4.85798			ENSG00000286839	2	15	1	0	0.0588235	-4.08746		ENSG00000285987	6	10	2	0	0.125	-3			ENSG00000008283	1019	1551	1.52208	0.606045
ENSG00000239388	15	2	0.133333	-2.90689		ENSG00000220884	12	16	14	2	1	1.5	0.107143	-3.22239		ENSG00000185518	13	16	14.5	0	1	0.5	0.0344828	-4.85798			ENSG00000259974	3903	37	5	227	0.0588832	-4.086		ENSG00000145824	561	10552	1032	366	0.125799	-2.99081			ENSG00000008294	1580	1927	1.21962	0.286432
ENSG00000244932	15	2	0.133333	-2.90689		ENSG00000272908	18	10	14	3	0	1.5	0.107143	-3.22239		ENSG00000198216	10	19	14.5	0	1	0.5	0.0344828	-4.85798			ENSG00000168830	659	1332	57	63	0.0602712	-4.05239		ENSG00000164794	267	145	16	36	0.126214	-2.98606			ENSG00000008300	530	1366	2.57736	1.36589
ENSG00000275582	15	2	0.133333	-2.90689		ENSG00000187686	28	9	18.5	3	1	2	0.108108	-3.20945		ENSG00000236039	3	26	14.5	1	0	0.5	0.0344828	-4.85798			ENSG00000124839	2001	101	66	61	0.0604186	-4.04886		ENSG00000134201	33	93	15	1	0.126984	-2.97728			ENSG00000008311	5414	4745	0.876431	-0.190287
ENSG00000277977	15	2	0.133333	-2.90689		ENSG00000169946	1682	98	890	91	103	97	0.108989	-3.19775		ENSG00000113924	10	191	100.5	4	3	3.5	0.0348259	-4.8437			ENSG00000155269	33	182	11	2	0.0604651	-4.04775		ENSG00000236532	195	111	11	28	0.127451	-2.97199			ENSG00000008323	72	779	10.8194	3.43555
ENSG00000284625	15	2	0.133333	-2.90689		ENSG00000282556	57	7	32	3	4	3.5	0.109375	-3.19265		ENSG00000110665	27	30	28.5	2	0	1	0.0350877	-4.83289			ENSG00000248587	28	5	2	0	0.0606061	-4.04439		ENSG00000184144	2	45	4	2	0.12766	-2.96963			ENSG00000008324	2710	806	0.297417	-1.74944
ENSG00000285996	15	2	0.133333	-2.90689		ENSG00000184347	16851	1185	9018	1276	697	986.5	0.109392	-3.19242		ENSG00000136688	31	26	28.5	2	0	1	0.0350877	-4.83289			ENSG00000287944	9	24	1	1	0.0606061	-4.04439		ENSG00000183145	140	0	1	17	0.128571	-2.95936			ENSG00000008382	698	548	0.7851	-0.349051
ENSG00000289620	15	2	0.133333	-2.90689		ENSG00000254202	91	0	45.5	6	4	5	0.10989	-3.18587		ENSG00000165370	14	43	28.5	1	1	1	0.0350877	-4.83289			ENSG00000152580	191	1363	81	15	0.0617761	-4.01681		ENSG00000121905	17	14	2	2	0.129032	-2.9542			ENSG00000008394	12810	5018	0.391725	-1.35209
ENSG00000091536	22	3	0.136364	-2.87447		ENSG00000005102	83	17	50	11	0	5.5	0.11	-3.18442		ENSG00000241399	44	182	113	7	1	4	0.0353982	-4.82018			ENSG00000285960	4	352	19	3	0.0617978	-4.0163		ENSG00000149571	86	7	3	9	0.129032	-2.9542			ENSG00000008405	1183	919	0.776839	-0.364313
ENSG00000163661	22	3	0.136364	-2.87447		ENSG00000250284	250	131	190.5	21	21	21	0.110236	-3.18133		ENSG00000249201	29	112	70.5	5	0	2.5	0.035461	-4.81762			ENSG00000138061	1144	0	10	61	0.0620629	-4.01012		ENSG00000289179	2	29	2	2	0.129032	-2.9542			ENSG00000008438	0	7	#DIV/0!	#DIV/0!
ENSG00000171124	22	3	0.136364	-2.87447		ENSG00000165194	30	496	263	23	35	29	0.110266	-3.18094		ENSG00000101276	61	23	42	2	1	1.5	0.0357143	-4.80735			ENSG00000104435	0	16	1	0	0.0625	-4		ENSG00000132321	600	653	160	3	0.130088	-2.94244			ENSG00000008441	5	10	2	1
ENSG00000219932	22	3	0.136364	-2.87447		ENSG00000077279	69	12	40.5	9	0	4.5	0.111111	-3.16993		ENSG00000260573	8	48	28	2	0	1	0.0357143	-4.80735			ENSG00000138653	16	0	0	1	0.0625	-4		ENSG00000125726	23	0	0	3	0.130435	-2.9386			ENSG00000008513	118	221	1.87288	0.90526
ENSG00000279943	22	3	0.136364	-2.87447		ENSG00000087495	5	4	4.5	1	0	0.5	0.111111	-3.16993		ENSG00000184113	26	113	69.5	4	1	2.5	0.0359712	-4.79701			ENSG00000140287	16	0	0	1	0.0625	-4		ENSG00000145945	143	110	20	13	0.130435	-2.9386			ENSG00000008516	444	1144	2.57658	1.36546
ENSG00000175189	36	5	0.138889	-2.848		ENSG00000100314	1	8	4.5	1	0	0.5	0.111111	-3.16993		ENSG00000105967	13	98	55.5	1	3	2	0.036036	-4.79442			ENSG00000171056	14	2	0	1	0.0625	-4		ENSG00000225511	2	21	2	1	0.130435	-2.9386			ENSG00000008517	26	92	3.53846	1.82312
ENSG00000091010	7	1	0.142857	-2.80735		ENSG00000105675	6	3	4.5	1	0	0.5	0.111111	-3.16993		ENSG00000203685	340	100	220	13	3	8	0.0363636	-4.78136			ENSG00000197475	3	29	2	0	0.0625	-4		ENSG00000172818	146	7	1	19	0.130719	-2.93546			ENSG00000008710	53	652	12.3019	3.62081
ENSG00000099250	35	5	0.142857	-2.80735		ENSG00000120068	89	1	45	8	2	5	0.111111	-3.16993		ENSG00000166825	496	3980	2238	72	91	81.5	0.0364164	-4.77927			ENSG00000226580	3	13	0	1	0.0625	-4		ENSG00000171873	165	41	24	3	0.131068	-2.93161			ENSG00000008735	5	90	18	4.16993
ENSG00000105376	14	2	0.142857	-2.80735		ENSG00000127074	18	0	9	2	0	1	0.111111	-3.16993		ENSG00000114378	130	987	558.5	22	19	20.5	0.0367055	-4.76786			ENSG00000256422	0	16	1	0	0.0625	-4		ENSG00000125144	52	1	7	0	0.132075	-2.92057			ENSG00000008838	669	2901	4.33632	2.11647
ENSG00000121101	7	1	0.142857	-2.80735		ENSG00000138311	5	4	4.5	1	0	0.5	0.111111	-3.16993		ENSG00000140297	22	86	54	2	2	2	0.037037	-4.75489			ENSG00000281327	7	9	1	0	0.0625	-4		ENSG00000232818	50	48	1	12	0.132653	-2.91427			ENSG00000008853	112	469	4.1875	2.06609
ENSG00000121858	7	1	0.142857	-2.80735		ENSG00000149380	0	18	9	2	0	1	0.111111	-3.16993		ENSG00000187045	82	458	270	9	11	10	0.037037	-4.75489			ENSG00000105974	60	1294	54	31	0.062777	-3.99362		ENSG00000167755	34	889	100	23	0.133261	-2.90767			ENSG00000008869	869	1359	1.56387	0.645117
ENSG00000125046	14	2	0.142857	-2.80735		ENSG00000180245	9	0	4.5	0	1	0.5	0.111111	-3.16993		ENSG00000138356	150	706	428	16	16	16	0.0373832	-4.74147			ENSG00000226673	780	27	16	35	0.063197	-3.984		ENSG00000198570	26	154	17	7	0.133333	-2.90689			ENSG00000008952	8599	3659	0.425515	-1.23272
ENSG00000141293	7	1	0.142857	-2.80735		ENSG00000183206	0	18	9	0	2	1	0.111111	-3.16993		ENSG00000115474	0	80	40	0	3	1.5	0.0375	-4.73697			ENSG00000251209	47	32	1	4	0.0632911	-3.98185		ENSG00000272180	1	44	3	3	0.133333	-2.90689			ENSG00000008988	98524	30912	0.313751	-1.67231
ENSG00000147613	7	1	0.142857	-2.80735		ENSG00000197766	1	8	4.5	0	1	0.5	0.111111	-3.16993		ENSG00000174827	362	1291	826.5	40	22	31	0.0375076	-4.73667			ENSG00000136826	136	6	2	7	0.0633803	-3.97982		ENSG00000113327	210	96	24	17	0.133987	-2.89984			ENSG00000009307	38887	28919	0.743668	-0.42727
ENSG00000168079	14	2	0.142857	-2.80735		ENSG00000214807	3	6	4.5	1	0	0.5	0.111111	-3.16993		ENSG00000015413	387	1021	704	42	11	26.5	0.037642	-4.73151			ENSG00000277463	138	4	2	7	0.0633803	-3.97982		ENSG00000147655	1263	1948	374	57	0.134226	-2.89726			ENSG00000009335	2731	3645	1.33468	0.41649
ENSG00000172232	21	3	0.142857	-2.80735		ENSG00000225125	6	3	4.5	1	0	0.5	0.111111	-3.16993		ENSG00000196660	31	181	106	6	2	4	0.0377358	-4.72792			ENSG00000227544	10	400	14	12	0.0634146	-3.97904		ENSG00000039600	11	26	1	4	0.135135	-2.88753			ENSG00000009413	272	351	1.29044	0.367864
ENSG00000177464	7	1	0.142857	-2.80735		ENSG00000228397	6	3	4.5	1	0	0.5	0.111111	-3.16993		ENSG00000236924	21	32	26.5	2	0	1	0.0377358	-4.72792			ENSG00000258977	204	0	6	7	0.0637255	-3.97199		ENSG00000126010	563	57	25	59	0.135484	-2.88381			ENSG00000009694	1934	1329	0.687177	-0.541247
ENSG00000182472	7	1	0.142857	-2.80735		ENSG00000232682	7	2	4.5	1	0	0.5	0.111111	-3.16993		ENSG00000153086	45	166	105.5	4	4	4	0.0379147	-4.7211			ENSG00000120279	156	0	0	10	0.0641026	-3.96347		ENSG00000112053	8	14	1	2	0.136364	-2.87447			ENSG00000009709	118	254	2.15254	1.10604
ENSG00000185839	7	1	0.142857	-2.80735		ENSG00000232709	3	6	4.5	1	0	0.5	0.111111	-3.16993		ENSG00000107611	761	4442	2601.5	86	113	99.5	0.0382472	-4.7085			ENSG00000286073	67	89	4	6	0.0641026	-3.96347		ENSG00000185271	7	15	0	3	0.136364	-2.87447			ENSG00000009724	3	82	27.3333	4.77259
ENSG00000187010	7	1	0.142857	-2.80735		ENSG00000236064	4	5	4.5	1	0	0.5	0.111111	-3.16993		ENSG00000117834	179	576	377.5	21	8	14.5	0.0384106	-4.70235			ENSG00000147246	49	91	0	9	0.0642857	-3.95936		ENSG00000226846	65	1	0	9	0.136364	-2.87447			ENSG00000009765	0	0	#DIV/0!	#DIV/0!
ENSG00000188580	7	1	0.142857	-2.80735		ENSG00000243761	4	5	4.5	1	0	0.5	0.111111	-3.16993		ENSG00000138823	1983	7462	4722.5	332	33	182.5	0.0386448	-4.69358			ENSG00000024422	283	3853	204	62	0.0643133	-3.95874		ENSG00000232150	15	7	2	1	0.136364	-2.87447			ENSG00000009780	492	370	0.752033	-0.411133
ENSG00000196436	7	1	0.142857	-2.80735		ENSG00000248174	25	2	13.5	3	0	1.5	0.111111	-3.16993		ENSG00000006555	35	171	103	5	3	4	0.038835	-4.6865			ENSG00000185352	90	205	4	15	0.0644068	-3.95664		ENSG00000232790	19	3	1	2	0.136364	-2.87447			ENSG00000009790	14	6	0.428571	-1.22239
ENSG00000198491	7	1	0.142857	-2.80735		ENSG00000257524	6	3	4.5	1	0	0.5	0.111111	-3.16993		ENSG00000156885	1302	181	741.5	56	2	29	0.0391099	-4.67632			ENSG00000149451	75	3102	158	47	0.0645263	-3.95397		ENSG00000106031	37	94	9	9	0.137405	-2.8635			ENSG00000009830	676	1073	1.58728	0.666555
ENSG00000203546	7	1	0.142857	-2.80735		ENSG00000260052	2	7	4.5	1	0	0.5	0.111111	-3.16993		ENSG00000288941	47	4	25.5	0	2	1	0.0392157	-4.67243			ENSG00000135046	339	22525	1372	104	0.0645556	-3.95331		ENSG00000163673	238	60	20	21	0.137584	-2.86162			ENSG00000009844	6662	2903	0.435755	-1.19841
ENSG00000214433	7	1	0.142857	-2.80735		ENSG00000267732	2	7	4.5	1	0	0.5	0.111111	-3.16993		ENSG00000178445	1484	7757	4620.5	238	126	182	0.0393897	-4.66604			ENSG00000125798	1430	4	0	93	0.0648536	-3.94667		ENSG00000174059	566	3	4	75	0.13884	-2.8485			ENSG00000009950	218	552	2.53211	1.34034
ENSG00000215007	7	1	0.142857	-2.80735		ENSG00000267855	6	12	9	2	0	1	0.111111	-3.16993		ENSG00000109193	62	263	162.5	6	7	6.5	0.04	-4.64386			ENSG00000138308	380	34	10	17	0.0652174	-3.9386		ENSG00000000005	36	0	5	0	0.138889	-2.848			ENSG00000009954	3367	4908	1.45768	0.543672
ENSG00000215277	7	1	0.142857	-2.80735		ENSG00000273901	4	5	4.5	0	1	0.5	0.111111	-3.16993		ENSG00000124343	13	12	12.5	1	0	0.5	0.04	-4.64386			ENSG00000254661	18	28	2	1	0.0652174	-3.9386		ENSG00000250266	33	3	0	5	0.138889	-2.848			ENSG00000010017	1657	1825	1.10139	0.139323
ENSG00000226386	7	1	0.142857	-2.80735		ENSG00000280423	2	7	4.5	1	0	0.5	0.111111	-3.16993		ENSG00000227400	6	19	12.5	1	0	0.5	0.04	-4.64386			ENSG00000133135	176	7	3	9	0.0655738	-3.93074		ENSG00000173391	1	63	4	5	0.140625	-2.83007			ENSG00000010030	1	25	25	4.64386
ENSG00000227105	7	1	0.142857	-2.80735		ENSG00000286405	0	9	4.5	1	0	0.5	0.111111	-3.16993		ENSG00000267440	13	12	12.5	1	0	0.5	0.04	-4.64386			ENSG00000122787	212	47	15	2	0.0656371	-3.92935		ENSG00000130988	730	201	43	88	0.140709	-2.82921			ENSG00000010072	916	431	0.470524	-1.08766
ENSG00000230131	7	1	0.142857	-2.80735		ENSG00000169218	65	6	35.5	6	2	4	0.112676	-3.14975		ENSG00000274373	10	15	12.5	1	0	0.5	0.04	-4.64386			ENSG00000105398	14	1	0	1	0.0666667	-3.90689		ENSG00000198759	51	162	22	8	0.140845	-2.82782			ENSG00000010165	1724	1329	0.770882	-0.375419
ENSG00000231274	7	1	0.142857	-2.80735		ENSG00000129991	36	141	88.5	9	11	10	0.112994	-3.14568		ENSG00000287091	1	24	12.5	0	1	0.5	0.04	-4.64386			ENSG00000124334	15	0	0	1	0.0666667	-3.90689		ENSG00000170011	167	3	5	19	0.141176	-2.82443			ENSG00000010219	473	211	0.446089	-1.1646
ENSG00000231519	14	2	0.142857	-2.80735		ENSG00000106113	22	4	13	0	3	1.5	0.115385	-3.11548		ENSG00000175946	153	20	86.5	6	1	3.5	0.0404624	-4.62727			ENSG00000138083	45	0	0	3	0.0666667	-3.90689		ENSG00000111331	4	10	1	1	0.142857	-2.80735			ENSG00000010244	5896	7447	1.26306	0.336923
ENSG00000234329	7	1	0.142857	-2.80735		ENSG00000189108	6	20	13	3	0	1.5	0.115385	-3.11548		ENSG00000236719	40	9	24.5	1	1	1	0.0408163	-4.61471			ENSG00000198829	7	8	1	0	0.0666667	-3.90689		ENSG00000125735	7	0	1	0	0.142857	-2.80735			ENSG00000010256	9597	6103	0.635928	-0.653065
ENSG00000234969	7	1	0.142857	-2.80735		ENSG00000198959	2482	47	1264.5	215	77	146	0.115461	-3.11453		ENSG00000147168	17	56	36.5	1	2	1.5	0.0410959	-4.60486			ENSG00000240710	7	23	2	0	0.0666667	-3.90689		ENSG00000127951	0	7	0	1	0.142857	-2.80735			ENSG00000010270	4246	1777	0.418512	-1.25666
ENSG00000235400	7	1	0.142857	-2.80735		ENSG00000286071	14	46	30	5	2	3.5	0.116667	-3.09954		ENSG00000160593	6	67	36.5	0	3	1.5	0.0410959	-4.60486			ENSG00000249035	4	11	1	0	0.0666667	-3.90689		ENSG00000135960	7	0	0	1	0.142857	-2.80735			ENSG00000010278	4908	9295	1.89385	0.92132
ENSG00000235545	7	1	0.142857	-2.80735		ENSG00000152977	60	171	115.5	24	3	13.5	0.116883	-3.09686		ENSG00000176435	25	291	158	10	3	6.5	0.0411392	-4.60334			ENSG00000279677	3	12	0	1	0.0666667	-3.90689		ENSG00000143119	16	5	1	2	0.142857	-2.80735			ENSG00000010282	0	0	#DIV/0!	#DIV/0!
ENSG00000235979	14	2	0.142857	-2.80735		ENSG00000166317	930	10	470	70	40	55	0.117021	-3.09516		ENSG00000116771	194	1700	947	35	43	39	0.0411827	-4.60182			ENSG00000162367	250	3	1	16	0.0671937	-3.89553		ENSG00000144820	1	6	0	1	0.142857	-2.80735			ENSG00000010292	3148	6633	2.10705	1.07523
ENSG00000237730	7	1	0.142857	-2.80735		ENSG00000106565	7	10	8.5	2	0	1	0.117647	-3.08746		ENSG00000131981	826	5042	2934	84	159	121.5	0.041411	-4.59384			ENSG00000289078	58	1	1	3	0.0677966	-3.88264		ENSG00000162374	5	2	0	1	0.142857	-2.80735			ENSG00000010295	377	526	1.39523	0.480498
ENSG00000237984	14	2	0.142857	-2.80735		ENSG00000145244	45	6	25.5	3	3	3	0.117647	-3.08746		ENSG00000147255	1439	8723	5081	243	179	211	0.0415273	-4.5898			ENSG00000180347	66	7	5	0	0.0684932	-3.8679		ENSG00000163762	101	4	0	15	0.142857	-2.80735			ENSG00000010310	16	50	3.125	1.64386
ENSG00000238273	14	2	0.142857	-2.80735		ENSG00000165702	10	7	8.5	2	0	1	0.117647	-3.08746		ENSG00000124466	28	20	24	2	0	1	0.0416667	-4.58496			ENSG00000112499	77	1207	58	30	0.0685358	-3.867		ENSG00000168959	7	0	1	0	0.142857	-2.80735			ENSG00000010318	369	179	0.485095	-1.04366
ENSG00000240531	7	1	0.142857	-2.80735		ENSG00000225434	7	10	8.5	2	0	1	0.117647	-3.08746		ENSG00000124568	20	100	60	5	0	2.5	0.0416667	-4.58496			ENSG00000007216	105	70	9	3	0.0685714	-3.86625		ENSG00000180785	1	13	2	0	0.142857	-2.80735			ENSG00000010319	163	221	1.35583	0.439174
ENSG00000240914	7	1	0.142857	-2.80735		ENSG00000236686	10	7	8.5	0	2	1	0.117647	-3.08746		ENSG00000167355	13	11	12	0	1	0.5	0.0416667	-4.58496			ENSG00000247498	62	69	2	7	0.0687023	-3.8635		ENSG00000184106	7	0	0	1	0.142857	-2.80735			ENSG00000010322	860	3173	3.68953	1.88344
ENSG00000248555	14	2	0.142857	-2.80735		ENSG00000283982	17	0	8.5	2	0	1	0.117647	-3.08746		ENSG00000168079	26	46	36	0	3	1.5	0.0416667	-4.58496			ENSG00000155886	156	4	0	11	0.06875	-3.8625		ENSG00000215374	10	4	0	2	0.142857	-2.80735			ENSG00000010327	3	6	2	1
ENSG00000254088	7	1	0.142857	-2.80735		ENSG00000176771	181	13	97	10	13	11.5	0.118557	-3.07635		ENSG00000189233	15	81	48	4	0	2	0.0416667	-4.58496			ENSG00000133110	6	1620	107	5	0.0688807	-3.85976		ENSG00000222032	1	6	0	1	0.142857	-2.80735			ENSG00000010361	747	616	0.824632	-0.278178
ENSG00000257599	14	2	0.142857	-2.80735		ENSG00000288766	89	29	59	14	0	7	0.118644	-3.07529		ENSG00000233070	9	15	12	1	0	0.5	0.0416667	-4.58496			ENSG00000225542	14	15	2	0	0.0689655	-3.85798		ENSG00000222047	4	3	1	0	0.142857	-2.80735			ENSG00000010379	5	3	0.6	-0.736966
ENSG00000257956	7	1	0.142857	-2.80735		ENSG00000089225	265	29	147	24	11	17.5	0.119048	-3.07039		ENSG00000255398	7	17	12	1	0	0.5	0.0416667	-4.58496			ENSG00000237316	29	0	0	2	0.0689655	-3.85798		ENSG00000227482	1	6	0	1	0.142857	-2.80735			ENSG00000010404	28	47	1.67857	0.747234
ENSG00000259847	7	1	0.142857	-2.80735		ENSG00000179593	958	148	553	120	14	67	0.121157	-3.04505		ENSG00000272922	35	12	23.5	2	0	1	0.0425532	-4.55459			ENSG00000100373	72	0	0	5	0.0694444	-3.848		ENSG00000228629	1	6	1	0	0.142857	-2.80735			ENSG00000010438	5	0	0	#NUM!
ENSG00000260464	7	1	0.142857	-2.80735		ENSG00000239883	24	9	16.5	1	3	2	0.121212	-3.04439		ENSG00000138722	122	1005	563.5	41	7	24	0.0425909	-4.55331			ENSG00000249201	69	3	1	4	0.0694444	-3.848		ENSG00000228999	5	2	0	1	0.142857	-2.80735			ENSG00000010539	595	474	0.796639	-0.328003
ENSG00000260592	63	9	0.142857	-2.80735		ENSG00000062096	48	1	24.5	6	0	3	0.122449	-3.02975		ENSG00000146147	737	310	523.5	15	30	22.5	0.0429799	-4.54019			ENSG00000173867	126	3	1	8	0.0697674	-3.8413		ENSG00000229251	3	4	1	0	0.142857	-2.80735			ENSG00000010610	16	19	1.1875	0.247928
ENSG00000262011	7	1	0.142857	-2.80735		ENSG00000291034	10	47	28.5	1	6	3.5	0.122807	-3.02554		ENSG00000130234	283	88	185.5	11	5	8	0.0431267	-4.53528			ENSG00000260105	5	38	1	2	0.0697674	-3.8413		ENSG00000230585	6	1	1	0	0.142857	-2.80735			ENSG00000010626	363	161	0.443526	-1.17291
ENSG00000264176	7	1	0.142857	-2.80735		ENSG00000135312	57	8	32.5	5	3	4	0.123077	-3.02237		ENSG00000165269	40	238	139	11	1	6	0.0431655	-4.53398			ENSG00000240583	212	31078	2138	55	0.0700863	-3.83472		ENSG00000233324	0	7	1	0	0.142857	-2.80735			ENSG00000010671	83	9	0.108434	-3.20511
ENSG00000266777	7	1	0.142857	-2.80735		ENSG00000188517	638	93	365.5	55	35	45	0.123119	-3.02187		ENSG00000064886	8	15	11.5	1	0	0.5	0.0434783	-4.52356			ENSG00000179546	57	0	1	3	0.0701754	-3.83289		ENSG00000234928	6	1	1	0	0.142857	-2.80735			ENSG00000010704	14	57	4.07143	2.02554
ENSG00000267890	7	1	0.142857	-2.80735		ENSG00000121075	603	20	311.5	62	15	38.5	0.123596	-3.0163		ENSG00000114113	10	59	34.5	3	0	1.5	0.0434783	-4.52356			ENSG00000132872	409	18	25	5	0.0702576	-3.8312		ENSG00000235253	1	6	1	0	0.142857	-2.80735			ENSG00000010803	386	647	1.67617	0.745165
ENSG00000270133	7	1	0.142857	-2.80735		ENSG00000068615	320	19	169.5	16	26	21	0.123894	-3.01282		ENSG00000159261	3	20	11.5	0	1	0.5	0.0434783	-4.52356			ENSG00000187688	69	172	12	5	0.0705394	-3.82543		ENSG00000236345	5	2	1	0	0.142857	-2.80735			ENSG00000010810	1092	1931	1.76832	0.822375
ENSG00000270557	7	1	0.142857	-2.80735		ENSG00000102359	0	8	4	0	1	0.5	0.125	-3		ENSG00000171056	6	40	23	2	0	1	0.0434783	-4.52356			ENSG00000112818	5	9	1	0	0.0714286	-3.80735		ENSG00000244009	1	6	0	1	0.142857	-2.80735			ENSG00000010818	178	452	2.53933	1.34445
ENSG00000271714	14	2	0.142857	-2.80735		ENSG00000118194	263	1	132	31	2	16.5	0.125	-3		ENSG00000110169	338	4238	2288	106	93	99.5	0.0434878	-4.52325			ENSG00000164690	11	3	0	1	0.0714286	-3.80735		ENSG00000248673	1	90	13	0	0.142857	-2.80735			ENSG00000010932	19	7	0.368421	-1.44057
ENSG00000273597	7	1	0.142857	-2.80735		ENSG00000128040	2	6	4	1	0	0.5	0.125	-3		ENSG00000254109	24	136	80	3	4	3.5	0.04375	-4.51457			ENSG00000171596	21	35	2	2	0.0714286	-3.80735		ENSG00000251620	3	4	0	1	0.142857	-2.80735			ENSG00000011007	2320	2208	0.951724	-0.0713846
ENSG00000275055	7	1	0.142857	-2.80735		ENSG00000136487	0	8	4	1	0	0.5	0.125	-3		ENSG00000291057	34	125	79.5	6	1	3.5	0.0440252	-4.50553			ENSG00000223799	9	5	1	0	0.0714286	-3.80735		ENSG00000253133	4	3	0	1	0.142857	-2.80735			ENSG00000011009	2210	3437	1.5552	0.637103
ENSG00000275763	35	5	0.142857	-2.80735		ENSG00000145491	2	6	4	0	1	0.5	0.125	-3		ENSG00000238062	5	40	22.5	2	0	1	0.0444444	-4.49185			ENSG00000160867	2540	77	93	94	0.0714559	-3.8068		ENSG00000254972	10	4	1	1	0.142857	-2.80735			ENSG00000011021	295	1039	3.52203	1.81641
ENSG00000277007	7	1	0.142857	-2.80735		ENSG00000151655	1	7	4	1	0	0.5	0.125	-3		ENSG00000009950	79	483	281	13	12	12.5	0.044484	-4.49057			ENSG00000100593	13	360	15	12	0.0723861	-3.78814		ENSG00000257851	5	2	1	0	0.142857	-2.80735			ENSG00000011028	1645	3861	2.34711	1.23089
ENSG00000278112	7	1	0.142857	-2.80735		ENSG00000152292	3	5	4	1	0	0.5	0.125	-3		ENSG00000115919	160	715	437.5	32	7	19.5	0.0445714	-4.48774			ENSG00000122194	51	18	5	0	0.0724638	-3.7866		ENSG00000267134	0	7	0	1	0.142857	-2.80735			ENSG00000011083	0	0	#DIV/0!	#DIV/0!
ENSG00000279689	7	1	0.142857	-2.80735		ENSG00000160408	6	2	4	1	0	0.5	0.125	-3		ENSG00000100665	24	133	78.5	5	2	3.5	0.044586	-4.48727			ENSG00000258331	0	41	3	0	0.0731707	-3.77259		ENSG00000273786	3	4	0	1	0.142857	-2.80735			ENSG00000011105	615	2391	3.8878	1.95896
ENSG00000279928	7	1	0.142857	-2.80735		ENSG00000188404	1	7	4	1	0	0.5	0.125	-3		ENSG00000132518	77	35	56	2	3	2.5	0.0446429	-4.48543			ENSG00000134042	22	5	1	1	0.0740741	-3.75489		ENSG00000276668	7	0	0	1	0.142857	-2.80735			ENSG00000011114	12	69	5.75	2.52356
ENSG00000284654	7	1	0.142857	-2.80735		ENSG00000213204	4	4	4	1	0	0.5	0.125	-3		ENSG00000172367	31	169	100	6	3	4.5	0.045	-4.47393			ENSG00000162594	3	24	2	0	0.0740741	-3.75489		ENSG00000279622	2	5	0	1	0.142857	-2.80735			ENSG00000011132	236	412	1.74576	0.803857
ENSG00000285847	7	1	0.142857	-2.80735		ENSG00000215515	6	2	4	1	0	0.5	0.125	-3		ENSG00000095932	243	509	376	29	5	17	0.0452128	-4.46713			ENSG00000198670	24	3	1	1	0.0740741	-3.75489		ENSG00000280142	7	0	0	1	0.142857	-2.80735			ENSG00000011143	745	932	1.25101	0.32309
ENSG00000290057	7	1	0.142857	-2.80735		ENSG00000222020	5	3	4	1	0	0.5	0.125	-3		ENSG00000163898	113	505	309	6	22	14	0.0453074	-4.46411			ENSG00000243004	27	0	0	2	0.0740741	-3.75489		ENSG00000287492	33	16	4	3	0.142857	-2.80735			ENSG00000011198	710	679	0.956338	-0.0644075
ENSG00000290107	14	2	0.142857	-2.80735		ENSG00000226699	4	4	4	1	0	0.5	0.125	-3		ENSG00000166869	7	15	11	1	0	0.5	0.0454545	-4.45943			ENSG00000132437	388	14	0	30	0.0746269	-3.74416		ENSG00000288874	4	3	1	0	0.142857	-2.80735			ENSG00000011201	1978	3882	1.96259	0.972758
ENSG00000291232	21	3	0.142857	-2.80735		ENSG00000229962	8	0	4	1	0	0.5	0.125	-3		ENSG00000231441	7	15	11	1	0	0.5	0.0454545	-4.45943			ENSG00000077420	1	39	2	1	0.075	-3.73697		ENSG00000134343	157	1	1	22	0.14557	-2.78022			ENSG00000011243	1617	2443	1.51082	0.595334
ENSG00000213999	48	7	0.145833	-2.77761		ENSG00000232258	0	8	4	1	0	0.5	0.125	-3		ENSG00000258940	16	28	22	2	0	1	0.0454545	-4.45943			ENSG00000124107	17	23	3	0	0.075	-3.73697		ENSG00000185904	44	4	7	0	0.145833	-2.77761			ENSG00000011258	2266	2826	1.24713	0.318614
ENSG00000273796	61	9	0.147541	-2.76081		ENSG00000235989	8	0	4	1	0	0.5	0.125	-3		ENSG00000290734	14	8	11	0	1	0.5	0.0454545	-4.45943			ENSG00000226792	40	0	2	1	0.075	-3.73697		ENSG00000173083	173	11	20	7	0.146739	-2.76867			ENSG00000011260	3727	1409	0.378052	-1.40334
ENSG00000283473	20	3	0.15	-2.73697		ENSG00000246662	2	6	4	1	0	0.5	0.125	-3		ENSG00000113494	60	418	239	5	17	11	0.0460251	-4.44144			ENSG00000256073	122	131	8	11	0.0750988	-3.73507		ENSG00000189334	5672	330	3	881	0.147284	-2.76333			ENSG00000011275	725	1874	2.58483	1.37007
ENSG00000288815	20	3	0.15	-2.73697		ENSG00000256646	5	3	4	1	0	0.5	0.125	-3		ENSG00000160182	8	57	32.5	1	2	1.5	0.0461538	-4.43741			ENSG00000258599	4	49	4	0	0.0754717	-3.72792		ENSG00000125850	195	1	1	28	0.147959	-2.75673			ENSG00000011295	5030	3255	0.647117	-0.627901
ENSG00000133107	219	34	0.155251	-2.68732		ENSG00000258086	4	4	4	1	0	0.5	0.125	-3		ENSG00000254166	5	60	32.5	2	1	1.5	0.0461538	-4.43741			ENSG00000189143	822	12	11	52	0.0755396	-3.72662		ENSG00000258376	73	177	18	19	0.148	-2.75633			ENSG00000011304	6471	13419	2.07371	1.05222
ENSG00000279145	45	7	0.155556	-2.6845		ENSG00000261056	4	4	4	1	0	0.5	0.125	-3		ENSG00000133488	7	36	21.5	1	1	1	0.0465116	-4.42626			ENSG00000171557	86	59	11	0	0.0758621	-3.72048		ENSG00000251244	6	61	9	1	0.149254	-2.74416			ENSG00000011332	5	55	11	3.45943
ENSG00000106038	342	54	0.157895	-2.66297		ENSG00000261613	13	3	8	1	1	1	0.125	-3		ENSG00000204385	141	654	397.5	27	10	18.5	0.0465409	-4.42536			ENSG00000075884	11	2	0	1	0.0769231	-3.70044		ENSG00000177098	10	137	15	7	0.14966	-2.74024			ENSG00000011347	94	394	4.19149	2.06746
ENSG00000152128	19	3	0.157895	-2.66297		ENSG00000262434	7	1	4	1	0	0.5	0.125	-3		ENSG00000152128	462	137	299.5	14	14	14	0.0467446	-4.41906			ENSG00000086696	10	3	1	0	0.0769231	-3.70044		ENSG00000115461	1556	44733	3879	3052	0.149733	-2.73953			ENSG00000011376	1455	1983	1.36289	0.446666
ENSG00000224992	19	3	0.157895	-2.66297		ENSG00000268678	2	6	4	0	1	0.5	0.125	-3		ENSG00000229155	72	139	105.5	9	1	5	0.0473934	-4.39917			ENSG00000133067	50	2	0	4	0.0769231	-3.70044		ENSG00000224063	35	18	5	3	0.150943	-2.72792			ENSG00000011405	2918	4526	1.55106	0.633257
ENSG00000253583	19	3	0.157895	-2.66297		ENSG00000271156	6	2	4	1	0	0.5	0.125	-3		ENSG00000196126	433	1254	843.5	54	26	40	0.0474215	-4.39832			ENSG00000163586	125	5	0	10	0.0769231	-3.70044		ENSG00000255571	11	42	6	2	0.150943	-2.72792			ENSG00000011422	408	419	1.02696	0.0383811
ENSG00000259657	19	3	0.157895	-2.66297		ENSG00000272156	6	2	4	1	0	0.5	0.125	-3		ENSG00000162624	9	12	10.5	0	1	0.5	0.047619	-4.39232			ENSG00000183888	13	0	0	1	0.0769231	-3.70044		ENSG00000149295	212	192	41	20	0.15099	-2.72747			ENSG00000011426	7601	5339	0.702408	-0.50962
ENSG00000270558	19	3	0.157895	-2.66297		ENSG00000273017	8	0	4	1	0	0.5	0.125	-3		ENSG00000181143	2	19	10.5	1	0	0.5	0.047619	-4.39232			ENSG00000185518	26	0	0	2	0.0769231	-3.70044		ENSG00000257842	25	8	0	5	0.151515	-2.72247			ENSG00000011451	407	1354	3.32678	1.73413
ENSG00000279249	19	3	0.157895	-2.66297		ENSG00000275645	5	3	4	1	0	0.5	0.125	-3		ENSG00000188729	4	17	10.5	1	0	0.5	0.047619	-4.39232			ENSG00000187848	13	0	0	1	0.0769231	-3.70044		ENSG00000285960	9	24	2	3	0.151515	-2.72247			ENSG00000011454	1812	2175	1.20033	0.263432
ENSG00000188833	87	14	0.16092	-2.63559		ENSG00000276292	4	4	4	1	0	0.5	0.125	-3		ENSG00000109072	4884	29119	17001.5	1016	609	812.5	0.0477899	-4.38715			ENSG00000189233	8	5	0	1	0.0769231	-3.70044		ENSG00000179914	17	128	18	4	0.151724	-2.72048			ENSG00000011465	16	0	0	#NUM!
ENSG00000125675	37	6	0.162162	-2.62449		ENSG00000285373	15	1	8	2	0	1	0.125	-3		ENSG00000237463	189	41	115	10	1	5.5	0.0478261	-4.38606			ENSG00000233387	2	11	1	0	0.0769231	-3.70044		ENSG00000143340	2	129	20	0	0.152672	-2.71149			ENSG00000011478	301	373	1.2392	0.309412
ENSG00000227640	37	6	0.162162	-2.62449		ENSG00000287048	1	7	4	1	0	0.5	0.125	-3		ENSG00000130755	30	220	125	9	3	6	0.048	-4.38082			ENSG00000238009	2	11	1	0	0.0769231	-3.70044		ENSG00000113073	3	10	2	0	0.153846	-2.70044			ENSG00000011485	4960	3486	0.702823	-0.508768
ENSG00000282024	4470	727	0.16264	-2.62025		ENSG00000287232	7	9	8	2	0	1	0.125	-3		ENSG00000137960	33	154	93.5	6	3	4.5	0.0481283	-4.37697			ENSG00000248424	13	0	0	1	0.0769231	-3.70044		ENSG00000188649	10	3	1	1	0.153846	-2.70044			ENSG00000011523	1253	1275	1.01756	0.0251108
ENSG00000151379	103	17	0.165049	-2.59904		ENSG00000287646	2	6	4	1	0	0.5	0.125	-3		ENSG00000269404	18	127	72.5	5	2	3.5	0.0482759	-4.37255			ENSG00000254703	7	6	0	1	0.0769231	-3.70044		ENSG00000196407	6	7	1	1	0.153846	-2.70044			ENSG00000011566	1446	1652	1.14246	0.192146
ENSG00000007174	12	2	0.166667	-2.58496		ENSG00000290117	4	4	4	1	0	0.5	0.125	-3		ENSG00000159640	101	230	165.5	10	6	8	0.0483384	-4.37069			ENSG00000257718	0	13	0	1	0.0769231	-3.70044		ENSG00000263878	2	11	2	0	0.153846	-2.70044			ENSG00000011590	0	9	#DIV/0!	#DIV/0!
ENSG00000036448	6	1	0.166667	-2.58496		ENSG00000290917	5	3	4	1	0	0.5	0.125	-3		ENSG00000111816	128	842	485	18	29	23.5	0.0484536	-4.36725			ENSG00000266373	26	0	0	2	0.0769231	-3.70044		ENSG00000286050	11	2	2	0	0.153846	-2.70044			ENSG00000011600	19	2	0.105263	-3.24793
ENSG00000050030	6	1	0.166667	-2.58496		ENSG00000291211	7	9	8	0	2	1	0.125	-3		ENSG00000167941	621	1828	1224.5	101	18	59.5	0.0485913	-4.36316			ENSG00000274238	10	3	0	1	0.0769231	-3.70044		ENSG00000286447	9	4	2	0	0.153846	-2.70044			ENSG00000011638	205	203	0.990244	-0.0141442
ENSG00000084734	6	1	0.166667	-2.58496		ENSG00000108231	310	17	163.5	12	29	20.5	0.125382	-2.99559		ENSG00000154133	45	301	173	15	2	8.5	0.0491329	-4.34717			ENSG00000282024	518	2	3	37	0.0769231	-3.70044		ENSG00000198028	89	92	28	0	0.154696	-2.69249			ENSG00000011677	57	93	1.63158	0.706269
ENSG00000100053	6	1	0.166667	-2.58496		ENSG00000280219	152	15	83.5	9	12	10.5	0.125749	-2.99139		ENSG00000171551	249	95	172	9	8	8.5	0.0494186	-4.3388			ENSG00000289510	13	0	0	1	0.0769231	-3.70044		ENSG00000171819	5	59	5	5	0.15625	-2.67807			ENSG00000012048	2409	1918	0.796181	-0.328832
ENSG00000113211	12	2	0.166667	-2.58496		ENSG00000121440	4656	405	2530.5	502	137	319.5	0.12626	-2.98553		ENSG00000177464	22	119	70.5	3	4	3.5	0.0496454	-4.3322			ENSG00000257345	155	0	0	12	0.0774194	-3.69116		ENSG00000271776	13	25	6	0	0.157895	-2.66297			ENSG00000012061	3007	1776	0.590622	-0.759693
ENSG00000118194	6	1	0.166667	-2.58496		ENSG00000266094	263	19	141	21	15	18	0.12766	-2.96963		ENSG00000180210	1412	3661	2536.5	215	37	126	0.0496747	-4.33134			ENSG00000286201	3	100	8	0	0.0776699	-3.6865		ENSG00000287730	0	19	1	2	0.157895	-2.66297			ENSG00000012124	0	1	#DIV/0!	#DIV/0!
ENSG00000137869	6	1	0.166667	-2.58496		ENSG00000234362	31	0	15.5	4	0	2	0.129032	-2.9542		ENSG00000164796	80	401	240.5	4	20	12	0.049896	-4.32493			ENSG00000146352	243	1	1	18	0.0778689	-3.68281		ENSG00000103888	66	3080	386	111	0.157978	-2.6622			ENSG00000012171	41	115	2.80488	1.48794
ENSG00000146151	6	1	0.166667	-2.58496		ENSG00000286502	20	11	15.5	4	0	2	0.129032	-2.9542		ENSG00000100557	1	19	10	1	0	0.5	0.05	-4.32193			ENSG00000137491	506	1465	150	4	0.0781329	-3.67793		ENSG00000165556	64	37	4	12	0.158416	-2.65821			ENSG00000012174	585	535	0.91453	-0.128898
ENSG00000158683	6	1	0.166667	-2.58496		ENSG00000101282	1331	53	692	162	17	89.5	0.129335	-2.95081		ENSG00000140678	3	37	20	1	1	1	0.05	-4.32193			ENSG00000109625	9	258	16	5	0.0786517	-3.66838		ENSG00000225329	115	17	0	21	0.159091	-2.65208			ENSG00000012211	30	197	6.56667	2.71516
ENSG00000163623	12	2	0.166667	-2.58496		ENSG00000179636	15	8	11.5	3	0	1.5	0.130435	-2.9386		ENSG00000147206	2	18	10	1	0	0.5	0.05	-4.32193			ENSG00000147223	38	0	0	3	0.0789474	-3.66297		ENSG00000125285	50	0	0	8	0.16	-2.64386			ENSG00000012223	1	2	2	1
ENSG00000164879	6	1	0.166667	-2.58496		ENSG00000227487	4	19	11.5	3	0	1.5	0.130435	-2.9386		ENSG00000174963	14	6	10	0	1	0.5	0.05	-4.32193			ENSG00000178772	21	4	0	2	0.08	-3.64386		ENSG00000011465	153	4185	674	23	0.160673	-2.6378			ENSG00000012232	1056	3204	3.03409	1.60126
ENSG00000165495	72	12	0.166667	-2.58496		ENSG00000148848	3907	1597	2752	367	357	362	0.131541	-2.92642		ENSG00000230371	9	31	20	2	0	1	0.05	-4.32193			ENSG00000189134	28	122	12	0	0.08	-3.64386		ENSG00000074410	50	272	36	16	0.161491	-2.63048			ENSG00000012504	0	1	#DIV/0!	#DIV/0!
ENSG00000171462	6	1	0.166667	-2.58496		ENSG00000169129	6665	397	3531	703	226	464.5	0.131549	-2.92633		ENSG00000180316	65	134	99.5	4	6	5	0.0502513	-4.3147			ENSG00000197587	23	2	0	2	0.08	-3.64386		ENSG00000233056	1487	6380	885	389	0.161942	-2.62645			ENSG00000012660	10150	6455	0.635961	-0.652991
ENSG00000180245	6	1	0.166667	-2.58496		ENSG00000122367	741	40	390.5	76	27	51.5	0.131882	-2.92268		ENSG00000197142	35	337	186	3	16	9.5	0.0510753	-4.29123			ENSG00000233393	19	6	0	2	0.08	-3.64386		ENSG00000184860	40	3	7	0	0.162791	-2.61891			ENSG00000012779	3	52	17.3333	4.11548
ENSG00000182853	12	2	0.166667	-2.58496		ENSG00000070182	360	34	197	26	26	26	0.13198	-2.92161		ENSG00000145287	198	309	253.5	18	8	13	0.0512821	-4.2854			ENSG00000260868	0	25	2	0	0.08	-3.64386		ENSG00000233387	24	80	15	2	0.163462	-2.61298			ENSG00000012817	852	2548	2.99061	1.58044
ENSG00000183784	6	1	0.166667	-2.58496		ENSG00000174358	14	1	7.5	2	0	1	0.133333	-2.90689		ENSG00000277496	21	57	39	2	2	2	0.0512821	-4.2854			ENSG00000145824	377	3044	226	48	0.0800935	-3.64217		ENSG00000186377	697	54	11	113	0.165113	-2.59847			ENSG00000012822	584	1626	2.78425	1.47729
ENSG00000184068	6	1	0.166667	-2.58496		ENSG00000185053	11	4	7.5	0	2	1	0.133333	-2.90689		ENSG00000153822	167	1291	729	21	54	37.5	0.0514403	-4.28096			ENSG00000147647	221	78	24	0	0.0802676	-3.63904		ENSG00000240583	342	11012	1481	405	0.166109	-2.5898			ENSG00000012963	221	262	1.18552	0.24552
ENSG00000184923	6	1	0.166667	-2.58496		ENSG00000254298	21	9	15	4	0	2	0.133333	-2.90689		ENSG00000137869	7	51	29	3	0	1.5	0.0517241	-4.27302			ENSG00000287492	220	41	15	6	0.0804598	-3.63559		ENSG00000004848	18	0	0	3	0.166667	-2.58496			ENSG00000012983	2549	2064	0.809729	-0.304488
ENSG00000185607	12	2	0.166667	-2.58496		ENSG00000256218	15	0	7.5	2	0	1	0.133333	-2.90689		ENSG00000243384	4	15	9.5	1	0	0.5	0.0526316	-4.24793			ENSG00000153162	1173	7	29	66	0.0805085	-3.63472		ENSG00000092009	2	4	0	1	0.166667	-2.58496			ENSG00000013016	396	1852	4.67677	2.22551
ENSG00000188383	6	1	0.166667	-2.58496		ENSG00000259280	13	2	7.5	2	0	1	0.133333	-2.90689		ENSG00000276317	8	11	9.5	0	1	0.5	0.0526316	-4.24793			ENSG00000185247	98	1	1	7	0.0808081	-3.62936		ENSG00000115596	2	4	0	1	0.166667	-2.58496			ENSG00000013275	3160	1845	0.583861	-0.776304
ENSG00000188710	6	1	0.166667	-2.58496		ENSG00000259417	12	3	7.5	2	0	1	0.133333	-2.90689		ENSG00000278967	4	15	9.5	0	1	0.5	0.0526316	-4.24793			ENSG00000137809	253	4013	317	31	0.0815752	-3.61572		ENSG00000124253	2	4	0	1	0.166667	-2.58496			ENSG00000013288	428	737	1.72196	0.784054
ENSG00000196900	6	1	0.166667	-2.58496		ENSG00000276318	10	20	15	4	0	2	0.133333	-2.90689		ENSG00000164220	400	1852	1126	88	31	59.5	0.0528419	-4.24217			ENSG00000100433	159	0	0	13	0.081761	-3.61244		ENSG00000150048	3	9	1	1	0.166667	-2.58496			ENSG00000013293	33	343	10.3939	3.37767
ENSG00000203684	6	1	0.166667	-2.58496		ENSG00000124557	59	7	33	5	4	4.5	0.136364	-2.87447		ENSG00000179855	12	101	56.5	6	0	3	0.0530973	-4.23522			ENSG00000082293	488	0	0	40	0.0819672	-3.60881		ENSG00000162894	1	11	2	0	0.166667	-2.58496			ENSG00000013297	198	726	3.66667	1.87447
ENSG00000206838	6	1	0.166667	-2.58496		ENSG00000203855	21	1	11	3	0	1.5	0.136364	-2.87447		ENSG00000186912	10	65	37.5	2	2	2	0.0533333	-4.22882			ENSG00000145536	184	35	13	5	0.0821918	-3.60486		ENSG00000168229	6	0	0	1	0.166667	-2.58496			ENSG00000013306	10514	6390	0.607761	-0.718424
ENSG00000213856	6	1	0.166667	-2.58496		ENSG00000261222	22	0	11	3	0	1.5	0.136364	-2.87447		ENSG00000283175	55	20	37.5	4	0	2	0.0533333	-4.22882			ENSG00000186094	142	39	13	2	0.0828729	-3.59296		ENSG00000169397	4	2	0	1	0.166667	-2.58496			ENSG00000013364	76	42	0.552632	-0.85561
ENSG00000216966	6	1	0.166667	-2.58496		ENSG00000281128	18	4	11	3	0	1.5	0.136364	-2.87447		ENSG00000171189	1776	640	1208	34	95	64.5	0.053394	-4.22718			ENSG00000135638	34	26	5	0	0.0833333	-3.58496		ENSG00000173093	3	3	0	1	0.166667	-2.58496			ENSG00000013374	3838	2058	0.536217	-0.899112
ENSG00000219992	6	1	0.166667	-2.58496		ENSG00000091986	14222	332	7277	1046	943	994.5	0.136663	-2.8713		ENSG00000159387	66	175	120.5	10	3	6.5	0.0539419	-4.21245			ENSG00000140092	123	1557	113	27	0.0833333	-3.58496		ENSG00000178125	1	5	0	1	0.166667	-2.58496			ENSG00000013375	3835	2246	0.585658	-0.771869
ENSG00000221949	6	1	0.166667	-2.58496		ENSG00000141161	4193	12	2102.5	576	1	288.5	0.137218	-2.86546		ENSG00000184611	797	222	509.5	14	41	27.5	0.0539745	-4.21158			ENSG00000140798	24	0	2	0	0.0833333	-3.58496		ENSG00000180332	0	6	0	1	0.166667	-2.58496			ENSG00000013392	642	476	0.741433	-0.431612
ENSG00000224842	6	1	0.166667	-2.58496		ENSG00000183023	2461	32	1246.5	138	205	171.5	0.137585	-2.8616		ENSG00000183888	8	29	18.5	2	0	1	0.0540541	-4.20945			ENSG00000169933	36	0	1	2	0.0833333	-3.58496		ENSG00000182223	4	2	0	1	0.166667	-2.58496			ENSG00000013441	5048	2793	0.553288	-0.853896
ENSG00000224975	6	1	0.166667	-2.58496		ENSG00000187569	82	5	43.5	12	0	6	0.137931	-2.85798		ENSG00000197893	6	31	18.5	0	2	1	0.0540541	-4.20945			ENSG00000174521	6	6	0	1	0.0833333	-3.58496		ENSG00000184357	1	5	1	0	0.166667	-2.58496			ENSG00000013503	625	660	1.056	0.0786098
ENSG00000227045	6	1	0.166667	-2.58496		ENSG00000239474	28	1	14.5	4	0	2	0.137931	-2.85798		ENSG00000241388	44	122	83	9	0	4.5	0.0542169	-4.20511			ENSG00000188910	12	0	1	0	0.0833333	-3.58496		ENSG00000186832	0	6	0	1	0.166667	-2.58496			ENSG00000013523	459	1197	2.60784	1.38286
ENSG00000227253	6	1	0.166667	-2.58496		ENSG00000259754	0	58	29	8	0	4	0.137931	-2.85798		ENSG00000110079	0	18	9	0	1	0.5	0.0555556	-4.16993			ENSG00000196758	0	48	3	1	0.0833333	-3.58496		ENSG00000197061	9	9	3	0	0.166667	-2.58496			ENSG00000013561	1663	931	0.559832	-0.836935
ENSG00000227477	12	2	0.166667	-2.58496		ENSG00000156466	244	7	125.5	35	0	17.5	0.139442	-2.84226		ENSG00000146453	8	10	9	1	0	0.5	0.0555556	-4.16993			ENSG00000198734	54	6	4	1	0.0833333	-3.58496		ENSG00000198358	55	5	2	8	0.166667	-2.58496			ENSG00000013563	188	219	1.16489	0.220198
ENSG00000228412	6	1	0.166667	-2.58496		ENSG00000080503	7387	283	3835	662	410	536	0.139765	-2.83892		ENSG00000170890	8	10	9	1	0	0.5	0.0555556	-4.16993			ENSG00000236924	10	2	0	1	0.0833333	-3.58496		ENSG00000202515	7	5	1	1	0.166667	-2.58496			ENSG00000013573	447	1536	3.43624	1.78083
ENSG00000229839	6	1	0.166667	-2.58496		ENSG00000163431	1417	15	716	178	26	102	0.142458	-2.81139		ENSG00000204136	4	14	9	1	0	0.5	0.0555556	-4.16993			ENSG00000241399	23	1	0	2	0.0833333	-3.58496		ENSG00000213642	6	0	1	0	0.166667	-2.58496			ENSG00000013583	1125	727	0.646222	-0.629898
ENSG00000230183	12	2	0.166667	-2.58496		ENSG00000109819	843	34	438.5	78	47	62.5	0.142531	-2.81065		ENSG00000232721	23	13	18	1	1	1	0.0555556	-4.16993			ENSG00000259666	12	0	0	1	0.0833333	-3.58496		ENSG00000215515	1	5	0	1	0.166667	-2.58496			ENSG00000013588	3	22	7.33333	2.87447
ENSG00000230658	6	1	0.166667	-2.58496		ENSG00000130303	4629	504	2566.5	671	61	366	0.142607	-2.80989		ENSG00000261613	10	8	9	0	1	0.5	0.0555556	-4.16993			ENSG00000268505	0	12	1	0	0.0833333	-3.58496		ENSG00000218690	0	6	1	0	0.166667	-2.58496			ENSG00000013619	45	50	1.11111	0.152003
ENSG00000230707	6	1	0.166667	-2.58496		ENSG00000124205	14	0	7	2	0	1	0.142857	-2.80735		ENSG00000263482	14	4	9	1	0	0.5	0.0555556	-4.16993			ENSG00000286717	12	0	0	1	0.0833333	-3.58496		ENSG00000219487	3	3	0	1	0.166667	-2.58496			ENSG00000013725	8	5	0.625	-0.678072
ENSG00000231073	6	1	0.166667	-2.58496		ENSG00000125384	0	7	3.5	1	0	0.5	0.142857	-2.80735		ENSG00000287814	16	2	9	0	1	0.5	0.0555556	-4.16993			ENSG00000183134	8	111	8	2	0.0840336	-3.57289		ENSG00000224717	1	5	0	1	0.166667	-2.58496			ENSG00000013810	4246	6226	1.46632	0.552201
ENSG00000231313	6	1	0.166667	-2.58496		ENSG00000130997	6	1	3.5	1	0	0.5	0.142857	-2.80735		ENSG00000288806	10	8	9	1	0	0.5	0.0555556	-4.16993			ENSG00000185847	95	0	0	8	0.0842105	-3.56986		ENSG00000224865	12	6	1	2	0.166667	-2.58496			ENSG00000014123	2117	1570	0.741615	-0.431257
ENSG00000232460	6	1	0.166667	-2.58496		ENSG00000132518	33	9	21	6	0	3	0.142857	-2.80735		ENSG00000134258	7	1125	566	25	38	31.5	0.0556537	-4.16738			ENSG00000253313	341	11	2	28	0.0852273	-3.55254		ENSG00000225815	6	0	1	0	0.166667	-2.58496			ENSG00000014138	550	272	0.494545	-1.01582
ENSG00000232612	6	1	0.166667	-2.58496		ENSG00000136931	1	6	3.5	1	0	0.5	0.142857	-2.80735		ENSG00000224769	14	57	35.5	1	3	2	0.056338	-4.14975			ENSG00000203721	35	0	1	2	0.0857143	-3.54432		ENSG00000228971	3	3	0	1	0.166667	-2.58496			ENSG00000014164	54	254	4.7037	2.2338
ENSG00000233971	12	2	0.166667	-2.58496		ENSG00000140519	1	6	3.5	0	1	0.5	0.142857	-2.80735		ENSG00000231290	177	71	124	6	8	7	0.0564516	-4.14684			ENSG00000188013	157	121	20	4	0.0863309	-3.53398		ENSG00000229559	0	6	1	0	0.166667	-2.58496			ENSG00000014216	767	4563	5.94915	2.57268
ENSG00000234405	30	5	0.166667	-2.58496		ENSG00000151704	0	7	3.5	1	0	0.5	0.142857	-2.80735		ENSG00000172349	24	135	79.5	7	2	4.5	0.0566038	-4.14296			ENSG00000017483	1250	99	72	45	0.0867309	-3.52731		ENSG00000230234	1	5	0	1	0.166667	-2.58496			ENSG00000014257	72	54	0.75	-0.415037
ENSG00000236364	30	5	0.166667	-2.58496		ENSG00000153233	3	4	3.5	1	0	0.5	0.142857	-2.80735		ENSG00000170439	212	1529	870.5	54	46	50	0.0574383	-4.12184			ENSG00000086991	42	1456	111	19	0.0867824	-3.52645		ENSG00000231367	1	5	1	0	0.166667	-2.58496			ENSG00000014641	16481	6020	0.365269	-1.45297
ENSG00000236554	6	1	0.166667	-2.58496		ENSG00000157873	0	7	3.5	1	0	0.5	0.142857	-2.80735		ENSG00000167286	6	81	43.5	2	3	2.5	0.0574713	-4.12102			ENSG00000132915	19	119	6	6	0.0869565	-3.52356		ENSG00000234297	2	4	0	1	0.166667	-2.58496			ENSG00000014824	4218	3564	0.84495	-0.243062
ENSG00000237793	6	1	0.166667	-2.58496		ENSG00000171094	27	1	14	4	0	2	0.142857	-2.80735		ENSG00000173262	80	284	182	9	12	10.5	0.0576923	-4.11548			ENSG00000168314	21	2	2	0	0.0869565	-3.52356		ENSG00000234589	2	4	1	0	0.166667	-2.58496			ENSG00000014914	161	263	1.63354	0.708002
ENSG00000240005	6	1	0.166667	-2.58496		ENSG00000179846	5	2	3.5	0	1	0.5	0.142857	-2.80735		ENSG00000163072	287	436	361.5	29	13	21	0.0580913	-4.10553			ENSG00000249413	14	9	1	1	0.0869565	-3.52356		ENSG00000235319	1	5	0	1	0.166667	-2.58496			ENSG00000014919	1571	1435	0.913431	-0.130632
ENSG00000240106	6	1	0.166667	-2.58496		ENSG00000181781	6	8	7	2	0	1	0.142857	-2.80735		ENSG00000261371	433	1967	1200	116	25	70.5	0.05875	-4.08927			ENSG00000280776	10	13	0	2	0.0869565	-3.52356		ENSG00000235321	2	4	0	1	0.166667	-2.58496			ENSG00000015133	472	1745	3.69703	1.88637
ENSG00000241570	6	1	0.166667	-2.58496		ENSG00000182578	69	1	35	10	0	5	0.142857	-2.80735		ENSG00000101405	8	26	17	1	1	1	0.0588235	-4.08746			ENSG00000107611	1614	62	60	86	0.0871122	-3.52098		ENSG00000235332	1	5	0	1	0.166667	-2.58496			ENSG00000015153	631	264	0.418384	-1.2571
ENSG00000242990	6	1	0.166667	-2.58496		ENSG00000185002	4	3	3.5	1	0	0.5	0.142857	-2.80735		ENSG00000110777	5	46	25.5	2	1	1.5	0.0588235	-4.08746			ENSG00000166741	7	600	53	0	0.0873147	-3.51763		ENSG00000236686	0	6	0	1	0.166667	-2.58496			ENSG00000015171	2329	2150	0.923143	-0.115374
ENSG00000243323	6	1	0.166667	-2.58496		ENSG00000204571	1	6	3.5	1	0	0.5	0.142857	-2.80735		ENSG00000116147	16	35	25.5	3	0	1.5	0.0588235	-4.08746			ENSG00000015520	200	6	0	18	0.0873786	-3.51658		ENSG00000239774	6	0	1	0	0.166667	-2.58496			ENSG00000015285	1	15	15	3.90689
ENSG00000244752	6	1	0.166667	-2.58496		ENSG00000205609	6	1	3.5	1	0	0.5	0.142857	-2.80735		ENSG00000133800	0	17	8.5	1	0	0.5	0.0588235	-4.08746			ENSG00000167608	101	2	3	6	0.0873786	-3.51658		ENSG00000240808	3	3	0	1	0.166667	-2.58496			ENSG00000015413	16	21	1.3125	0.392317
ENSG00000248323	12	2	0.166667	-2.58496		ENSG00000205930	5	2	3.5	1	0	0.5	0.142857	-2.80735		ENSG00000142973	6	11	8.5	1	0	0.5	0.0588235	-4.08746			ENSG00000127831	2646	15	13	220	0.0875611	-3.51357		ENSG00000242841	3	3	1	0	0.166667	-2.58496			ENSG00000015475	1501	651	0.433711	-1.20519
ENSG00000249426	6	1	0.166667	-2.58496		ENSG00000206043	7	0	3.5	1	0	0.5	0.142857	-2.80735		ENSG00000160883	5	12	8.5	1	0	0.5	0.0588235	-4.08746			ENSG00000250579	258	15	10	14	0.0879121	-3.50779		ENSG00000243312	4	2	1	0	0.166667	-2.58496			ENSG00000015479	160	128	0.8	-0.321928
ENSG00000249715	6	1	0.166667	-2.58496		ENSG00000207340	1	6	3.5	1	0	0.5	0.142857	-2.80735		ENSG00000165188	9	25	17	2	0	1	0.0588235	-4.08746			ENSG00000151702	361	263	22	33	0.088141	-3.50404		ENSG00000247853	3	3	0	1	0.166667	-2.58496			ENSG00000015520	3	8	2.66667	1.41504
ENSG00000250764	6	1	0.166667	-2.58496		ENSG00000213005	4	3	3.5	1	0	0.5	0.142857	-2.80735		ENSG00000178795	3	14	8.5	1	0	0.5	0.0588235	-4.08746			ENSG00000129354	1766	69	34	129	0.0888283	-3.49284		ENSG00000253676	2	4	0	1	0.166667	-2.58496			ENSG00000015532	606	1279	2.11056	1.07763
ENSG00000252608	6	1	0.166667	-2.58496		ENSG00000214814	6	1	3.5	1	0	0.5	0.142857	-2.80735		ENSG00000179144	7	10	8.5	0	1	0.5	0.0588235	-4.08746			ENSG00000160471	3	267	18	6	0.0888889	-3.49185		ENSG00000253844	5	1	1	0	0.166667	-2.58496			ENSG00000015592	0	1	#DIV/0!	#DIV/0!
ENSG00000253092	6	1	0.166667	-2.58496		ENSG00000224540	1	6	3.5	1	0	0.5	0.142857	-2.80735		ENSG00000213312	2	15	8.5	0	1	0.5	0.0588235	-4.08746			ENSG00000166959	0	56	5	0	0.0892857	-3.48543		ENSG00000255537	5	7	1	1	0.166667	-2.58496			ENSG00000015676	1234	1953	1.58266	0.66235
ENSG00000257851	6	1	0.166667	-2.58496		ENSG00000224629	3	4	3.5	1	0	0.5	0.142857	-2.80735		ENSG00000224093	4	30	17	2	0	1	0.0588235	-4.08746			ENSG00000124749	449	6539	540	84	0.0892959	-3.48526		ENSG00000255545	4	2	0	1	0.166667	-2.58496			ENSG00000016082	976	237	0.242828	-2.04199
ENSG00000258199	6	1	0.166667	-2.58496		ENSG00000224965	1	6	3.5	1	0	0.5	0.142857	-2.80735		ENSG00000256940	2	15	8.5	1	0	0.5	0.0588235	-4.08746			ENSG00000226846	74	4	0	7	0.0897436	-3.47805		ENSG00000255910	6	0	0	1	0.166667	-2.58496			ENSG00000016391	417	871	2.08873	1.06263
ENSG00000259223	6	1	0.166667	-2.58496		ENSG00000229867	5	9	7	2	0	1	0.142857	-2.80735		ENSG00000258460	17	51	34	2	2	2	0.0588235	-4.08746			ENSG00000171724	424	675	47	52	0.0900819	-3.47262		ENSG00000256268	0	6	0	1	0.166667	-2.58496			ENSG00000016402	42	65	1.54762	0.63005
ENSG00000259736	6	1	0.166667	-2.58496		ENSG00000230189	1	6	3.5	1	0	0.5	0.142857	-2.80735		ENSG00000289513	12	22	17	2	0	1	0.0588235	-4.08746			ENSG00000011465	14	32100	2916	0	0.0908015	-3.46114		ENSG00000256757	4	2	1	0	0.166667	-2.58496			ENSG00000016490	0	0	#DIV/0!	#DIV/0!
ENSG00000260339	6	1	0.166667	-2.58496		ENSG00000230929	4	3	3.5	1	0	0.5	0.142857	-2.80735		ENSG00000136011	5	113	59	5	2	3.5	0.059322	-4.07529			ENSG00000110436	1	21	1	1	0.0909091	-3.45943		ENSG00000258694	2	4	0	1	0.166667	-2.58496			ENSG00000016602	0	1	#DIV/0!	#DIV/0!
ENSG00000262772	6	1	0.166667	-2.58496		ENSG00000231359	3	4	3.5	1	0	0.5	0.142857	-2.80735		ENSG00000057593	418	1042	730	51	36	43.5	0.059589	-4.06881			ENSG00000142185	42	2	2	2	0.0909091	-3.45943		ENSG00000259240	3	3	0	1	0.166667	-2.58496			ENSG00000016864	3919	1859	0.474356	-1.07596
ENSG00000263069	30	5	0.166667	-2.58496		ENSG00000231966	0	7	3.5	1	0	0.5	0.142857	-2.80735		ENSG00000188488	212	794	503	39	21	30	0.0596421	-4.06752			ENSG00000163145	0	22	2	0	0.0909091	-3.45943		ENSG00000259405	3	3	0	1	0.166667	-2.58496			ENSG00000017260	3685	3804	1.03229	0.0458526
ENSG00000265342	6	1	0.166667	-2.58496		ENSG00000232077	0	7	3.5	1	0	0.5	0.142857	-2.80735		ENSG00000249464	56	61	58.5	5	2	3.5	0.0598291	-4.06301			ENSG00000169248	11	0	0	1	0.0909091	-3.45943		ENSG00000263571	3	3	1	0	0.166667	-2.58496			ENSG00000017427	0	0	#DIV/0!	#DIV/0!
ENSG00000268836	6	1	0.166667	-2.58496		ENSG00000234318	3	4	3.5	1	0	0.5	0.142857	-2.80735		ENSG00000197635	638	4353	2495.5	65	234	149.5	0.0599078	-4.06111			ENSG00000184478	8	3	0	1	0.0909091	-3.45943		ENSG00000263745	8	10	0	3	0.166667	-2.58496			ENSG00000017483	427	494	1.15691	0.210275
ENSG00000269952	6	1	0.166667	-2.58496		ENSG00000237682	2	5	3.5	1	0	0.5	0.142857	-2.80735		ENSG00000139194	29	71	50	6	0	3	0.06	-4.05889			ENSG00000187416	11	0	0	1	0.0909091	-3.45943		ENSG00000267416	3	3	0	1	0.166667	-2.58496			ENSG00000017797	2409	2858	1.18638	0.246572
ENSG00000270933	12	2	0.166667	-2.58496		ENSG00000237709	4	3	3.5	0	1	0.5	0.142857	-2.80735		ENSG00000272502	14	86	50	4	2	3	0.06	-4.05889			ENSG00000197046	3	30	2	1	0.0909091	-3.45943		ENSG00000270532	3	3	0	1	0.166667	-2.58496			ENSG00000018189	2394	2068	0.863826	-0.211187
ENSG00000271964	6	1	0.166667	-2.58496		ENSG00000238180	0	7	3.5	1	0	0.5	0.142857	-2.80735		ENSG00000171766	6643	3653	5148	272	348	310	0.0602176	-4.05367			ENSG00000198758	43	1	1	3	0.0909091	-3.45943		ENSG00000272311	0	6	1	0	0.166667	-2.58496			ENSG00000018236	8	23	2.875	1.52356
ENSG00000272277	12	2	0.166667	-2.58496		ENSG00000240006	2	5	3.5	1	0	0.5	0.142857	-2.80735		ENSG00000165731	13	70	41.5	2	3	2.5	0.060241	-4.05311			ENSG00000226723	6	5	0	1	0.0909091	-3.45943		ENSG00000273233	1	5	0	1	0.166667	-2.58496			ENSG00000018280	4	2	0.5	-1
ENSG00000272717	6	1	0.166667	-2.58496		ENSG00000249894	6	1	3.5	1	0	0.5	0.142857	-2.80735		ENSG00000144035	10	23	16.5	0	2	1	0.0606061	-4.04439			ENSG00000232354	10	1	1	0	0.0909091	-3.45943		ENSG00000274238	6	0	0	1	0.166667	-2.58496			ENSG00000018408	1298	956	0.736518	-0.441208
ENSG00000272865	6	1	0.166667	-2.58496		ENSG00000249923	7	0	3.5	1	0	0.5	0.142857	-2.80735		ENSG00000171234	7	125	66	2	6	4	0.0606061	-4.04439			ENSG00000254717	30	3	2	1	0.0909091	-3.45943		ENSG00000277619	3	3	0	1	0.166667	-2.58496			ENSG00000018510	3507	2600	0.741374	-0.431726
ENSG00000276542	6	1	0.166667	-2.58496		ENSG00000251015	4	3	3.5	1	0	0.5	0.142857	-2.80735		ENSG00000176358	10	23	16.5	0	2	1	0.0606061	-4.04439			ENSG00000260549	1	32	3	0	0.0909091	-3.45943		ENSG00000278995	0	6	0	1	0.166667	-2.58496			ENSG00000018607	7	9	1.28571	0.36257
ENSG00000278816	6	1	0.166667	-2.58496		ENSG00000255727	7	0	3.5	1	0	0.5	0.142857	-2.80735		ENSG00000242575	20	193	106.5	4	9	6.5	0.0610329	-4.03427			ENSG00000260677	3	8	1	0	0.0909091	-3.45943		ENSG00000279174	3	3	1	0	0.166667	-2.58496			ENSG00000018610	1351	765	0.566247	-0.820496
ENSG00000280020	6	1	0.166667	-2.58496		ENSG00000256037	7	0	3.5	1	0	0.5	0.142857	-2.80735		ENSG00000168679	207	999	603	22	52	37	0.0613599	-4.02656			ENSG00000277758	0	11	1	0	0.0909091	-3.45943		ENSG00000280417	3	9	1	1	0.166667	-2.58496			ENSG00000018625	920	315	0.342391	-1.54628
ENSG00000283378	6	1	0.166667	-2.58496		ENSG00000256576	6	1	3.5	1	0	0.5	0.142857	-2.80735		ENSG00000172399	8593	1849	5221	312	332	322	0.061674	-4.01919			ENSG00000279623	2	9	0	1	0.0909091	-3.45943		ENSG00000280537	2	4	0	1	0.166667	-2.58496			ENSG00000018699	1493	916	0.61353	-0.704795
ENSG00000283597	6	1	0.166667	-2.58496		ENSG00000261625	0	7	3.5	1	0	0.5	0.142857	-2.80735		ENSG00000092607	1	31	16	1	1	1	0.0625	-4			ENSG00000285159	0	11	1	0	0.0909091	-3.45943		ENSG00000284377	5	1	0	1	0.166667	-2.58496			ENSG00000018869	213	114	0.535211	-0.90182
ENSG00000283667	12	2	0.166667	-2.58496		ENSG00000267150	6	1	3.5	1	0	0.5	0.142857	-2.80735		ENSG00000238005	3	13	8	1	0	0.5	0.0625	-4			ENSG00000286592	150	4	0	14	0.0909091	-3.45943		ENSG00000285582	6	0	0	1	0.166667	-2.58496			ENSG00000019102	26	27	1.03846	0.0544478
ENSG00000283757	6	1	0.166667	-2.58496		ENSG00000268649	0	14	7	2	0	1	0.142857	-2.80735		ENSG00000284640	9	7	8	0	1	0.5	0.0625	-4			ENSG00000288013	0	22	2	0	0.0909091	-3.45943		ENSG00000286134	6	0	1	0	0.166667	-2.58496			ENSG00000019144	304	1480	4.86842	2.28345
ENSG00000284431	12	2	0.166667	-2.58496		ENSG00000268938	1	6	3.5	1	0	0.5	0.142857	-2.80735		ENSG00000291128	12	52	32	3	1	2	0.0625	-4			ENSG00000204335	348	1	0	32	0.0916905	-3.44708		ENSG00000287180	6	0	0	1	0.166667	-2.58496			ENSG00000019186	100	28	0.28	-1.8365
ENSG00000285677	6	1	0.166667	-2.58496		ENSG00000270127	7	0	3.5	1	0	0.5	0.142857	-2.80735		ENSG00000179776	650	3948	2299	234	55	144.5	0.0628534	-3.99187			ENSG00000164647	74	2	3	4	0.0921053	-3.44057		ENSG00000287999	0	6	1	0	0.166667	-2.58496			ENSG00000019485	110	289	2.62727	1.39357
ENSG00000285736	6	1	0.166667	-2.58496		ENSG00000270482	3	4	3.5	1	0	0.5	0.142857	-2.80735		ENSG00000183018	55	756	405.5	39	12	25.5	0.0628853	-3.99113			ENSG00000177875	9	729	66	2	0.0921409	-3.44001		ENSG00000288074	0	6	1	0	0.166667	-2.58496			ENSG00000019505	41	155	3.78049	1.91857
ENSG00000285859	6	1	0.166667	-2.58496		ENSG00000270532	2	5	3.5	0	1	0.5	0.142857	-2.80735		ENSG00000171385	39	150	94.5	4	8	6	0.0634921	-3.97728			ENSG00000227289	39	4	1	3	0.0930233	-3.42626		ENSG00000288576	6	0	0	1	0.166667	-2.58496			ENSG00000019549	2309	147	0.0636639	-3.97338
ENSG00000286180	6	1	0.166667	-2.58496		ENSG00000275897	2	5	3.5	0	1	0.5	0.142857	-2.80735		ENSG00000019991	89	273	181	10	13	11.5	0.0635359	-3.97628			ENSG00000110328	308	13	15	15	0.0934579	-3.41954		ENSG00000171587	764	18	12	119	0.167519	-2.5776			ENSG00000019582	79	185	2.34177	1.2276
ENSG00000286459	6	1	0.166667	-2.58496		ENSG00000279094	4	3	3.5	1	0	0.5	0.142857	-2.80735		ENSG00000168404	6	88	47	3	3	3	0.0638298	-3.96963			ENSG00000170482	99	8	6	4	0.0934579	-3.41954		ENSG00000112499	53	125	12	18	0.168539	-2.56884			ENSG00000019991	7	13	1.85714	0.893085
ENSG00000288993	12	2	0.166667	-2.58496		ENSG00000279873	5	2	3.5	1	0	0.5	0.142857	-2.80735		ENSG00000166856	18	294	156	16	4	10	0.0641026	-3.96347			ENSG00000258733	51	13	2	4	0.09375	-3.41504		ENSG00000182798	78	11	1	14	0.168539	-2.56884			ENSG00000019995	702	813	1.15812	0.211784
ENSG00000289419	6	1	0.166667	-2.58496		ENSG00000280836	1	6	3.5	0	1	0.5	0.142857	-2.80735		ENSG00000002726	10	21	15.5	2	0	1	0.0645161	-3.9542			ENSG00000279314	26	59	6	2	0.0941176	-3.40939		ENSG00000122420	647	59	37	82	0.168555	-2.56871			ENSG00000020129	165	877	5.31515	2.41011
ENSG00000289421	6	1	0.166667	-2.58496		ENSG00000284966	4	3	3.5	1	0	0.5	0.142857	-2.80735		ENSG00000144891	16	46	31	3	1	2	0.0645161	-3.9542			ENSG00000229407	0	53	5	0	0.0943396	-3.40599		ENSG00000141934	140	26	9	19	0.168675	-2.56768			ENSG00000020181	57	310	5.4386	2.44323
ENSG00000289552	6	1	0.166667	-2.58496		ENSG00000285571	5	2	3.5	1	0	0.5	0.142857	-2.80735		ENSG00000161509	56	37	46.5	2	4	3	0.0645161	-3.9542			ENSG00000251226	61	45	4	6	0.0943396	-3.40599		ENSG00000224899	138	10	6	19	0.168919	-2.5656			ENSG00000020256	1039	1369	1.31761	0.397927
ENSG00000289855	6	1	0.166667	-2.58496		ENSG00000285943	6	1	3.5	1	0	0.5	0.142857	-2.80735		ENSG00000268555	165	406	285.5	25	12	18.5	0.0647986	-3.94789			ENSG00000171812	11	688	52	14	0.0944206	-3.40475		ENSG00000064655	20	489	60	26	0.168959	-2.56526			ENSG00000020426	4083	1308	0.320353	-1.64227
ENSG00000290046	6	1	0.166667	-2.58496		ENSG00000287672	4	3	3.5	1	0	0.5	0.142857	-2.80735		ENSG00000100433	63	152	107.5	4	10	7	0.0651163	-3.94084			ENSG00000116016	1928	15056	1175	430	0.0945007	-3.40353		ENSG00000260372	33	14	2	6	0.170213	-2.55459			ENSG00000020577	136	407	2.99265	1.58142
ENSG00000250571	123	21	0.170732	-2.5502		ENSG00000287870	6	1	3.5	1	0	0.5	0.142857	-2.80735		ENSG00000069535	235	819	527	59	10	34.5	0.0654649	-3.93313			ENSG00000289205	497	0	2	45	0.0945674	-3.40251		ENSG00000231290	428	69	35	50	0.171026	-2.54771			ENSG00000020633	22	19	0.863636	-0.211504
ENSG00000119922	93	16	0.172043	-2.53916		ENSG00000288839	6	1	3.5	1	0	0.5	0.142857	-2.80735		ENSG00000120057	992	1538	1265	145	21	83	0.0656126	-3.92988			ENSG00000277639	116	53	1	15	0.0946746	-3.40088		ENSG00000171812	28	194	32	6	0.171171	-2.54649			ENSG00000020922	2716	1963	0.722754	-0.468423
ENSG00000247516	93	16	0.172043	-2.53916		ENSG00000288904	6	8	7	1	1	1	0.142857	-2.80735		ENSG00000115718	98	220	159	17	4	10.5	0.0660377	-3.92057			ENSG00000129151	10	32	1	3	0.0952381	-3.39232		ENSG00000256232	211	5	3	34	0.171296	-2.54543			ENSG00000021300	323	182	0.563467	-0.827596
ENSG00000004948	377	65	0.172414	-2.53605		ENSG00000289244	0	7	3.5	1	0	0.5	0.142857	-2.80735		ENSG00000180535	28	153	90.5	4	8	6	0.0662983	-3.91488			ENSG00000167332	0	21	2	0	0.0952381	-3.39232		ENSG00000231863	31	4	5	1	0.171429	-2.54432			ENSG00000021355	1088	612	0.5625	-0.830075
ENSG00000182040	29	5	0.172414	-2.53605		ENSG00000289317	2	5	3.5	1	0	0.5	0.142857	-2.80735		ENSG00000112837	445	352	398.5	17	36	26.5	0.0664994	-3.91052			ENSG00000230492	1	146	14	0	0.0952381	-3.39232		ENSG00000119547	473	22	16	69	0.171717	-2.54189			ENSG00000021461	4	2	0.5	-1
ENSG00000285543	52	9	0.173077	-2.53051		ENSG00000289402	0	7	3.5	1	0	0.5	0.142857	-2.80735		ENSG00000124564	0	15	7.5	1	0	0.5	0.0666667	-3.90689			ENSG00000205744	607	16	7	53	0.0963082	-3.3762		ENSG00000287041	3	26	3	2	0.172414	-2.53605			ENSG00000021488	4	9	2.25	1.16993
ENSG00000026036	17	3	0.176471	-2.5025		ENSG00000291094	4	3	3.5	1	0	0.5	0.142857	-2.80735		ENSG00000131910	9	6	7.5	1	0	0.5	0.0666667	-3.90689			ENSG00000113249	79	4	0	8	0.0963855	-3.37504		ENSG00000129654	174	11	6	26	0.172973	-2.53138			ENSG00000021574	499	1044	2.09218	1.06501
ENSG00000115616	17	3	0.176471	-2.5025		ENSG00000183908	329	209	269	56	21	38.5	0.143123	-2.80468		ENSG00000134760	8	7	7.5	0	1	0.5	0.0666667	-3.90689			ENSG00000180785	2	39	4	0	0.097561	-3.35755		ENSG00000213424	3	49	4	5	0.173077	-2.53051			ENSG00000021645	488	451	0.92418	-0.113754
ENSG00000139637	17	3	0.176471	-2.5025		ENSG00000134115	110	1	55.5	16	0	8	0.144144	-2.79442		ENSG00000137860	36	39	37.5	5	0	2.5	0.0666667	-3.90689			ENSG00000286151	6	393	39	0	0.0977444	-3.35484		ENSG00000250546	23	29	2	7	0.173077	-2.53051			ENSG00000021762	62	390	6.29032	2.65313
ENSG00000171587	51	9	0.176471	-2.5025		ENSG00000081189	2715	70	1392.5	375	29	202	0.145063	-2.78525		ENSG00000174567	71	499	285	24	14	19	0.0666667	-3.90689			ENSG00000141485	434	36	22	24	0.0978723	-3.35295		ENSG00000254610	36	16	7	2	0.173077	-2.53051			ENSG00000021776	3373	4545	1.34747	0.430248
ENSG00000197580	17	3	0.176471	-2.5025		ENSG00000145246	342	22	182	16	37	26.5	0.145604	-2.77987		ENSG00000176884	13	2	7.5	1	0	0.5	0.0666667	-3.90689			ENSG00000147613	1991	61	39	162	0.0979532	-3.35176		ENSG00000170231	7	16	1	3	0.173913	-2.52356			ENSG00000021826	236	242	1.02542	0.0362202
ENSG00000223834	17	3	0.176471	-2.5025		ENSG00000169330	758	73	415.5	39	82	60.5	0.145608	-2.77984		ENSG00000188039	20	10	15	2	0	1	0.0666667	-3.90689			ENSG00000197106	12	100	8	3	0.0982143	-3.34792		ENSG00000105605	14	3	1	2	0.176471	-2.5025			ENSG00000021852	0	0	#DIV/0!	#DIV/0!
ENSG00000225950	17	3	0.176471	-2.5025		ENSG00000205038	652	21	336.5	42	56	49	0.145617	-2.77975		ENSG00000241570	9	6	7.5	0	1	0.5	0.0666667	-3.90689			ENSG00000251095	304	164	24	22	0.0982906	-3.3468		ENSG00000162069	50	1	4	5	0.176471	-2.5025			ENSG00000022267	1251	656	0.52438	-0.931314
ENSG00000226124	17	3	0.176471	-2.5025		ENSG00000254880	10	31	20.5	2	4	3	0.146341	-2.77259		ENSG00000243323	7	38	22.5	2	1	1.5	0.0666667	-3.90689			ENSG00000120949	36	45	8	0	0.0987654	-3.33985		ENSG00000163218	10	7	1	2	0.176471	-2.5025			ENSG00000022277	3991	2196	0.550238	-0.861872
ENSG00000260296	17	3	0.176471	-2.5025		ENSG00000197471	174	16	95	13	15	14	0.147368	-2.7625		ENSG00000019102	52	336	194	21	5	13	0.0670103	-3.89947			ENSG00000167711	155	7	3	13	0.0987654	-3.33985		ENSG00000227376	2	15	3	0	0.176471	-2.5025			ENSG00000022355	0	9	#DIV/0!	#DIV/0!
ENSG00000281183	17	3	0.176471	-2.5025		ENSG00000165023	122	0	61	8	10	9	0.147541	-2.76081		ENSG00000132821	1941	263	1102	100	49	74.5	0.0676044	-3.88674			ENSG00000258498	175	26	8	12	0.0995025	-3.32912		ENSG00000273489	9	25	1	5	0.176471	-2.5025			ENSG00000022567	194	548	2.82474	1.49812
ENSG00000288533	17	3	0.176471	-2.5025		ENSG00000178217	167	70	118.5	33	2	17.5	0.147679	-2.75946		ENSG00000165583	44	15	29.5	0	4	2	0.0677966	-3.88264			ENSG00000118322	33	7	0	4	0.1	-3.32193		ENSG00000276476	82	515	76	30	0.177554	-2.49367			ENSG00000022840	2338	3972	1.69889	0.764591
ENSG00000249945	128	23	0.179688	-2.47644		ENSG00000105664	4	23	13.5	4	0	2	0.148148	-2.75489		ENSG00000166592	3099	375	1737	173	63	118	0.0679332	-3.87974			ENSG00000142405	19	1	1	1	0.1	-3.32193		ENSG00000286198	35	156	18	16	0.17801	-2.48997			ENSG00000022976	310	432	1.39355	0.478763
ENSG00000012223	11	2	0.181818	-2.45943		ENSG00000143839	81	0	40.5	5	7	6	0.148148	-2.75489		ENSG00000140284	262	993	627.5	61	25	43	0.0685259	-3.86721			ENSG00000143340	3	387	36	3	0.1	-3.32193		ENSG00000167355	56	0	0	10	0.178571	-2.48543			ENSG00000023041	3488	2009	0.575975	-0.795922
ENSG00000112309	11	2	0.181818	-2.45943		ENSG00000254783	40	14	27	5	3	4	0.148148	-2.75489		ENSG00000158683	55	177	116	6	10	8	0.0689655	-3.85798			ENSG00000145832	36	84	9	3	0.1	-3.32193		ENSG00000125657	88	1	13	3	0.179775	-2.47573			ENSG00000023171	140	332	2.37143	1.24576
ENSG00000113212	11	2	0.181818	-2.45943		ENSG00000227855	269	20	144.5	37	6	21.5	0.148789	-2.74866		ENSG00000249803	11	18	14.5	2	0	1	0.0689655	-3.85798			ENSG00000147596	10	0	0	1	0.1	-3.32193		ENSG00000251226	40	49	3	13	0.179775	-2.47573			ENSG00000023191	350	348	0.994286	-0.00826762
ENSG00000137033	11	2	0.181818	-2.45943		ENSG00000176971	366	17	191.5	45	12	28.5	0.148825	-2.74831		ENSG00000180089	91	226	158.5	17	5	11	0.0694006	-3.84891			ENSG00000149633	8	2	0	1	0.1	-3.32193		ENSG00000146049	11	0	2	0	0.181818	-2.45943			ENSG00000023228	2254	1181	0.523957	-0.932479
ENSG00000150873	11	2	0.181818	-2.45943		ENSG00000130600	51167	1782	26474.5	7591	293	3942	0.148898	-2.7476		ENSG00000183044	1799	5466	3632.5	265	243	254	0.0699243	-3.83806			ENSG00000171889	10	0	0	1	0.1	-3.32193		ENSG00000164112	1	10	2	0	0.181818	-2.45943			ENSG00000023287	3564	2986	0.837823	-0.255283
ENSG00000230513	11	2	0.181818	-2.45943		ENSG00000143341	7464	2628	5046	716	788	752	0.149029	-2.74634		ENSG00000133561	24	119	71.5	10	0	5	0.0699301	-3.83794			ENSG00000174944	7	3	1	0	0.1	-3.32193		ENSG00000166947	3	19	4	0	0.181818	-2.45943			ENSG00000023318	4059	3155	0.777285	-0.363484
ENSG00000230929	11	2	0.181818	-2.45943		ENSG00000087303	29758	2011	15884.5	4536	211	2373.5	0.149422	-2.74253		ENSG00000127241	27664	9166	18415	1486	1102	1294	0.0702688	-3.83097			ENSG00000188394	1	19	2	0	0.1	-3.32193		ENSG00000169248	21	1	1	3	0.181818	-2.45943			ENSG00000023330	1758	1503	0.854949	-0.22609
ENSG00000231295	33	6	0.181818	-2.45943		ENSG00000170624	1	19	10	1	2	1.5	0.15	-2.73697		ENSG00000117009	7	21	14	0	2	1	0.0714286	-3.80735			ENSG00000188817	2	8	1	0	0.1	-3.32193		ENSG00000170827	2	9	1	1	0.181818	-2.45943			ENSG00000023445	11	11	1	0
ENSG00000237301	11	2	0.181818	-2.45943		ENSG00000258181	8	12	10	3	0	1.5	0.15	-2.73697		ENSG00000139352	16	26	21	2	1	1.5	0.0714286	-3.80735			ENSG00000234917	9	1	0	1	0.1	-3.32193		ENSG00000197057	1	21	4	0	0.181818	-2.45943			ENSG00000023516	450	1028	2.28444	1.19184
ENSG00000243830	11	2	0.181818	-2.45943		ENSG00000290758	16	4	10	3	0	1.5	0.15	-2.73697		ENSG00000141314	0	14	7	1	0	0.5	0.0714286	-3.80735			ENSG00000236098	1	9	1	0	0.1	-3.32193		ENSG00000204963	21	78	9	9	0.181818	-2.45943			ENSG00000023572	1019	387	0.379784	-1.39675
ENSG00000251050	11	2	0.181818	-2.45943		ENSG00000052795	4988	562	2775	421	412	416.5	0.15009	-2.7361		ENSG00000166979	30	26	28	2	2	2	0.0714286	-3.80735			ENSG00000237212	10	0	0	1	0.1	-3.32193		ENSG00000206190	6	5	0	2	0.181818	-2.45943			ENSG00000023608	1602	713	0.445069	-1.1679
ENSG00000273186	11	2	0.181818	-2.45943		ENSG00000153714	284	14	149	24	21	22.5	0.151007	-2.72732		ENSG00000168421	3	11	7	1	0	0.5	0.0714286	-3.80735			ENSG00000260573	10	0	0	1	0.1	-3.32193		ENSG00000226043	0	11	2	0	0.181818	-2.45943			ENSG00000023697	3400	1655	0.486765	-1.0387
ENSG00000275719	11	2	0.181818	-2.45943		ENSG00000064692	1493	114	803.5	193	50	121.5	0.151213	-2.72534		ENSG00000169035	7	77	42	0	6	3	0.0714286	-3.80735			ENSG00000267172	3	17	1	1	0.1	-3.32193		ENSG00000229269	0	11	2	0	0.181818	-2.45943			ENSG00000023734	14443	8442	0.584505	-0.774714
ENSG00000279649	11	2	0.181818	-2.45943		ENSG00000146151	149	29	89	23	4	13.5	0.151685	-2.72085		ENSG00000173597	5	9	7	1	0	0.5	0.0714286	-3.80735			ENSG00000273399	4	6	1	0	0.1	-3.32193		ENSG00000234817	9	2	0	2	0.181818	-2.45943			ENSG00000023839	16	27	1.6875	0.754888
ENSG00000286009	11	2	0.181818	-2.45943		ENSG00000185008	1396	81	738.5	116	109	112.5	0.152336	-2.71467		ENSG00000204642	5	9	7	1	0	0.5	0.0714286	-3.80735			ENSG00000284237	7	3	1	0	0.1	-3.32193		ENSG00000235806	1	10	0	2	0.181818	-2.45943			ENSG00000023892	324	459	1.41667	0.5025
ENSG00000166823	87	16	0.183908	-2.44294		ENSG00000174429	13	0	6.5	0	2	1	0.153846	-2.70044		ENSG00000230918	0	14	7	1	0	0.5	0.0714286	-3.80735			ENSG00000287600	5	5	1	0	0.1	-3.32193		ENSG00000236377	4	7	1	1	0.181818	-2.45943			ENSG00000023902	2707	1621	0.598818	-0.739811
ENSG00000011677	92	17	0.184783	-2.4361		ENSG00000205746	6	7	6.5	2	0	1	0.153846	-2.70044		ENSG00000254656	27	29	28	2	2	2	0.0714286	-3.80735			ENSG00000289478	4	6	0	1	0.1	-3.32193		ENSG00000237803	0	11	1	1	0.181818	-2.45943			ENSG00000023909	756	542	0.716931	-0.480093
ENSG00000231793	43	8	0.186047	-2.42626		ENSG00000215493	6	7	6.5	2	0	1	0.153846	-2.70044		ENSG00000268062	0	14	7	1	0	0.5	0.0714286	-3.80735			ENSG00000221818	152	65	2	20	0.101382	-3.30212		ENSG00000244128	10	1	2	0	0.181818	-2.45943			ENSG00000024048	1126	1485	1.31883	0.399256
ENSG00000187105	16	3	0.1875	-2.41504		ENSG00000219410	6	7	6.5	1	1	1	0.153846	-2.70044		ENSG00000143171	3184	517	1850.5	183	82	132.5	0.0716023	-3.80385			ENSG00000013297	541	40	34	25	0.101549	-3.29975		ENSG00000251393	4	7	1	1	0.181818	-2.45943			ENSG00000024422	49	367	7.4898	2.90493
ENSG00000205129	32	6	0.1875	-2.41504		ENSG00000259705	19	7	13	4	0	2	0.153846	-2.70044		ENSG00000186790	2	179	90.5	1	12	6.5	0.0718232	-3.79941			ENSG00000172818	137	0	0	14	0.10219	-3.29068		ENSG00000257023	7	4	1	1	0.181818	-2.45943			ENSG00000024526	2525	1305	0.516832	-0.952234
ENSG00000230042	16	3	0.1875	-2.41504		ENSG00000270011	2	11	6.5	1	1	1	0.153846	-2.70044		ENSG00000149564	268	1387	827.5	83	36	59.5	0.0719033	-3.7978			ENSG00000071909	76	2	2	6	0.102564	-3.2854		ENSG00000257718	3	8	1	1	0.181818	-2.45943			ENSG00000024862	477	278	0.582809	-0.778904
ENSG00000230146	16	3	0.1875	-2.41504		ENSG00000273261	6	7	6.5	2	0	1	0.153846	-2.70044		ENSG00000132915	8	89	48.5	4	3	3.5	0.0721649	-3.79256			ENSG00000120899	1167	6058	558	184	0.102699	-3.28351		ENSG00000261634	11	0	1	1	0.181818	-2.45943			ENSG00000025039	153	256	1.6732	0.742612
ENSG00000236993	32	6	0.1875	-2.41504		ENSG00000289174	2	11	6.5	2	0	1	0.153846	-2.70044		ENSG00000188641	89	382	235.5	24	10	17	0.0721868	-3.79212			ENSG00000168032	39	1495	154	4	0.102999	-3.2793		ENSG00000278023	7	15	1	3	0.181818	-2.45943			ENSG00000025156	2974	1094	0.367855	-1.44279
ENSG00000274565	16	3	0.1875	-2.41504		ENSG00000171033	3795	251	2023	311	312	311.5	0.153979	-2.69919		ENSG00000182489	15	137	76	3	8	5.5	0.0723684	-3.7885			ENSG00000106078	1230	61	15	118	0.103021	-3.27899		ENSG00000280323	2	9	1	1	0.181818	-2.45943			ENSG00000025293	2165	2589	1.19584	0.258028
ENSG00000283674	16	3	0.1875	-2.41504		ENSG00000172137	3892	52	1972	540	68	304	0.154158	-2.69752		ENSG00000153531	10395	1659	6027	534	347	440.5	0.0730878	-3.77423			ENSG00000176971	301	4785	124	400	0.103028	-3.27889		ENSG00000287715	10	1	0	2	0.181818	-2.45943			ENSG00000025423	50	47	0.94	-0.0892673
ENSG00000288979	16	3	0.1875	-2.41504		ENSG00000183287	3716	261	1988.5	564	50	307	0.154388	-2.69537		ENSG00000002933	26	56	41	6	0	3	0.0731707	-3.77259			ENSG00000181885	163	2	0	17	0.10303	-3.27886		ENSG00000287742	2	9	2	0	0.181818	-2.45943			ENSG00000025434	860	558	0.648837	-0.624072
ENSG00000289337	756	142	0.187831	-2.4125		ENSG00000183230	238	32	135	19	23	21	0.155556	-2.6845		ENSG00000262152	28	13	20.5	3	0	1.5	0.0731707	-3.77259			ENSG00000130988	301	164	23	25	0.103226	-3.27612		ENSG00000115828	110	212	35	24	0.18323	-2.44827			ENSG00000025708	0	6	#DIV/0!	#DIV/0!
ENSG00000169297	89	17	0.191011	-2.38827		ENSG00000205002	248	22	135	21	21	21	0.155556	-2.6845		ENSG00000214872	29	134	81.5	9	3	6	0.0736196	-3.76377			ENSG00000102359	6	23	1	2	0.103448	-3.27302		ENSG00000213777	52	8	4	7	0.183333	-2.44746			ENSG00000025770	2167	1561	0.720351	-0.473229
ENSG00000152583	26	5	0.192308	-2.37851		ENSG00000164532	1558	298	928	97	192	144.5	0.155711	-2.68306		ENSG00000175189	8	19	13.5	1	1	1	0.0740741	-3.75489			ENSG00000251273	17	272	25	5	0.103806	-3.26804		ENSG00000145861	3	46	7	2	0.183673	-2.44478			ENSG00000025772	2477	1847	0.74566	-0.42341
ENSG00000160471	26	5	0.192308	-2.37851		ENSG00000237399	19	13	16	3	2	2.5	0.15625	-2.67807		ENSG00000116833	217	849	533	47	32	39.5	0.0741088	-3.75421			ENSG00000091129	656	17	17	53	0.104012	-3.26518		ENSG00000168079	13	74	13	3	0.183908	-2.44294			ENSG00000025796	4736	3405	0.718961	-0.476014
ENSG00000182168	31	6	0.193548	-2.36923		ENSG00000239268	29	3	16	5	0	2.5	0.15625	-2.67807		ENSG00000161940	205	840	522.5	65	13	39	0.0746411	-3.74389			ENSG00000103316	326	0	16	18	0.104294	-3.26127		ENSG00000145681	24301	7143	2146	3640	0.18401	-2.44215			ENSG00000025800	2103	3325	1.58107	0.660905
ENSG00000270890	31	6	0.193548	-2.36923		ENSG00000267277	26	6	16	0	5	2.5	0.15625	-2.67807		ENSG00000144837	13	27	20	3	0	1.5	0.075	-3.73697			ENSG00000080224	151	376	25	30	0.104364	-3.2603		ENSG00000136235	11	27	2	5	0.184211	-2.44057			ENSG00000026025	7250	5198	0.716966	-0.480024
ENSG00000232110	112	22	0.196429	-2.34792		ENSG00000115507	2	49	25.5	8	0	4	0.156863	-2.67243		ENSG00000289134	70	10	40	2	4	3	0.075	-3.73697			ENSG00000087250	23	44	7	0	0.104478	-3.25873		ENSG00000123572	11	557	67	38	0.184859	-2.4355			ENSG00000026036	4	41	10.25	3.35755
ENSG00000021488	5	1	0.2	-2.32193		ENSG00000156113	664	30	347	90	19	54.5	0.157061	-2.67061		ENSG00000134042	8	45	26.5	1	3	2	0.0754717	-3.72792			ENSG00000082684	597	41	28	39	0.105016	-3.25132		ENSG00000226819	13	14	1	4	0.185185	-2.43296			ENSG00000026103	39	25	0.641026	-0.641546
ENSG00000040731	15	3	0.2	-2.32193		ENSG00000167244	45447	2226	23836.5	7127	364	3745.5	0.157133	-2.66994		ENSG00000184544	52	1	26.5	4	0	2	0.0754717	-3.72792			ENSG00000134376	4	15	1	1	0.105263	-3.24793		ENSG00000162951	2341	7404	1691	118	0.185634	-2.42947			ENSG00000026297	419	351	0.837709	-0.255479
ENSG00000073331	10	2	0.2	-2.32193		ENSG00000126467	6	13	9.5	3	0	1.5	0.157895	-2.66297		ENSG00000187808	31	35	33	4	1	2.5	0.0757576	-3.72247			ENSG00000168421	13	6	1	1	0.105263	-3.24793		ENSG00000183801	171	2173	298	138	0.186007	-2.42657			ENSG00000026508	267	96	0.359551	-1.47573
ENSG00000090554	5	1	0.2	-2.32193		ENSG00000149972	86	9	47.5	10	5	7.5	0.157895	-2.66297		ENSG00000118514	18	218	118	17	1	9	0.0762712	-3.71272			ENSG00000169067	0	19	2	0	0.105263	-3.24793		ENSG00000180543	2235	2900	182	780	0.187342	-2.41626			ENSG00000026559	934	3199	3.42505	1.77613
ENSG00000092295	10	2	0.2	-2.32193		ENSG00000230562	18	20	19	6	0	3	0.157895	-2.66297		ENSG00000119715	488	88	288	31	13	22	0.0763889	-3.71049			ENSG00000226835	0	19	2	0	0.105263	-3.24793		ENSG00000152936	31	1	1	5	0.1875	-2.41504			ENSG00000026652	1980	1478	0.746465	-0.421854
ENSG00000101349	10	2	0.2	-2.32193		ENSG00000181541	2899	69	1484	225	245	235	0.158356	-2.65876		ENSG00000100122	0	13	6.5	1	0	0.5	0.0769231	-3.70044			ENSG00000268785	18	1	1	1	0.105263	-3.24793		ENSG00000222033	16	0	0	3	0.1875	-2.41504			ENSG00000026950	16	50	3.125	1.64386
ENSG00000110195	10	2	0.2	-2.32193		ENSG00000163673	586	12	299	70	25	47.5	0.158863	-2.65415		ENSG00000113088	9	17	13	2	0	1	0.0769231	-3.70044			ENSG00000248663	70	15	9	0	0.105882	-3.23947		ENSG00000225362	1	15	1	2	0.1875	-2.41504			ENSG00000027001	2155	963	0.446868	-1.16208
ENSG00000112706	5	1	0.2	-2.32193		ENSG00000288262	18	7	12.5	4	0	2	0.16	-2.64386		ENSG00000141497	2	11	6.5	0	1	0.5	0.0769231	-3.70044			ENSG00000008517	147	4	5	11	0.10596	-3.2384		ENSG00000225913	1	15	2	1	0.1875	-2.41504			ENSG00000027075	49	296	6.04082	2.59474
ENSG00000124743	5	1	0.2	-2.32193		ENSG00000258057	21	10	15.5	5	0	2.5	0.16129	-2.63227		ENSG00000188124	3	10	6.5	1	0	0.5	0.0769231	-3.70044			ENSG00000137204	24	4	0	3	0.107143	-3.22239		ENSG00000170382	303	4616	693	236	0.18886	-2.40461			ENSG00000027644	5	0	0	#NUM!
ENSG00000142748	5	1	0.2	-2.32193		ENSG00000263235	14	17	15.5	5	0	2.5	0.16129	-2.63227		ENSG00000214097	26	0	13	2	0	1	0.0769231	-3.70044			ENSG00000135919	48613	1629	1906	3515	0.107898	-3.21226		ENSG00000119915	4	33	5	2	0.189189	-2.4021			ENSG00000027697	2871	1205	0.419714	-1.25252
ENSG00000154316	15	3	0.2	-2.32193		ENSG00000278934	24	7	15.5	5	0	2.5	0.16129	-2.63227		ENSG00000224977	3	10	6.5	1	0	0.5	0.0769231	-3.70044			ENSG00000154975	0	37	2	2	0.108108	-3.20945		ENSG00000204711	34	3	5	2	0.189189	-2.4021			ENSG00000027847	959	585	0.61001	-0.713094
ENSG00000156076	5	1	0.2	-2.32193		ENSG00000260947	137	36	86.5	9	19	14	0.16185	-2.62727		ENSG00000228407	7	6	6.5	0	1	0.5	0.0769231	-3.70044			ENSG00000157554	109	2	0	12	0.108108	-3.20945		ENSG00000264230	4	75	15	0	0.189873	-2.39689			ENSG00000027869	91	43	0.472527	-1.08153
ENSG00000158901	5	1	0.2	-2.32193		ENSG00000104808	96	20	58	13	6	9.5	0.163793	-2.61005		ENSG00000245008	5	8	6.5	1	0	0.5	0.0769231	-3.70044			ENSG00000164935	1	36	4	0	0.108108	-3.20945		ENSG00000116218	0	21	4	0	0.190476	-2.39232			ENSG00000028116	1342	560	0.417288	-1.26089
ENSG00000159289	5	1	0.2	-2.32193		ENSG00000180739	249	44	146.5	45	3	24	0.163823	-2.60979		ENSG00000248590	3	23	13	0	2	1	0.0769231	-3.70044			ENSG00000182132	8	1244	136	0	0.108626	-3.20256		ENSG00000147613	131	79	31	9	0.190476	-2.39232			ENSG00000028137	65	19	0.292308	-1.77444
ENSG00000161912	5	1	0.2	-2.32193		ENSG00000151067	259	9	134	26	18	22	0.164179	-2.60666		ENSG00000256589	12	1	6.5	0	1	0.5	0.0769231	-3.70044			ENSG00000180316	45	74	12	1	0.109244	-3.19438		ENSG00000272908	6	15	3	1	0.190476	-2.39232			ENSG00000028203	2752	2662	0.967297	-0.0479699
ENSG00000166961	15	3	0.2	-2.32193		ENSG00000164674	70	15	42.5	5	9	7	0.164706	-2.60204		ENSG00000271776	23	3	13	2	0	1	0.0769231	-3.70044			ENSG00000198028	209	44	25	3	0.110672	-3.17564		ENSG00000276545	6	15	2	2	0.190476	-2.39232			ENSG00000028277	26	171	6.57692	2.71741
ENSG00000169059	5	1	0.2	-2.32193		ENSG00000145920	11	80	45.5	11	4	7.5	0.164835	-2.6009		ENSG00000288010	5	8	6.5	0	1	0.5	0.0769231	-3.70044			ENSG00000178445	1246	44	54	89	0.110853	-3.17328		ENSG00000115474	16	140	9	21	0.192308	-2.37851			ENSG00000028310	1884	1742	0.924628	-0.113054
ENSG00000177133	5	1	0.2	-2.32193		ENSG00000152578	90	13	51.5	17	0	8.5	0.165049	-2.59904		ENSG00000290544	11	2	6.5	1	0	0.5	0.0769231	-3.70044			ENSG00000100368	4	59	6	1	0.111111	-3.16993		ENSG00000260418	30	1	3	3	0.193548	-2.36923			ENSG00000028528	4331	3432	0.792427	-0.335651
ENSG00000177692	5	1	0.2	-2.32193		ENSG00000136842	3686	222	1954	321	325	323	0.165302	-2.59682		ENSG00000236279	276	178	227	18	17	17.5	0.0770925	-3.69727			ENSG00000102878	3	6	1	0	0.111111	-3.16993		ENSG00000265190	16	201	35	7	0.193548	-2.36923			ENSG00000028839	1884	867	0.460191	-1.1197
ENSG00000178826	5	1	0.2	-2.32193		ENSG00000073734	316	16	166	25	30	27.5	0.165663	-2.59368		ENSG00000131781	631	2086	1358.5	108	102	105	0.0772911	-3.69355			ENSG00000109193	3	6	1	0	0.111111	-3.16993		ENSG00000264315	13	23	7	0	0.194444	-2.36257			ENSG00000029153	270	534	1.97778	0.98388
ENSG00000179921	5	1	0.2	-2.32193		ENSG00000007952	7	5	6	2	0	1	0.166667	-2.58496		ENSG00000108622	35	133	84	10	3	6.5	0.077381	-3.69188			ENSG00000116882	5	4	1	0	0.111111	-3.16993		ENSG00000177459	4	386	56	20	0.194872	-2.3594			ENSG00000029363	12478	6188	0.495913	-1.01184
ENSG00000182256	5	1	0.2	-2.32193		ENSG00000009790	52	2	27	9	0	4.5	0.166667	-2.58496		ENSG00000164128	196	139	167.5	10	16	13	0.0776119	-3.68758			ENSG00000144230	2	16	1	1	0.111111	-3.16993		ENSG00000144810	109	1742	251	110	0.19503	-2.35823			ENSG00000029364	1928	1881	0.975622	-0.0356052
ENSG00000184343	10	2	0.2	-2.32193		ENSG00000011590	2	4	3	1	0	0.5	0.166667	-2.58496		ENSG00000173826	21	82	51.5	5	3	4	0.0776699	-3.6865			ENSG00000145863	18	0	0	2	0.111111	-3.16993		ENSG00000185306	13	33	1	8	0.195652	-2.35364			ENSG00000029534	23	121	5.26087	2.3953
ENSG00000184838	10	2	0.2	-2.32193		ENSG00000022355	0	6	3	1	0	0.5	0.166667	-2.58496		ENSG00000166501	103	193	148	9	14	11.5	0.0777027	-3.68589			ENSG00000152463	5	4	0	1	0.111111	-3.16993		ENSG00000223956	48	3	0	10	0.196078	-2.3505			ENSG00000029639	1688	666	0.39455	-1.34172
ENSG00000196421	5	1	0.2	-2.32193		ENSG00000091128	5	1	3	1	0	0.5	0.166667	-2.58496		ENSG00000130208	3151	9288	6219.5	541	428	484.5	0.0779002	-3.68223			ENSG00000165583	18	0	0	2	0.111111	-3.16993		ENSG00000277228	73	3	4	11	0.197368	-2.34104			ENSG00000029725	2344	1604	0.6843	-0.547298
ENSG00000198553	10	2	0.2	-2.32193		ENSG00000135436	3	3	3	1	0	0.5	0.166667	-2.58496		ENSG00000066056	281	1601	941	132	15	73.5	0.0781084	-3.67838			ENSG00000166979	9	0	1	0	0.111111	-3.16993		ENSG00000215808	84	83	16	17	0.197605	-2.33931			ENSG00000029993	21180	11816	0.557885	-0.841961
ENSG00000205143	5	1	0.2	-2.32193		ENSG00000145850	3	3	3	1	0	0.5	0.166667	-2.58496		ENSG00000134533	1501	453	977	57	96	76.5	0.0783009	-3.67483			ENSG00000168079	17	1	1	1	0.111111	-3.16993		ENSG00000164692	12471	116743	21078	4735	0.199769	-2.32359			ENSG00000030066	1043	2259	2.16587	1.11495
ENSG00000205683	5	1	0.2	-2.32193		ENSG00000151631	1	5	3	1	0	0.5	0.166667	-2.58496		ENSG00000077420	6	45	25.5	1	3	2	0.0784314	-3.67243			ENSG00000169896	9	0	0	1	0.111111	-3.16993		ENSG00000071909	70	5	10	5	0.2	-2.32193			ENSG00000030110	739	536	0.725304	-0.463341
ENSG00000212766	5	1	0.2	-2.32193		ENSG00000154608	5	1	3	0	1	0.5	0.166667	-2.58496		ENSG00000276231	23	28	25.5	1	3	2	0.0784314	-3.67243			ENSG00000183644	6	3	0	1	0.111111	-3.16993		ENSG00000100312	2	3	1	0	0.2	-2.32193			ENSG00000030304	5	3	0.6	-0.736966
ENSG00000213104	5	1	0.2	-2.32193		ENSG00000162399	0	6	3	1	0	0.5	0.166667	-2.58496		ENSG00000168237	387	2212	1299.5	74	130	102	0.0784917	-3.67132			ENSG00000220161	5	4	0	1	0.111111	-3.16993		ENSG00000103522	3	2	1	0	0.2	-2.32193			ENSG00000030419	87	144	1.65517	0.726982
ENSG00000213275	5	1	0.2	-2.32193		ENSG00000164308	2	4	3	1	0	0.5	0.166667	-2.58496		ENSG00000135312	207	124	165.5	15	11	13	0.0785498	-3.67025			ENSG00000227742	9	0	0	1	0.111111	-3.16993		ENSG00000105889	351	34	30	47	0.2	-2.32193			ENSG00000030582	1735	4426	2.55101	1.35107
ENSG00000214866	25	5	0.2	-2.32193		ENSG00000168255	3	3	3	1	0	0.5	0.166667	-2.58496		ENSG00000084734	15	112	63.5	10	0	5	0.0787402	-3.66676			ENSG00000228834	6	3	0	1	0.111111	-3.16993		ENSG00000111863	24	1	2	3	0.2	-2.32193			ENSG00000031003	1034	1090	1.05416	0.0760919
ENSG00000214896	5	1	0.2	-2.32193		ENSG00000170122	6	6	6	2	0	1	0.166667	-2.58496		ENSG00000080007	24	14	19	2	1	1.5	0.0789474	-3.66297			ENSG00000230366	1	8	1	0	0.111111	-3.16993		ENSG00000117154	35	0	1	6	0.2	-2.32193			ENSG00000031081	935	492	0.526203	-0.926308
ENSG00000215256	5	1	0.2	-2.32193		ENSG00000181819	3	3	3	0	1	0.5	0.166667	-2.58496		ENSG00000141574	8	30	19	2	1	1.5	0.0789474	-3.66297			ENSG00000230499	0	9	1	0	0.111111	-3.16993		ENSG00000136999	2	3	0	1	0.2	-2.32193			ENSG00000031691	2003	661	0.330005	-1.59944
ENSG00000215630	5	1	0.2	-2.32193		ENSG00000183154	6	0	3	0	1	0.5	0.166667	-2.58496		ENSG00000198650	2	99	50.5	1	7	4	0.0792079	-3.65821			ENSG00000232479	3	6	0	1	0.111111	-3.16993		ENSG00000141854	2	3	1	0	0.2	-2.32193			ENSG00000031698	9231	4689	0.507962	-0.977207
ENSG00000217897	5	1	0.2	-2.32193		ENSG00000198353	41	7	24	8	0	4	0.166667	-2.58496		ENSG00000164287	3	60	31.5	2	3	2.5	0.0793651	-3.65535			ENSG00000233081	3	6	1	0	0.111111	-3.16993		ENSG00000159708	4	1	0	1	0.2	-2.32193			ENSG00000031823	1392	1806	1.29741	0.375639
ENSG00000218347	5	1	0.2	-2.32193		ENSG00000198870	4	2	3	1	0	0.5	0.166667	-2.58496		ENSG00000162511	39	263	151	22	2	12	0.0794702	-3.65344			ENSG00000243944	18	0	1	1	0.111111	-3.16993		ENSG00000162571	4	1	1	0	0.2	-2.32193			ENSG00000032219	842	917	1.08907	0.123102
ENSG00000223916	5	1	0.2	-2.32193		ENSG00000202343	6	0	3	1	0	0.5	0.166667	-2.58496		ENSG00000124701	6821	1187	4004	487	150	318.5	0.0795455	-3.65208			ENSG00000251330	2	7	0	1	0.111111	-3.16993		ENSG00000163295	13	2	0	3	0.2	-2.32193			ENSG00000032389	1627	922	0.566687	-0.819376
ENSG00000224208	5	1	0.2	-2.32193		ENSG00000204623	5	1	3	1	0	0.5	0.166667	-2.58496		ENSG00000094963	29	71	50	7	1	4	0.08	-3.64386			ENSG00000253499	3	6	1	0	0.111111	-3.16993		ENSG00000166670	2	3	0	1	0.2	-2.32193			ENSG00000032444	371	1250	3.36927	1.75244
ENSG00000224660	25	5	0.2	-2.32193		ENSG00000213075	3	3	3	1	0	0.5	0.166667	-2.58496		ENSG00000109991	24	26	25	3	1	2	0.08	-3.64386			ENSG00000257951	13	5	1	1	0.111111	-3.16993		ENSG00000171989	5	0	0	1	0.2	-2.32193			ENSG00000032742	1179	789	0.669211	-0.579467
ENSG00000225246	5	1	0.2	-2.32193		ENSG00000213901	0	6	3	1	0	0.5	0.166667	-2.58496		ENSG00000088386	4	83	43.5	6	1	3.5	0.0804598	-3.63559			ENSG00000259583	7	2	1	0	0.111111	-3.16993		ENSG00000172789	0	5	1	0	0.2	-2.32193			ENSG00000033011	809	592	0.731768	-0.450543
ENSG00000225912	5	1	0.2	-2.32193		ENSG00000214198	18	18	18	4	2	3	0.166667	-2.58496		ENSG00000230356	10	139	74.5	8	4	6	0.0805369	-3.63421			ENSG00000260390	1	8	0	1	0.111111	-3.16993		ENSG00000175336	2	3	0	1	0.2	-2.32193			ENSG00000033030	2161	1666	0.770939	-0.375311
ENSG00000225914	5	1	0.2	-2.32193		ENSG00000215817	6	0	3	0	1	0.5	0.166667	-2.58496		ENSG00000043462	8	66	37	3	3	3	0.0810811	-3.62449			ENSG00000264342	9	0	1	0	0.111111	-3.16993		ENSG00000175426	3	2	0	1	0.2	-2.32193			ENSG00000033050	877	714	0.814139	-0.296653
ENSG00000226478	5	1	0.2	-2.32193		ENSG00000223901	6	0	3	1	0	0.5	0.166667	-2.58496		ENSG00000288854	104	19	61.5	10	0	5	0.0813008	-3.62059			ENSG00000268388	61	74	15	0	0.111111	-3.16993		ENSG00000180458	28	7	4	3	0.2	-2.32193			ENSG00000033100	243	801	3.2963	1.72085
ENSG00000226891	5	1	0.2	-2.32193		ENSG00000225032	3	3	3	1	0	0.5	0.166667	-2.58496		ENSG00000162366	18	31	24.5	1	3	2	0.0816327	-3.61471			ENSG00000268941	9	0	0	1	0.111111	-3.16993		ENSG00000180806	1	4	1	0	0.2	-2.32193			ENSG00000033122	43	61	1.4186	0.504473
ENSG00000228084	5	1	0.2	-2.32193		ENSG00000225914	6	0	3	1	0	0.5	0.166667	-2.58496		ENSG00000105610	73	37	55	6	3	4.5	0.0818182	-3.61143			ENSG00000274898	0	9	1	0	0.111111	-3.16993		ENSG00000182177	2	3	0	1	0.2	-2.32193			ENSG00000033170	1615	2148	1.33003	0.41146
ENSG00000228487	5	1	0.2	-2.32193		ENSG00000225937	16	2	9	3	0	1.5	0.166667	-2.58496		ENSG00000162433	3278	11711	7494.5	829	404	616.5	0.0822603	-3.60366			ENSG00000278231	8	1	1	0	0.111111	-3.16993		ENSG00000187848	10	0	0	2	0.2	-2.32193			ENSG00000033178	2592	2456	0.947531	-0.0777552
ENSG00000229739	5	1	0.2	-2.32193		ENSG00000226239	2	4	3	1	0	0.5	0.166667	-2.58496		ENSG00000157554	125	991	558	76	16	46	0.0824373	-3.60056			ENSG00000287474	2	7	1	0	0.111111	-3.16993		ENSG00000188996	5	0	0	1	0.2	-2.32193			ENSG00000033327	110	769	6.99091	2.80548
ENSG00000230542	5	1	0.2	-2.32193		ENSG00000226571	1	5	3	1	0	0.5	0.166667	-2.58496		ENSG00000137462	16	81	48.5	8	0	4	0.0824742	-3.59991			ENSG00000287818	9	0	1	0	0.111111	-3.16993		ENSG00000204086	0	5	1	0	0.2	-2.32193			ENSG00000033627	125	1430	11.44	3.51602
ENSG00000230870	5	1	0.2	-2.32193		ENSG00000227373	2	4	3	1	0	0.5	0.166667	-2.58496		ENSG00000278910	98	47	72.5	10	2	6	0.0827586	-3.59495			ENSG00000289166	9	0	0	1	0.111111	-3.16993		ENSG00000204397	0	5	1	0	0.2	-2.32193			ENSG00000033800	1018	1234	1.21218	0.277605
ENSG00000230882	30	6	0.2	-2.32193		ENSG00000227740	5	19	12	4	0	2	0.166667	-2.58496		ENSG00000074276	32	112	72	6	6	6	0.0833333	-3.58496			ENSG00000037965	0	2780	309	0	0.111151	-3.16941		ENSG00000204913	5	0	1	0	0.2	-2.32193			ENSG00000033867	1825	2396	1.31288	0.392731
ENSG00000231028	10	2	0.2	-2.32193		ENSG00000230665	6	0	3	0	1	0.5	0.166667	-2.58496		ENSG00000156222	4	20	12	2	0	1	0.0833333	-3.58496			ENSG00000165092	400	30	4	44	0.111628	-3.16323		ENSG00000210112	5	0	1	0	0.2	-2.32193			ENSG00000034053	108	324	3	1.58496
ENSG00000231310	5	1	0.2	-2.32193		ENSG00000231881	13	5	9	3	0	1.5	0.166667	-2.58496		ENSG00000171777	7	29	18	1	2	1.5	0.0833333	-3.58496			ENSG00000104518	102	139	18	9	0.112033	-3.158		ENSG00000212664	3	2	1	0	0.2	-2.32193			ENSG00000034152	419	705	1.68258	0.750673
ENSG00000231993	5	1	0.2	-2.32193		ENSG00000232807	4	2	3	0	1	0.5	0.166667	-2.58496		ENSG00000174792	0	12	6	0	1	0.5	0.0833333	-3.58496			ENSG00000162998	2095	49288	5031	734	0.112197	-3.1559		ENSG00000213070	1	4	1	0	0.2	-2.32193			ENSG00000034239	121	43	0.355372	-1.4926
ENSG00000232774	10	2	0.2	-2.32193		ENSG00000233719	3	3	3	0	1	0.5	0.166667	-2.58496		ENSG00000197721	0	36	18	3	0	1.5	0.0833333	-3.58496			ENSG00000120156	831	11749	1323	96	0.112798	-3.14819		ENSG00000213958	1	4	0	1	0.2	-2.32193			ENSG00000034510	66300	30109	0.454133	-1.13881
ENSG00000233290	10	2	0.2	-2.32193		ENSG00000233837	3	9	6	1	1	1	0.166667	-2.58496		ENSG00000224452	6	6	6	0	1	0.5	0.0833333	-3.58496			ENSG00000180806	0	62	7	0	0.112903	-3.14684		ENSG00000215035	2	3	1	0	0.2	-2.32193			ENSG00000034533	489	298	0.609407	-0.714522
ENSG00000233360	5	1	0.2	-2.32193		ENSG00000234120	5	1	3	1	0	0.5	0.166667	-2.58496		ENSG00000254485	7	5	6	1	0	0.5	0.0833333	-3.58496			ENSG00000146674	2543	138922	13963	2105	0.113583	-3.13818		ENSG00000220377	2	3	0	1	0.2	-2.32193			ENSG00000034677	1015	2079	2.04828	1.03441
ENSG00000234492	5	1	0.2	-2.32193		ENSG00000234750	5	1	3	1	0	0.5	0.166667	-2.58496		ENSG00000262267	8	4	6	1	0	0.5	0.0833333	-3.58496			ENSG00000128253	44	0	1	4	0.113636	-3.1375		ENSG00000223313	1	4	1	0	0.2	-2.32193			ENSG00000034693	930	508	0.546237	-0.872402
ENSG00000234589	5	1	0.2	-2.32193		ENSG00000235084	4	2	3	1	0	0.5	0.166667	-2.58496		ENSG00000268297	5	7	6	1	0	0.5	0.0833333	-3.58496			ENSG00000153029	73	6	4	5	0.113924	-3.13386		ENSG00000223502	4	1	0	1	0.2	-2.32193			ENSG00000034713	5214	2149	0.41216	-1.27873
ENSG00000234891	10	2	0.2	-2.32193		ENSG00000235768	3	3	3	1	0	0.5	0.166667	-2.58496		ENSG00000270059	10	2	6	0	1	0.5	0.0833333	-3.58496			ENSG00000108846	8	27	2	2	0.114286	-3.12928		ENSG00000224177	0	5	0	1	0.2	-2.32193			ENSG00000035115	919	744	0.809576	-0.304762
ENSG00000235314	10	2	0.2	-2.32193		ENSG00000236152	1	5	3	1	0	0.5	0.166667	-2.58496		ENSG00000287368	12	0	6	0	1	0.5	0.0833333	-3.58496			ENSG00000184254	91	5	0	11	0.114583	-3.12553		ENSG00000224763	3	2	1	0	0.2	-2.32193			ENSG00000035141	5453	4039	0.740693	-0.433052
ENSG00000236048	5	1	0.2	-2.32193		ENSG00000236526	5	1	3	1	0	0.5	0.166667	-2.58496		ENSG00000287512	10	2	6	1	0	0.5	0.0833333	-3.58496			ENSG00000115267	4	57	6	1	0.114754	-3.12338		ENSG00000225356	5	0	1	0	0.2	-2.32193			ENSG00000035403	4343	13903	3.20124	1.67863
ENSG00000236090	5	1	0.2	-2.32193		ENSG00000237641	2	4	3	0	1	0.5	0.166667	-2.58496		ENSG00000290464	4	8	6	0	1	0.5	0.0833333	-3.58496			ENSG00000176956	0	122	14	0	0.114754	-3.12338		ENSG00000225790	3	7	2	0	0.2	-2.32193			ENSG00000035499	2774	1675	0.603821	-0.727807
ENSG00000236212	10	2	0.2	-2.32193		ENSG00000238099	9	9	9	3	0	1.5	0.166667	-2.58496		ENSG00000166317	8496	2501	5498.5	440	478	459	0.0834773	-3.58247			ENSG00000110245	47	5	6	0	0.115385	-3.11548		ENSG00000225963	4	1	0	1	0.2	-2.32193			ENSG00000035664	22	57	2.59091	1.37346
ENSG00000236253	5	1	0.2	-2.32193		ENSG00000238137	3	3	3	1	0	0.5	0.166667	-2.58496		ENSG00000164007	775	2915	1845	250	63	156.5	0.0848238	-3.55939			ENSG00000249532	26	0	2	1	0.115385	-3.11548		ENSG00000226468	4	6	0	2	0.2	-2.32193			ENSG00000035681	1809	1146	0.633499	-0.658585
ENSG00000236266	5	1	0.2	-2.32193		ENSG00000242950	0	12	6	0	2	1	0.166667	-2.58496		ENSG00000253842	42	5	23.5	4	0	2	0.0851064	-3.55459			ENSG00000221869	57	1318	120	39	0.115636	-3.11233		ENSG00000227017	5	0	0	1	0.2	-2.32193			ENSG00000035687	3595	2703	0.751878	-0.41143
ENSG00000236523	10	2	0.2	-2.32193		ENSG00000244791	8	4	6	2	0	1	0.166667	-2.58496		ENSG00000223723	6	29	17.5	3	0	1.5	0.0857143	-3.54432			ENSG00000180875	821	1849	97	212	0.11573	-3.11116		ENSG00000227068	0	5	1	0	0.2	-2.32193			ENSG00000035720	1	0	0	#NUM!
ENSG00000237476	5	1	0.2	-2.32193		ENSG00000251666	4	2	3	1	0	0.5	0.166667	-2.58496		ENSG00000136883	261	1063	662	98	16	57	0.0861027	-3.5378			ENSG00000213759	130	25	17	1	0.116129	-3.1062		ENSG00000227438	5	5	1	1	0.2	-2.32193			ENSG00000035862	287	1302	4.53659	2.18161
ENSG00000237682	5	1	0.2	-2.32193		ENSG00000253180	5	1	3	1	0	0.5	0.166667	-2.58496		ENSG00000272970	1158	208	683	85	33	59	0.0863836	-3.5331			ENSG00000125355	108	2130	247	13	0.116175	-3.10563		ENSG00000229007	0	10	0	2	0.2	-2.32193			ENSG00000035928	4301	3628	0.843525	-0.245498
ENSG00000239809	5	1	0.2	-2.32193		ENSG00000253598	8	4	6	2	0	1	0.166667	-2.58496		ENSG00000138678	276	36	156	19	8	13.5	0.0865385	-3.53051			ENSG00000253873	272	252	16	45	0.116412	-3.10269		ENSG00000229151	2	3	0	1	0.2	-2.32193			ENSG00000036054	1396	1068	0.765043	-0.386387
ENSG00000240828	5	1	0.2	-2.32193		ENSG00000254636	18	0	9	3	0	1.5	0.166667	-2.58496		ENSG00000149781	71	309	190	21	12	16.5	0.0868421	-3.52546			ENSG00000173083	7	53	7	0	0.116667	-3.09954		ENSG00000229677	2	3	0	1	0.2	-2.32193			ENSG00000036257	4618	3419	0.740364	-0.433694
ENSG00000242899	5	1	0.2	-2.32193		ENSG00000255038	3	3	3	0	1	0.5	0.166667	-2.58496		ENSG00000131142	8	15	11.5	0	2	1	0.0869565	-3.52356			ENSG00000227121	141	124	26	5	0.116981	-3.09565		ENSG00000232140	3	2	0	1	0.2	-2.32193			ENSG00000036448	9	22	2.44444	1.28951
ENSG00000243069	5	1	0.2	-2.32193		ENSG00000255310	4	2	3	1	0	0.5	0.166667	-2.58496		ENSG00000157445	13	56	34.5	1	5	3	0.0869565	-3.52356			ENSG00000130054	314	1	12	25	0.11746	-3.08975		ENSG00000234377	6	9	1	2	0.2	-2.32193			ENSG00000036473	0	0	#DIV/0!	#DIV/0!
ENSG00000245748	5	1	0.2	-2.32193		ENSG00000255909	2	4	3	0	1	0.5	0.166667	-2.58496		ENSG00000177363	33	13	23	1	3	2	0.0869565	-3.52356			ENSG00000165118	1387	1199	300	4	0.117556	-3.08858		ENSG00000234891	26	4	3	3	0.2	-2.32193			ENSG00000036530	7	26	3.71429	1.89308
ENSG00000248159	5	1	0.2	-2.32193		ENSG00000258033	5	1	3	1	0	0.5	0.166667	-2.58496		ENSG00000227070	8	15	11.5	1	1	1	0.0869565	-3.52356			ENSG00000133433	9	8	0	2	0.117647	-3.08746		ENSG00000235768	1	4	1	0	0.2	-2.32193			ENSG00000036549	2064	1953	0.946221	-0.079751
ENSG00000248256	10	2	0.2	-2.32193		ENSG00000260743	6	6	6	1	1	1	0.166667	-2.58496		ENSG00000233896	22	1	11.5	0	2	1	0.0869565	-3.52356			ENSG00000244157	10	7	1	1	0.117647	-3.08746		ENSG00000236078	0	5	0	1	0.2	-2.32193			ENSG00000036565	0	0	#DIV/0!	#DIV/0!
ENSG00000248625	5	1	0.2	-2.32193		ENSG00000264290	2	4	3	1	0	0.5	0.166667	-2.58496		ENSG00000267107	23	92	57.5	10	0	5	0.0869565	-3.52356			ENSG00000249741	11	6	2	0	0.117647	-3.08746		ENSG00000243256	2	3	1	0	0.2	-2.32193			ENSG00000036672	5	50	10	3.32193
ENSG00000248664	5	1	0.2	-2.32193		ENSG00000264808	3	3	3	1	0	0.5	0.166667	-2.58496		ENSG00000196878	82	729	405.5	41	30	35.5	0.0875462	-3.51381			ENSG00000270574	1	16	2	0	0.117647	-3.08746		ENSG00000244541	5	0	1	0	0.2	-2.32193			ENSG00000036828	1	5	5	2.32193
ENSG00000248936	10	2	0.2	-2.32193		ENSG00000265766	1	17	9	1	2	1.5	0.166667	-2.58496		ENSG00000127329	89	570	329.5	36	22	29	0.0880121	-3.50615			ENSG00000289561	59	0	2	5	0.118644	-3.07529		ENSG00000248555	6	4	0	2	0.2	-2.32193			ENSG00000037042	320	623	1.94687	0.96116
ENSG00000249709	10	2	0.2	-2.32193		ENSG00000266200	2	10	6	2	0	1	0.166667	-2.58496		ENSG00000133574	55	297	176	30	1	15.5	0.0880682	-3.50524			ENSG00000010327	67	34	4	8	0.118812	-3.07325		ENSG00000248724	4	1	0	1	0.2	-2.32193			ENSG00000037241	2248	743	0.330516	-1.59721
ENSG00000249721	15	3	0.2	-2.32193		ENSG00000267662	6	0	3	1	0	0.5	0.166667	-2.58496		ENSG00000275410	127	627	377	42	25	33.5	0.0888594	-3.49233			ENSG00000116981	4	88	7	4	0.119565	-3.06413		ENSG00000249518	2	3	0	1	0.2	-2.32193			ENSG00000037280	118	447	3.78814	1.92149
ENSG00000250506	5	1	0.2	-2.32193		ENSG00000268129	3	3	3	1	0	0.5	0.166667	-2.58496		ENSG00000184730	7	38	22.5	3	1	2	0.0888889	-3.49185			ENSG00000013293	25	0	2	1	0.12	-3.05889		ENSG00000253177	1	4	1	0	0.2	-2.32193			ENSG00000037474	4678	3477	0.743266	-0.428049
ENSG00000253252	10	2	0.2	-2.32193		ENSG00000269959	6	12	9	3	0	1.5	0.166667	-2.58496		ENSG00000163959	135	605	370	32	34	33	0.0891892	-3.48699			ENSG00000251301	16	9	1	2	0.12	-3.05889		ENSG00000254211	0	5	0	1	0.2	-2.32193			ENSG00000037637	771	1051	1.36316	0.44696
ENSG00000253347	5	1	0.2	-2.32193		ENSG00000270108	5	7	6	2	0	1	0.166667	-2.58496		ENSG00000092051	35	21	28	4	1	2.5	0.0892857	-3.48543			ENSG00000166510	99	9	8	5	0.12037	-3.05445		ENSG00000255621	4	1	1	0	0.2	-2.32193			ENSG00000037749	958	1466	1.53027	0.613788
ENSG00000254466	5	1	0.2	-2.32193		ENSG00000270861	4	2	3	1	0	0.5	0.166667	-2.58496		ENSG00000198768	1570	924	1247	93	130	111.5	0.0894146	-3.48335			ENSG00000261222	2	106	13	0	0.12037	-3.05445		ENSG00000256083	1	4	0	1	0.2	-2.32193			ENSG00000037757	111	419	3.77477	1.91639
ENSG00000255130	5	1	0.2	-2.32193		ENSG00000270996	1	5	3	1	0	0.5	0.166667	-2.58496		ENSG00000141505	1202	3812	2507	306	144	225	0.0897487	-3.47797			ENSG00000104415	50	1817	215	10	0.120514	-3.05273		ENSG00000257636	5	5	0	2	0.2	-2.32193			ENSG00000037897	1301	540	0.415065	-1.26859
ENSG00000256654	10	2	0.2	-2.32193		ENSG00000271795	2	4	3	1	0	0.5	0.166667	-2.58496		ENSG00000101331	29	125	77	11	3	7	0.0909091	-3.45943			ENSG00000163508	4592	2	2	552	0.120592	-3.05179		ENSG00000258028	5	0	1	0	0.2	-2.32193			ENSG00000037965	0	0	#DIV/0!	#DIV/0!
ENSG00000257817	15	3	0.2	-2.32193		ENSG00000271828	8	16	12	2	2	2	0.166667	-2.58496		ENSG00000109424	4	7	5.5	0	1	0.5	0.0909091	-3.45943			ENSG00000026508	36	739	87	7	0.12129	-3.04346		ENSG00000258460	4	1	0	1	0.2	-2.32193			ENSG00000038002	985	344	0.349239	-1.51772
ENSG00000258670	15	3	0.2	-2.32193		ENSG00000272822	0	6	3	1	0	0.5	0.166667	-2.58496		ENSG00000118972	10	23	16.5	1	2	1.5	0.0909091	-3.45943			ENSG00000084674	6989	583	109	814	0.121896	-3.03627		ENSG00000259275	4	11	1	2	0.2	-2.32193			ENSG00000038210	730	530	0.726027	-0.461904
ENSG00000259102	5	1	0.2	-2.32193		ENSG00000273188	6	6	6	2	0	1	0.166667	-2.58496		ENSG00000129535	3	8	5.5	0	1	0.5	0.0909091	-3.45943			ENSG00000137747	193	53	5	25	0.121951	-3.03562		ENSG00000259925	2	3	0	1	0.2	-2.32193			ENSG00000038219	2062	3497	1.69593	0.762073
ENSG00000259192	5	1	0.2	-2.32193		ENSG00000274737	6	6	6	2	0	1	0.166667	-2.58496		ENSG00000139988	3	19	11	1	1	1	0.0909091	-3.45943			ENSG00000248491	123	0	0	15	0.121951	-3.03562		ENSG00000260509	3	7	0	2	0.2	-2.32193			ENSG00000038274	2972	1470	0.494616	-1.01562
ENSG00000259349	5	1	0.2	-2.32193		ENSG00000274895	6	6	6	2	0	1	0.166667	-2.58496		ENSG00000141316	2	9	5.5	1	0	0.5	0.0909091	-3.45943			ENSG00000116833	129	2	11	5	0.122137	-3.03342		ENSG00000261231	5	0	0	1	0.2	-2.32193			ENSG00000038295	15	347	23.1333	4.5319
ENSG00000259585	5	1	0.2	-2.32193		ENSG00000275426	6	0	3	1	0	0.5	0.166667	-2.58496		ENSG00000144045	36	96	66	9	3	6	0.0909091	-3.45943			ENSG00000198358	32	17	0	6	0.122449	-3.02975		ENSG00000261357	2	3	0	1	0.2	-2.32193			ENSG00000038358	165	1345	8.15152	3.02707
ENSG00000259659	5	1	0.2	-2.32193		ENSG00000275540	5	1	3	1	0	0.5	0.166667	-2.58496		ENSG00000163121	3	8	5.5	1	0	0.5	0.0909091	-3.45943			ENSG00000057593	258	27	26	9	0.122807	-3.02554		ENSG00000261610	3	2	1	0	0.2	-2.32193			ENSG00000038382	988	2765	2.79858	1.4847
ENSG00000259940	5	1	0.2	-2.32193		ENSG00000277288	2	4	3	1	0	0.5	0.166667	-2.58496		ENSG00000163885	8	14	11	2	0	1	0.0909091	-3.45943			ENSG00000176153	56	1	2	5	0.122807	-3.02554		ENSG00000263105	4	1	0	1	0.2	-2.32193			ENSG00000038427	3800	8163	2.14816	1.1031
ENSG00000260120	5	1	0.2	-2.32193		ENSG00000279660	3	3	3	1	0	0.5	0.166667	-2.58496		ENSG00000170231	22	11	16.5	2	1	1.5	0.0909091	-3.45943			ENSG00000106927	137	9	3	15	0.123288	-3.0199		ENSG00000266708	0	5	0	1	0.2	-2.32193			ENSG00000038532	152	667	4.38816	2.13362
ENSG00000261366	5	1	0.2	-2.32193		ENSG00000279662	5	1	3	1	0	0.5	0.166667	-2.58496		ENSG00000174125	0	11	5.5	1	0	0.5	0.0909091	-3.45943			ENSG00000204444	533	66	58	16	0.123539	-3.01696		ENSG00000269954	4	1	1	0	0.2	-2.32193			ENSG00000038945	1	5	5	2.32193
ENSG00000261481	5	1	0.2	-2.32193		ENSG00000282961	1	5	3	1	0	0.5	0.166667	-2.58496		ENSG00000224784	4	7	5.5	0	1	0.5	0.0909091	-3.45943			ENSG00000189045	57	32	8	3	0.123596	-3.0163		ENSG00000272159	8	2	0	2	0.2	-2.32193			ENSG00000039068	2564	18344	7.15445	2.83884
ENSG00000262766	5	1	0.2	-2.32193		ENSG00000285908	3	3	3	1	0	0.5	0.166667	-2.58496		ENSG00000237807	3	8	5.5	1	0	0.5	0.0909091	-3.45943			ENSG00000135406	1	376	46	1	0.124668	-3.00383		ENSG00000272702	2	3	0	1	0.2	-2.32193			ENSG00000039123	6700	4434	0.661791	-0.595552
ENSG00000263740	5	1	0.2	-2.32193		ENSG00000286004	5	1	3	1	0	0.5	0.166667	-2.58496		ENSG00000246225	8	25	16.5	2	1	1.5	0.0909091	-3.45943			ENSG00000096088	4	4	1	0	0.125	-3		ENSG00000272861	1	4	0	1	0.2	-2.32193			ENSG00000039139	68	386	5.67647	2.50499
ENSG00000264456	10	2	0.2	-2.32193		ENSG00000286195	0	6	3	1	0	0.5	0.166667	-2.58496		ENSG00000247095	10	1	5.5	0	1	0.5	0.0909091	-3.45943			ENSG00000101180	5	3	1	0	0.125	-3		ENSG00000277117	3	2	1	0	0.2	-2.32193			ENSG00000039319	1710	2049	1.19825	0.260924
ENSG00000266601	5	1	0.2	-2.32193		ENSG00000286318	18	0	9	3	0	1.5	0.166667	-2.58496		ENSG00000253363	10	1	5.5	1	0	0.5	0.0909091	-3.45943			ENSG00000101448	5	3	0	1	0.125	-3		ENSG00000278022	4	1	0	1	0.2	-2.32193			ENSG00000039523	221	720	3.25792	1.70395
ENSG00000267121	10	2	0.2	-2.32193		ENSG00000286616	3	3	3	0	1	0.5	0.166667	-2.58496		ENSG00000255045	5	6	5.5	1	0	0.5	0.0909091	-3.45943			ENSG00000102195	6	2	1	0	0.125	-3		ENSG00000279205	0	5	0	1	0.2	-2.32193			ENSG00000039537	0	1	#DIV/0!	#DIV/0!
ENSG00000267174	10	2	0.2	-2.32193		ENSG00000286872	6	0	3	1	0	0.5	0.166667	-2.58496		ENSG00000257002	3	8	5.5	1	0	0.5	0.0909091	-3.45943			ENSG00000102313	0	8	1	0	0.125	-3		ENSG00000280220	5	0	0	1	0.2	-2.32193			ENSG00000039560	2805	2996	1.06809	0.0950369
ENSG00000267251	5	1	0.2	-2.32193		ENSG00000287133	4	2	3	1	0	0.5	0.166667	-2.58496		ENSG00000258402	7	4	5.5	0	1	0.5	0.0909091	-3.45943			ENSG00000117090	3	5	1	0	0.125	-3		ENSG00000280278	4	6	2	0	0.2	-2.32193			ENSG00000039600	8	24	3	1.58496
ENSG00000267537	5	1	0.2	-2.32193		ENSG00000287560	6	0	3	1	0	0.5	0.166667	-2.58496		ENSG00000259471	3	8	5.5	1	0	0.5	0.0909091	-3.45943			ENSG00000117091	0	16	1	1	0.125	-3		ENSG00000284659	1	4	1	0	0.2	-2.32193			ENSG00000039650	1409	1708	1.21221	0.277636
ENSG00000270923	5	1	0.2	-2.32193		ENSG00000288002	6	0	3	1	0	0.5	0.166667	-2.58496		ENSG00000285563	1	10	5.5	0	1	0.5	0.0909091	-3.45943			ENSG00000149564	147	5	1	18	0.125	-3		ENSG00000285618	5	0	0	1	0.2	-2.32193			ENSG00000039987	1	6	6	2.58496
ENSG00000271200	5	1	0.2	-2.32193		ENSG00000289574	3	3	3	1	0	0.5	0.166667	-2.58496		ENSG00000286650	6	5	5.5	0	1	0.5	0.0909091	-3.45943			ENSG00000167754	0	8	1	0	0.125	-3		ENSG00000286201	1	9	1	1	0.2	-2.32193			ENSG00000040199	443	601	1.35666	0.440058
ENSG00000271299	5	1	0.2	-2.32193		ENSG00000290319	0	6	3	1	0	0.5	0.166667	-2.58496		ENSG00000287975	8	3	5.5	0	1	0.5	0.0909091	-3.45943			ENSG00000169676	8	0	0	1	0.125	-3		ENSG00000287045	4	1	0	1	0.2	-2.32193			ENSG00000040275	7013	2805	0.399971	-1.32203
ENSG00000271967	5	1	0.2	-2.32193		ENSG00000290739	2	4	3	1	0	0.5	0.166667	-2.58496		ENSG00000289835	2	9	5.5	1	0	0.5	0.0909091	-3.45943			ENSG00000171385	12	108	8	7	0.125	-3		ENSG00000287219	5	0	0	1	0.2	-2.32193			ENSG00000040341	2175	2801	1.28782	0.364927
ENSG00000272054	15	3	0.2	-2.32193		ENSG00000291096	2	4	3	1	0	0.5	0.166667	-2.58496		ENSG00000142273	191	555	373	53	15	34	0.0911528	-3.45557			ENSG00000172482	24	0	1	2	0.125	-3		ENSG00000287229	3	2	1	0	0.2	-2.32193			ENSG00000040487	566	593	1.0477	0.0672301
ENSG00000272369	5	1	0.2	-2.32193		ENSG00000291146	2	4	3	1	0	0.5	0.166667	-2.58496		ENSG00000144596	51	256	153.5	5	23	14	0.0912052	-3.45474			ENSG00000177173	17	15	3	1	0.125	-3		ENSG00000287782	0	10	2	0	0.2	-2.32193			ENSG00000040531	270	674	2.4963	1.31979
ENSG00000272953	10	2	0.2	-2.32193		ENSG00000048540	303	20	161.5	31	23	27	0.167183	-2.5805		ENSG00000263155	326	123	224.5	29	12	20.5	0.091314	-3.45302			ENSG00000181634	8	0	0	1	0.125	-3		ENSG00000287930	4	1	1	0	0.2	-2.32193			ENSG00000040608	30	263	8.76667	3.13203
ENSG00000273107	5	1	0.2	-2.32193		ENSG00000241859	69	14	41.5	3	11	7	0.168675	-2.56768		ENSG00000171115	84	528	306	48	8	28	0.0915033	-3.45003			ENSG00000184895	8	8	1	1	0.125	-3		ENSG00000288013	1	14	0	3	0.2	-2.32193			ENSG00000040633	4872	3101	0.636494	-0.651781
ENSG00000274997	15	3	0.2	-2.32193		ENSG00000164796	144	10	77	12	14	13	0.168831	-2.56635		ENSG00000104967	23	195	109	17	3	10	0.0917431	-3.44626			ENSG00000185306	31	57	7	4	0.125	-3		ENSG00000288735	0	5	0	1	0.2	-2.32193			ENSG00000040731	469	126	0.268657	-1.89616
ENSG00000278570	5	1	0.2	-2.32193		ENSG00000288947	827	143	485	79	85	82	0.169072	-2.56429		ENSG00000184156	83	47	65	4	8	6	0.0923077	-3.43741			ENSG00000187288	0	16	2	0	0.125	-3		ENSG00000139329	1024	22087	3320	1304	0.200078	-2.32137			ENSG00000040933	2363	1881	0.796022	-0.32912
ENSG00000279762	5	1	0.2	-2.32193		ENSG00000092969	4328	102	2215	624	126	375	0.1693	-2.56234		ENSG00000227706	8	57	32.5	3	3	3	0.0923077	-3.43741			ENSG00000196711	8	0	1	0	0.125	-3		ENSG00000111319	298	16	3	61	0.203822	-2.29462			ENSG00000041353	14	22	1.57143	0.652077
ENSG00000280206	5	1	0.2	-2.32193		ENSG00000152932	184	111	147.5	37	13	25	0.169492	-2.56071		ENSG00000153233	7	47	27	1	4	2.5	0.0925926	-3.43296			ENSG00000222881	4	4	0	1	0.125	-3		ENSG00000158055	116	6	9	16	0.204918	-2.28688			ENSG00000041357	25221	7796	0.309107	-1.69382
ENSG00000280924	5	1	0.2	-2.32193		ENSG00000164309	1568	95	831.5	159	124	141.5	0.170174	-2.55491		ENSG00000289076	10	44	27	3	2	2.5	0.0925926	-3.43296			ENSG00000226571	1	7	0	1	0.125	-3		ENSG00000134765	3	31	6	1	0.205882	-2.28011			ENSG00000041515	11	20	1.81818	0.862496
ENSG00000284830	5	1	0.2	-2.32193		ENSG00000240583	204	7	105.5	36	0	18	0.170616	-2.55117		ENSG00000173198	28	15	21.5	0	4	2	0.0930233	-3.42626			ENSG00000236516	8	0	0	1	0.125	-3		ENSG00000154258	7	27	1	6	0.205882	-2.28011			ENSG00000041802	2310	1837	0.795238	-0.330541
ENSG00000285900	5	1	0.2	-2.32193		ENSG00000139209	29	35	32	2	9	5.5	0.171875	-2.54057		ENSG00000197943	21	22	21.5	3	1	2	0.0930233	-3.42626			ENSG00000238269	6	2	0	1	0.125	-3		ENSG00000238102	34	0	0	7	0.205882	-2.28011			ENSG00000041880	159	175	1.10063	0.138328
ENSG00000286121	5	1	0.2	-2.32193		ENSG00000198771	3378	151	1764.5	560	47	303.5	0.172003	-2.53949		ENSG00000259719	29	14	21.5	4	0	2	0.0930233	-3.42626			ENSG00000251165	3	5	1	0	0.125	-3		ENSG00000240184	827	1897	545	17	0.206314	-2.27708			ENSG00000041982	1496	5191	3.46992	1.7949
ENSG00000286174	5	1	0.2	-2.32193		ENSG00000178695	4646	257	2451.5	295	550	422.5	0.172343	-2.53664		ENSG00000152192	1209	397	803	99	51	75	0.0933998	-3.42044			ENSG00000259648	9	7	2	0	0.125	-3		ENSG00000219445	120	1	3	22	0.206612	-2.27501			ENSG00000041988	966	461	0.477226	-1.06726
ENSG00000286186	5	1	0.2	-2.32193		ENSG00000120658	96	20	58	6	14	10	0.172414	-2.53605		ENSG00000197406	1053	867	960	76	104	90	0.09375	-3.41504			ENSG00000269067	8	0	0	1	0.125	-3		ENSG00000177398	26	3	5	1	0.206897	-2.27302			ENSG00000042062	38	47	1.23684	0.306661
ENSG00000286360	40	8	0.2	-2.32193		ENSG00000168334	2590	78	1334	393	67	230	0.172414	-2.53605		ENSG00000126353	0	32	16	3	0	1.5	0.09375	-3.41504			ENSG00000273540	7	1	1	0	0.125	-3		ENSG00000236494	79	8	3	15	0.206897	-2.27302			ENSG00000042088	3882	1816	0.4678	-1.09604
ENSG00000286519	5	1	0.2	-2.32193		ENSG00000166091	77	4	40.5	14	0	7	0.17284	-2.5325		ENSG00000250073	6	26	16	0	3	1.5	0.09375	-3.41504			ENSG00000274902	4	12	1	1	0.125	-3		ENSG00000128606	35	1617	284	58	0.207022	-2.27215			ENSG00000042286	229	321	1.40175	0.487226
ENSG00000286588	5	1	0.2	-2.32193		ENSG00000260398	101	3	52	2	16	9	0.173077	-2.53051		ENSG00000225938	251	47	149	18	10	14	0.0939597	-3.41181			ENSG00000276542	6	2	1	0	0.125	-3		ENSG00000157150	12	12	1	4	0.208333	-2.26303			ENSG00000042317	1577	779	0.493976	-1.01749
ENSG00000286732	5	1	0.2	-2.32193		ENSG00000137860	0	92	46	13	3	8	0.173913	-2.52356		ENSG00000273403	104	34	69	13	0	6.5	0.0942029	-3.40808			ENSG00000276832	8	0	1	0	0.125	-3		ENSG00000196581	23	1	1	4	0.208333	-2.26303			ENSG00000042429	198	158	0.79798	-0.325576
ENSG00000287151	5	1	0.2	-2.32193		ENSG00000253688	13	10	11.5	4	0	2	0.173913	-2.52356		ENSG00000178217	22	31	26.5	2	3	2.5	0.0943396	-3.40599			ENSG00000286069	5	3	1	0	0.125	-3		ENSG00000198670	13	11	0	5	0.208333	-2.26303			ENSG00000042445	757	650	0.858653	-0.219854
ENSG00000287425	5	1	0.2	-2.32193		ENSG00000134762	681	51	366	23	105	64	0.174863	-2.5157		ENSG00000160867	1008	4104	2556	321	162	241.5	0.0944836	-3.40379			ENSG00000288903	16	0	0	2	0.125	-3		ENSG00000226421	6	18	0	5	0.208333	-2.26303			ENSG00000042493	4580	1839	0.401528	-1.31643
ENSG00000287742	5	1	0.2	-2.32193		ENSG00000101327	10	7	8.5	3	0	1.5	0.176471	-2.5025		ENSG00000179111	33	9	21	4	0	2	0.0952381	-3.39232			ENSG00000135697	184	22	15	11	0.126214	-2.98606		ENSG00000227234	1	23	5	0	0.208333	-2.26303			ENSG00000042753	5346	2110	0.394688	-1.34122
ENSG00000289108	10	2	0.2	-2.32193		ENSG00000203523	12	5	8.5	3	0	1.5	0.176471	-2.5025		ENSG00000187783	105	21	63	2	10	6	0.0952381	-3.39232			ENSG00000260641	10	243	11	21	0.126482	-2.98299		ENSG00000260930	8	16	0	5	0.208333	-2.26303			ENSG00000042781	37	84	2.27027	1.18286
ENSG00000289225	15	3	0.2	-2.32193		ENSG00000222035	10	7	8.5	3	0	1.5	0.176471	-2.5025		ENSG00000214548	1	20	10.5	0	2	1	0.0952381	-3.39232			ENSG00000106031	59	178	14	16	0.126582	-2.98185		ENSG00000100678	392	29	63	25	0.209026	-2.25824			ENSG00000042813	3	0	0	#NUM!
ENSG00000289301	5	1	0.2	-2.32193		ENSG00000226237	33	1	17	6	0	3	0.176471	-2.5025		ENSG00000129170	2877	535	1706	218	107	162.5	0.0952521	-3.39211			ENSG00000119915	2	195	24	1	0.126904	-2.9782		ENSG00000087250	11	75	18	0	0.209302	-2.25634			ENSG00000042832	0	1	#DIV/0!	#DIV/0!
ENSG00000289334	5	1	0.2	-2.32193		ENSG00000236756	7	10	8.5	3	0	1.5	0.176471	-2.5025		ENSG00000173269	253	1142	697.5	93	41	67	0.0960573	-3.37996			ENSG00000253405	34	21	0	7	0.127273	-2.974		ENSG00000171860	9	10	1	3	0.210526	-2.24793			ENSG00000042980	11	55	5	2.32193
ENSG00000289546	5	1	0.2	-2.32193		ENSG00000241975	10	7	8.5	1	2	1.5	0.176471	-2.5025		ENSG00000106327	55	184	119.5	7	16	11.5	0.0962343	-3.3773			ENSG00000286071	55	0	0	7	0.127273	-2.974		ENSG00000275880	12	7	3	1	0.210526	-2.24793			ENSG00000043039	7	4	0.571429	-0.807355
ENSG00000289924	5	1	0.2	-2.32193		ENSG00000251273	49	2	25.5	9	0	4.5	0.176471	-2.5025		ENSG00000142748	89	389	239	36	10	23	0.0962343	-3.3773			ENSG00000157064	219	4972	615	48	0.127721	-2.96893		ENSG00000279329	12	7	1	3	0.210526	-2.24793			ENSG00000043093	5327	1673	0.31406	-1.67089
ENSG00000290079	5	1	0.2	-2.32193		ENSG00000251513	6	11	8.5	3	0	1.5	0.176471	-2.5025		ENSG00000182327	37	284	160.5	12	19	15.5	0.0965732	-3.37223			ENSG00000129654	269	51	7	34	0.128125	-2.96438		ENSG00000173198	49	107	16	17	0.211538	-2.24101			ENSG00000043143	554	1522	2.74729	1.45801
ENSG00000290677	5	1	0.2	-2.32193		ENSG00000255559	9	8	8.5	3	0	1.5	0.176471	-2.5025		ENSG00000126231	25	161	93	8	10	9	0.0967742	-3.36923			ENSG00000278484	1	77	9	1	0.128205	-2.96347		ENSG00000277351	5	28	4	3	0.212121	-2.23704			ENSG00000043355	1630	6301	3.86564	1.95071
ENSG00000290696	5	1	0.2	-2.32193		ENSG00000255710	9	8	8.5	3	0	1.5	0.176471	-2.5025		ENSG00000261594	8	23	15.5	3	0	1.5	0.0967742	-3.36923			ENSG00000173898	1258	39266	4530	677	0.128492	-2.96025		ENSG00000168918	20	60	11	6	0.2125	-2.23447			ENSG00000043462	1	17	17	4.08746
ENSG00000290911	5	1	0.2	-2.32193		ENSG00000272384	6	11	8.5	2	1	1.5	0.176471	-2.5025		ENSG00000289404	5	26	15.5	3	0	1.5	0.0967742	-3.36923			ENSG00000132854	622	2568	204	209	0.129467	-2.94934		ENSG00000135549	716	808	222	102	0.212598	-2.2338			ENSG00000043514	2924	1373	0.469562	-1.09061
ENSG00000291005	5	1	0.2	-2.32193		ENSG00000141293	93	3	48	8	9	8.5	0.177083	-2.4975		ENSG00000122733	457	533	495	74	22	48	0.0969697	-3.36632			ENSG00000179059	686	1805	323	0	0.129667	-2.94712		ENSG00000182901	89	0	9	10	0.213483	-2.22781			ENSG00000043591	0	0	#DIV/0!	#DIV/0!
ENSG00000291210	5	1	0.2	-2.32193		ENSG00000188782	17	11	14	5	0	2.5	0.178571	-2.48543		ENSG00000125895	77	108	92.5	15	3	9	0.0972973	-3.36146			ENSG00000183775	17	1452	149	42	0.13002	-2.94319		ENSG00000180869	5	23	6	0	0.214286	-2.22239			ENSG00000044090	745	1614	2.16644	1.11533
ENSG00000107807	171	35	0.204678	-2.28857		ENSG00000289198	33	6	19.5	1	6	3.5	0.179487	-2.47805		ENSG00000126218	1476	3590	2533	334	159	246.5	0.0973154	-3.36119			ENSG00000118520	10	13	2	1	0.130435	-2.9386		ENSG00000231561	14	14	1	5	0.214286	-2.22239			ENSG00000044115	11268	18502	1.642	0.71545
ENSG00000070193	63	13	0.206349	-2.27684		ENSG00000099869	328	20	174	53	10	31.5	0.181034	-2.46566		ENSG00000177173	22	91	56.5	2	9	5.5	0.0973451	-3.36075			ENSG00000170044	10	13	3	0	0.130435	-2.9386		ENSG00000233247	6	8	3	0	0.214286	-2.22239			ENSG00000044446	411	1059	2.57664	1.36549
ENSG00000269981	29	6	0.206897	-2.27302		ENSG00000127324	7	4	5.5	0	2	1	0.181818	-2.45943		ENSG00000152932	96	180	138	14	13	13.5	0.0978261	-3.35364			ENSG00000174332	23	0	0	3	0.130435	-2.9386		ENSG00000249740	4	10	1	2	0.214286	-2.22239			ENSG00000044459	1508	1274	0.844828	-0.243271
ENSG00000226266	24	5	0.208333	-2.26303		ENSG00000147647	22	0	11	4	0	2	0.181818	-2.45943		ENSG00000106078	657	1988	1322.5	130	129	129.5	0.0979206	-3.35224			ENSG00000204128	227	133	13	34	0.130556	-2.93726		ENSG00000255562	14	0	0	3	0.214286	-2.22239			ENSG00000044524	7	34	4.85714	2.28011
ENSG00000226763	24	5	0.208333	-2.26303		ENSG00000174145	115	6	60.5	15	7	11	0.181818	-2.45943		ENSG00000151790	63	405	234	24	22	23	0.0982906	-3.3468			ENSG00000258609	80	4	1	10	0.130952	-2.93289		ENSG00000257526	11	3	1	2	0.214286	-2.22239			ENSG00000044574	60668	32024	0.527857	-0.921782
ENSG00000280870	48	10	0.208333	-2.26303		ENSG00000188162	7	15	11	4	0	2	0.181818	-2.45943		ENSG00000137825	93	191	142	19	9	14	0.0985915	-3.34239			ENSG00000135100	74	2	2	8	0.131579	-2.926		ENSG00000257869	3	11	1	2	0.214286	-2.22239			ENSG00000046604	6240	12057	1.93221	0.950253
ENSG00000288822	24	5	0.208333	-2.26303		ENSG00000214783	15	7	11	4	0	2	0.181818	-2.45943		ENSG00000135318	142	906	524	81	23	52	0.0992366	-3.33298			ENSG00000257582	3	35	5	0	0.131579	-2.926		ENSG00000258609	13	1	2	1	0.214286	-2.22239			ENSG00000046647	1243	625	0.502816	-0.991898
ENSG00000232656	76	16	0.210526	-2.24793		ENSG00000214999	5	6	5.5	0	2	1	0.181818	-2.45943		ENSG00000224897	2677	460	1568.5	230	82	156	0.0994581	-3.32977			ENSG00000117834	726	24	32	67	0.132	-2.92139		ENSG00000268480	3	11	3	0	0.214286	-2.22239			ENSG00000046651	1935	1758	0.908527	-0.138398
ENSG00000273209	61	13	0.213115	-2.2303		ENSG00000233491	10	1	5.5	2	0	1	0.181818	-2.45943		ENSG00000102313	6	4	5	1	0	0.5	0.1	-3.32193			ENSG00000106038	156	56	11	17	0.132075	-2.92057		ENSG00000284640	15	13	3	3	0.214286	-2.22239			ENSG00000046653	907	1597	1.76075	0.81619
ENSG00000166510	14	3	0.214286	-2.22239		ENSG00000242686	6	5	5.5	2	0	1	0.181818	-2.45943		ENSG00000115590	3	37	20	2	2	2	0.1	-3.32193			ENSG00000122223	144	68	5	23	0.132075	-2.92057		ENSG00000134538	37	14	0	11	0.215686	-2.21299			ENSG00000046889	669	1220	1.82362	0.866803
ENSG00000180279	14	3	0.214286	-2.22239		ENSG00000250927	8	3	5.5	1	1	1	0.181818	-2.45943		ENSG00000154025	6	4	5	1	0	0.5	0.1	-3.32193			ENSG00000275234	237	5	0	32	0.132231	-2.91886		ENSG00000146013	251	230	81	23	0.216216	-2.20945			ENSG00000047056	355	639	1.8	0.847997
ENSG00000198088	42	9	0.214286	-2.22239		ENSG00000258623	4	7	5.5	2	0	1	0.181818	-2.45943		ENSG00000162399	1	29	15	0	3	1.5	0.1	-3.32193			ENSG00000111331	18	12	3	1	0.133333	-2.90689		ENSG00000147465	88	1105	144	114	0.216262	-2.20915			ENSG00000047188	1413	1952	1.38146	0.466192
ENSG00000213397	14	3	0.214286	-2.22239		ENSG00000263155	18	4	11	3	1	2	0.181818	-2.45943		ENSG00000174015	10	0	5	0	1	0.5	0.1	-3.32193			ENSG00000162782	9	6	2	0	0.133333	-2.90689		ENSG00000140563	233	104	29	44	0.216617	-2.20678			ENSG00000047230	2172	2283	1.0511	0.0719068
ENSG00000226744	14	3	0.214286	-2.22239		ENSG00000269720	11	0	5.5	0	2	1	0.181818	-2.45943		ENSG00000186335	1	19	10	2	0	1	0.1	-3.32193			ENSG00000164266	14	1	1	1	0.133333	-2.90689		ENSG00000177511	321	15	5	68	0.217262	-2.20249			ENSG00000047249	2084	1651	0.792226	-0.336015
ENSG00000227775	14	3	0.214286	-2.22239		ENSG00000270607	6	5	5.5	1	1	1	0.181818	-2.45943		ENSG00000196260	5	5	5	1	0	0.5	0.1	-3.32193			ENSG00000214457	2	28	3	1	0.133333	-2.90689		ENSG00000125730	163	21	22	18	0.217391	-2.20163			ENSG00000047315	6265	6180	0.986433	-0.0197077
ENSG00000232024	14	3	0.214286	-2.22239		ENSG00000271746	1	10	5.5	2	0	1	0.181818	-2.45943		ENSG00000204472	5	55	30	2	4	3	0.1	-3.32193			ENSG00000271287	14	16	3	1	0.133333	-2.90689		ENSG00000146352	23	0	1	4	0.217391	-2.20163			ENSG00000047346	287	729	2.54007	1.34487
ENSG00000235670	14	3	0.214286	-2.22239		ENSG00000272108	4	7	5.5	1	1	1	0.181818	-2.45943		ENSG00000204869	4	6	5	1	0	0.5	0.1	-3.32193			ENSG00000286329	24	6	4	0	0.133333	-2.90689		ENSG00000213981	21	2	1	4	0.217391	-2.20163			ENSG00000047365	68	69	1.01471	0.0210616
ENSG00000238082	14	3	0.214286	-2.22239		ENSG00000289599	62	4	33	9	3	6	0.181818	-2.45943		ENSG00000226699	10	20	15	2	1	1.5	0.1	-3.32193			ENSG00000164483	116	70	19	6	0.134409	-2.8953		ENSG00000251027	4	19	5	0	0.217391	-2.20163			ENSG00000047410	7148	9706	1.35786	0.441337
ENSG00000241889	14	3	0.214286	-2.22239		ENSG00000147465	603	56	329.5	102	18	60	0.182094	-2.45724		ENSG00000231948	0	10	5	0	1	0.5	0.1	-3.32193			ENSG00000170439	262	5	22	14	0.134831	-2.89077		ENSG00000259583	20	3	3	2	0.217391	-2.20163			ENSG00000047457	5	8	1.6	0.678072
ENSG00000255145	14	3	0.214286	-2.22239		ENSG00000149654	12	180	96	22	13	17.5	0.182292	-2.45568		ENSG00000236140	10	0	5	1	0	0.5	0.1	-3.32193			ENSG00000122136	2	35	5	0	0.135135	-2.88753		ENSG00000092051	14	611	134	2	0.2176	-2.20025			ENSG00000047578	230	803	3.4913	1.80377
ENSG00000267723	14	3	0.214286	-2.22239		ENSG00000119865	54	6	30	11	0	5.5	0.183333	-2.44746		ENSG00000237863	4	6	5	1	0	0.5	0.1	-3.32193			ENSG00000146250	82	4446	560	53	0.13538	-2.88491		ENSG00000179071	0	32	4	3	0.21875	-2.19265			ENSG00000047579	821	600	0.730816	-0.45242
ENSG00000272870	42	9	0.214286	-2.22239		ENSG00000130518	41	19	30	10	1	5.5	0.183333	-2.44746		ENSG00000246375	8	2	5	1	0	0.5	0.1	-3.32193			ENSG00000206538	4	77	6	5	0.135802	-2.88042		ENSG00000242575	31	1	1	6	0.21875	-2.19265			ENSG00000047597	9	25	2.77778	1.47393
ENSG00000289313	14	3	0.214286	-2.22239		ENSG00000161681	42	12	27	3	7	5	0.185185	-2.43296		ENSG00000262370	1	9	5	1	0	0.5	0.1	-3.32193			ENSG00000113532	120	5	9	8	0.136	-2.87832		ENSG00000161681	51	596	81	61	0.219474	-2.18787			ENSG00000047617	58	257	4.43103	2.14764
ENSG00000134864	41	9	0.219512	-2.18763		ENSG00000286198	87	48	67.5	12	13	12.5	0.185185	-2.43296		ENSG00000267130	5	15	10	1	1	1	0.1	-3.32193			ENSG00000067066	5	39	4	2	0.136364	-2.87447		ENSG00000179796	7	75	16	2	0.219512	-2.18763			ENSG00000047621	1518	728	0.479578	-1.06016
ENSG00000229153	41	9	0.219512	-2.18763		ENSG00000151617	1930	111	1020.5	228	151	189.5	0.185693	-2.42901		ENSG00000268278	2	8	5	1	0	0.5	0.1	-3.32193			ENSG00000166535	17	5	0	3	0.136364	-2.87447		ENSG00000214336	436	57	57	52	0.221095	-2.17726			ENSG00000047634	85	37	0.435294	-1.19994
ENSG00000137473	68	15	0.220588	-2.18057		ENSG00000152256	16394	1910	9152	2195	1210	1702.5	0.186025	-2.42643		ENSG00000269274	4	6	5	1	0	0.5	0.1	-3.32193			ENSG00000170180	44	0	1	5	0.136364	-2.87447		ENSG00000221946	17	159	29	10	0.221591	-2.17403			ENSG00000047644	846	1874	2.21513	1.14739
ENSG00000161652	167	37	0.221557	-2.17425		ENSG00000185745	1806	128	967	311	49	180	0.186143	-2.42552		ENSG00000269680	2	8	5	1	0	0.5	0.1	-3.32193			ENSG00000185811	137	2	4	15	0.136691	-2.87101		ENSG00000186407	364	172	69	50	0.222015	-2.17127			ENSG00000047648	19	9	0.473684	-1.078
ENSG00000078401	9	2	0.222222	-2.16993		ENSG00000170153	1273	252	762.5	151	133	142	0.18623	-2.42485		ENSG00000271200	8	2	5	1	0	0.5	0.1	-3.32193			ENSG00000111087	471	260	62	38	0.136799	-2.86987		ENSG00000102010	7	2	0	2	0.222222	-2.16993			ENSG00000047662	18	9	0.5	-1
ENSG00000136114	9	2	0.222222	-2.16993		ENSG00000276256	89	61	75	8	20	14	0.186667	-2.42146		ENSG00000277151	8	2	5	1	0	0.5	0.1	-3.32193			ENSG00000171346	80	15	4	9	0.136842	-2.86942		ENSG00000111291	5	13	4	0	0.222222	-2.16993			ENSG00000047849	2052	7996	3.89669	1.96225
ENSG00000137070	9	2	0.222222	-2.16993		ENSG00000101883	28	4	16	6	0	3	0.1875	-2.41504		ENSG00000285128	7	23	15	0	3	1.5	0.1	-3.32193			ENSG00000165215	246	1	0	34	0.137652	-2.8609		ENSG00000137860	36	0	0	8	0.222222	-2.16993			ENSG00000047932	2435	1399	0.574538	-0.799526
ENSG00000141854	9	2	0.222222	-2.16993		ENSG00000180638	27	5	16	1	5	3	0.1875	-2.41504		ENSG00000286205	0	10	5	0	1	0.5	0.1	-3.32193			ENSG00000102554	827	909	212	27	0.137673	-2.86068		ENSG00000146276	1	8	0	2	0.222222	-2.16993			ENSG00000048028	1882	3652	1.94049	0.95642
ENSG00000142619	9	2	0.222222	-2.16993		ENSG00000250012	11	5	8	3	0	1.5	0.1875	-2.41504		ENSG00000287378	4	26	15	3	0	1.5	0.1	-3.32193			ENSG00000134962	78	9	11	1	0.137931	-2.85798		ENSG00000156689	49	5	0	12	0.222222	-2.16993			ENSG00000048052	46	221	4.80435	2.26434
ENSG00000148948	27	6	0.222222	-2.16993		ENSG00000272341	13	3	8	2	1	1.5	0.1875	-2.41504		ENSG00000289376	5	15	10	2	0	1	0.1	-3.32193			ENSG00000166961	1	57	3	5	0.137931	-2.85798		ENSG00000176956	2	25	6	0	0.222222	-2.16993			ENSG00000048140	1653	1808	1.09377	0.129308
ENSG00000159409	9	2	0.222222	-2.16993		ENSG00000287360	0	16	8	3	0	1.5	0.1875	-2.41504		ENSG00000171631	28	907	467.5	38	56	47	0.100535	-3.31423			ENSG00000106034	511	5257	628	170	0.13835	-2.85361		ENSG00000186160	9	0	0	2	0.222222	-2.16993			ENSG00000048162	4275	885	0.207018	-2.27218
ENSG00000159496	9	2	0.222222	-2.16993		ENSG00000157502	141	24	82.5	17	14	15.5	0.187879	-2.41213		ENSG00000185245	101	304	202.5	23	18	20.5	0.101235	-3.30423			ENSG00000258376	110	128	16	17	0.138655	-2.85042		ENSG00000214822	6	3	1	1	0.222222	-2.16993			ENSG00000048342	1325	1072	0.809057	-0.305687
ENSG00000172824	9	2	0.222222	-2.16993		ENSG00000136574	2990	1594	2292	579	287	433	0.188918	-2.40417		ENSG00000171476	256	592	424	59	27	43	0.101415	-3.30166			ENSG00000162551	1564	40	133	90	0.139027	-2.84656		ENSG00000228808	5	4	0	2	0.222222	-2.16993			ENSG00000048392	1501	1251	0.833444	-0.262842
ENSG00000176472	9	2	0.222222	-2.16993		ENSG00000075945	3795	365	2080	447	339	393	0.188942	-2.40398		ENSG00000147113	33	232	132.5	27	0	13.5	0.101887	-3.29496			ENSG00000063015	190	4	2	25	0.139175	-2.84503		ENSG00000230849	7	2	1	1	0.222222	-2.16993			ENSG00000048405	160	207	1.29375	0.371559
ENSG00000183831	9	2	0.222222	-2.16993		ENSG00000173068	1378	203	790.5	160	141	150.5	0.190386	-2.393		ENSG00000110375	25	24	24.5	5	0	2.5	0.102041	-3.29278			ENSG00000073910	1204	1248	225	117	0.139478	-2.84189		ENSG00000237852	1	8	0	2	0.222222	-2.16993			ENSG00000048471	121	338	2.79339	1.48202
ENSG00000184454	9	2	0.222222	-2.16993		ENSG00000246084	6	15	10.5	4	0	2	0.190476	-2.39232		ENSG00000227481	35	14	24.5	3	2	2.5	0.102041	-3.29278			ENSG00000204983	43	0	0	6	0.139535	-2.8413		ENSG00000240922	1	8	2	0	0.222222	-2.16993			ENSG00000048540	22	315	14.3182	3.83978
ENSG00000184774	9	2	0.222222	-2.16993		ENSG00000258604	11	10	10.5	4	0	2	0.190476	-2.39232		ENSG00000141506	480	759	619.5	27	100	63.5	0.102502	-3.28628			ENSG00000069702	910	12662	1794	109	0.140215	-2.83429		ENSG00000243498	2	7	1	1	0.222222	-2.16993			ENSG00000048544	2678	1241	0.463406	-1.10965
ENSG00000198400	9	2	0.222222	-2.16993		ENSG00000287608	14	7	10.5	4	0	2	0.190476	-2.39232		ENSG00000222033	21	18	19.5	1	3	2	0.102564	-3.2854			ENSG00000258471	8	70	9	2	0.141026	-2.82597		ENSG00000251273	16	83	11	11	0.222222	-2.16993			ENSG00000048545	3	6	2	1
ENSG00000198650	9	2	0.222222	-2.16993		ENSG00000291189	6	15	10.5	4	0	2	0.190476	-2.39232		ENSG00000262445	10	29	19.5	2	2	2	0.102564	-3.2854			ENSG00000175984	1269	44	61	125	0.14166	-2.81949		ENSG00000254270	8	1	0	2	0.222222	-2.16993			ENSG00000048649	2462	2932	1.1909	0.252054
ENSG00000213189	9	2	0.222222	-2.16993		ENSG00000288776	68	0	34	13	0	6.5	0.191176	-2.38702		ENSG00000104879	17673	4121	10897	1180	1058	1119	0.102689	-3.28365			ENSG00000159640	189	1	3	24	0.142105	-2.81497		ENSG00000258422	3	6	2	0	0.222222	-2.16993			ENSG00000048707	772	1310	1.69689	0.762894
ENSG00000224837	9	2	0.222222	-2.16993		ENSG00000228998	15	11	13	4	1	2.5	0.192308	-2.37851		ENSG00000174448	3	65	34	4	3	3.5	0.102941	-3.28011			ENSG00000012779	63	0	1	8	0.142857	-2.80735		ENSG00000259124	2	7	1	1	0.222222	-2.16993			ENSG00000048740	752	2659	3.5359	1.82208
ENSG00000226310	9	2	0.222222	-2.16993		ENSG00000235590	6	20	13	1	4	2.5	0.192308	-2.37851		ENSG00000155093	94	139	116.5	12	12	12	0.103004	-3.27922			ENSG00000021461	7	0	1	0	0.142857	-2.80735		ENSG00000260971	3	6	1	1	0.222222	-2.16993			ENSG00000048828	981	1709	1.7421	0.800827
ENSG00000230303	9	2	0.222222	-2.16993		ENSG00000164379	96	13	54.5	14	7	10.5	0.192661	-2.37587		ENSG00000076770	152	1343	747.5	78	76	77	0.10301	-3.27914			ENSG00000043462	7	0	0	1	0.142857	-2.80735		ENSG00000265321	5	4	0	2	0.222222	-2.16993			ENSG00000048991	1138	1814	1.59402	0.672674
ENSG00000230342	9	2	0.222222	-2.16993		ENSG00000172238	108	11	59.5	3	20	11.5	0.193277	-2.37126		ENSG00000116183	245	676	460.5	26	69	47.5	0.103149	-3.2772			ENSG00000104043	41	134	11	14	0.142857	-2.80735		ENSG00000278385	5	4	1	1	0.222222	-2.16993			ENSG00000049089	328	455	1.3872	0.472171
ENSG00000231050	9	2	0.222222	-2.16993		ENSG00000234338	28	34	31	9	3	6	0.193548	-2.36923		ENSG00000145244	2424	399	1411.5	229	63	146	0.103436	-3.27319			ENSG00000110448	2	5	0	1	0.142857	-2.80735		ENSG00000279881	0	9	1	1	0.222222	-2.16993			ENSG00000049130	182	539	2.96154	1.56635
ENSG00000233589	9	2	0.222222	-2.16993		ENSG00000117600	1034	36	535	208	0	104	0.194393	-2.36296		ENSG00000204301	8	50	29	6	0	3	0.103448	-3.27302			ENSG00000111732	14	0	0	2	0.142857	-2.80735		ENSG00000286638	5	4	0	2	0.222222	-2.16993			ENSG00000049167	1833	863	0.470813	-1.08677
ENSG00000234118	9	2	0.222222	-2.16993		ENSG00000247516	50	94	72	18	10	14	0.194444	-2.36257		ENSG00000291084	4	25	14.5	0	3	1.5	0.103448	-3.27302			ENSG00000124664	26	2	2	2	0.142857	-2.80735		ENSG00000286691	1	8	1	1	0.222222	-2.16993			ENSG00000049192	35	146	4.17143	2.06054
ENSG00000234785	9	2	0.222222	-2.16993		ENSG00000159173	18252	412	9332	3546	89	1817.5	0.19476	-2.36023		ENSG00000185559	3389	8290	5839.5	565	648	606.5	0.103862	-3.26727			ENSG00000144191	4	3	0	1	0.142857	-2.80735		ENSG00000286949	7	2	1	1	0.222222	-2.16993			ENSG00000049239	340	986	2.9	1.53605
ENSG00000235354	9	2	0.222222	-2.16993		ENSG00000110975	395	65	230	62	28	45	0.195652	-2.35364		ENSG00000166816	192	269	230.5	35	13	24	0.104121	-3.26366			ENSG00000146166	3	4	1	0	0.142857	-2.80735		ENSG00000286971	1	8	1	1	0.222222	-2.16993			ENSG00000049245	3801	1760	0.463036	-1.1108
ENSG00000237980	9	2	0.222222	-2.16993		ENSG00000108785	34	17	25.5	8	2	5	0.196078	-2.3505		ENSG00000164512	30	75	52.5	5	6	5.5	0.104762	-3.25481			ENSG00000169507	4	3	1	0	0.142857	-2.80735		ENSG00000287590	0	9	0	2	0.222222	-2.16993			ENSG00000049246	92	171	1.8587	0.894291
ENSG00000239523	36	8	0.222222	-2.16993		ENSG00000280339	34	17	25.5	10	0	5	0.196078	-2.3505		ENSG00000133317	1	18	9.5	2	0	1	0.105263	-3.24793			ENSG00000170827	4	3	1	0	0.142857	-2.80735		ENSG00000287818	7	2	1	1	0.222222	-2.16993			ENSG00000049247	31	2	0.0645161	-3.9542
ENSG00000242540	9	2	0.222222	-2.16993		ENSG00000077943	4429	709	2569	564	446	505	0.196575	-2.34685		ENSG00000255545	8	11	9.5	1	1	1	0.105263	-3.24793			ENSG00000184414	5	2	0	1	0.142857	-2.80735		ENSG00000287858	5	4	2	0	0.222222	-2.16993			ENSG00000049249	19	0	0	#NUM!
ENSG00000242952	9	2	0.222222	-2.16993		ENSG00000174403	187	0	93.5	32	5	18.5	0.197861	-2.33744		ENSG00000264449	29	9	19	0	4	2	0.105263	-3.24793			ENSG00000185633	16	5	1	2	0.142857	-2.80735		ENSG00000288778	2	16	3	1	0.222222	-2.16993			ENSG00000049283	9	49	5.44444	2.44478
ENSG00000244490	9	2	0.222222	-2.16993		ENSG00000066032	610	349	479.5	116	74	95	0.198123	-2.33553		ENSG00000287709	8	11	9.5	2	0	1	0.105263	-3.24793			ENSG00000187516	7	0	0	1	0.142857	-2.80735		ENSG00000280623	3552	155	205	619	0.222282	-2.16954			ENSG00000049323	1167	3517	3.01371	1.59154
ENSG00000255100	27	6	0.222222	-2.16993		ENSG00000073331	10	10	10	4	0	2	0.2	-2.32193		ENSG00000288922	1	18	9.5	2	0	1	0.105263	-3.24793			ENSG00000205274	1	6	0	1	0.142857	-2.80735		ENSG00000175984	699	79	69	104	0.222365	-2.169			ENSG00000049449	7351	2639	0.358999	-1.47795
ENSG00000259306	9	2	0.222222	-2.16993		ENSG00000099721	0	5	2.5	1	0	0.5	0.2	-2.32193		ENSG00000123689	250	839	544.5	86	29	57.5	0.105601	-3.2433			ENSG00000205669	0	7	0	1	0.142857	-2.80735		ENSG00000099998	22	351	37	46	0.22252	-2.16799			ENSG00000049540	107	97	0.906542	-0.141554
ENSG00000259905	9	2	0.222222	-2.16993		ENSG00000100253	2	3	2.5	1	0	0.5	0.2	-2.32193		ENSG00000198502	61	204	132.5	18	10	14	0.10566	-3.24249			ENSG00000205976	7	0	0	1	0.142857	-2.80735		ENSG00000091129	350	13	10	71	0.22314	-2.16398			ENSG00000049541	7385	2850	0.385917	-1.37364
ENSG00000262370	9	2	0.222222	-2.16993		ENSG00000120337	0	5	2.5	1	0	0.5	0.2	-2.32193		ENSG00000196139	130	352	241	15	36	25.5	0.105809	-3.24046			ENSG00000215165	0	7	0	1	0.142857	-2.80735		ENSG00000100095	107	5	16	9	0.223214	-2.1635			ENSG00000049618	1325	2355	1.77736	0.829735
ENSG00000262434	9	2	0.222222	-2.16993		ENSG00000135100	3	2	2.5	1	0	0.5	0.2	-2.32193		ENSG00000241644	66	727	396.5	43	41	42	0.105927	-3.23886			ENSG00000215875	2	12	2	0	0.142857	-2.80735		ENSG00000136244	102	1	1	22	0.223301	-2.16294			ENSG00000049656	2770	1818	0.656318	-0.607534
ENSG00000263126	27	6	0.222222	-2.16993		ENSG00000140465	5	0	2.5	1	0	0.5	0.2	-2.32193		ENSG00000142408	30	36	33	1	6	3.5	0.106061	-3.23704			ENSG00000224977	0	7	1	0	0.142857	-2.80735		ENSG00000175556	60	7	4	11	0.223881	-2.1592			ENSG00000049759	671	1876	2.79583	1.48328
ENSG00000267583	9	2	0.222222	-2.16993		ENSG00000157423	60	25	42.5	13	4	8.5	0.2	-2.32193		ENSG00000125810	189	1439	814	147	26	86.5	0.106265	-3.23426			ENSG00000225578	5	2	0	1	0.142857	-2.80735		ENSG00000286277	42	16	6	7	0.224138	-2.15754			ENSG00000049768	11	27	2.45455	1.29546
ENSG00000268670	9	2	0.222222	-2.16993		ENSG00000159904	5	0	2.5	1	0	0.5	0.2	-2.32193		ENSG00000249421	56	38	47	6	4	5	0.106383	-3.23266			ENSG00000226539	2	12	0	2	0.142857	-2.80735		ENSG00000186470	16	149	15	22	0.224242	-2.15687			ENSG00000049769	104	165	1.58654	0.665882
ENSG00000269694	9	2	0.222222	-2.16993		ENSG00000162391	3	7	5	0	2	1	0.2	-2.32193		ENSG00000187699	152	280	216	30	16	23	0.106481	-3.23133			ENSG00000227115	7	0	0	1	0.142857	-2.80735		ENSG00000107165	77	417	73	38	0.224696	-2.15395			ENSG00000049860	4681	3432	0.733177	-0.447767
ENSG00000272529	9	2	0.222222	-2.16993		ENSG00000162624	9	1	5	2	0	1	0.2	-2.32193		ENSG00000154269	2	26	14	2	1	1.5	0.107143	-3.22239			ENSG00000227706	7	0	0	1	0.142857	-2.80735		ENSG00000125787	21	19	4	5	0.225	-2.152			ENSG00000049883	927	615	0.66343	-0.591983
ENSG00000272663	9	2	0.222222	-2.16993		ENSG00000162630	2	3	2.5	1	0	0.5	0.2	-2.32193		ENSG00000278195	4	24	14	2	1	1.5	0.107143	-3.22239			ENSG00000230630	3	11	2	0	0.142857	-2.80735		ENSG00000079931	806	5222	1274	85	0.225448	-2.14913			ENSG00000050030	12	48	4	2
ENSG00000277511	9	2	0.222222	-2.16993		ENSG00000170044	0	10	5	2	0	1	0.2	-2.32193		ENSG00000287516	7	21	14	3	0	1.5	0.107143	-3.22239			ENSG00000231256	1	6	1	0	0.142857	-2.80735		ENSG00000222019	20	11	0	7	0.225806	-2.14684			ENSG00000050130	4307	1876	0.43557	-1.19902
ENSG00000278499	9	2	0.222222	-2.16993		ENSG00000173662	1	4	2.5	1	0	0.5	0.2	-2.32193		ENSG00000128917	16	133	74.5	12	4	8	0.107383	-3.21917			ENSG00000231424	11	66	3	8	0.142857	-2.80735		ENSG00000145423	8	288	64	3	0.226351	-2.14336			ENSG00000050165	1100	1701	1.54636	0.62888
ENSG00000278630	9	2	0.222222	-2.16993		ENSG00000174912	7	3	5	2	0	1	0.2	-2.32193		ENSG00000119125	49	72	60.5	9	4	6.5	0.107438	-3.21842			ENSG00000231638	14	0	0	2	0.142857	-2.80735		ENSG00000166206	983	343	63	238	0.226998	-2.13925			ENSG00000050327	39	60	1.53846	0.621488
ENSG00000278743	9	2	0.222222	-2.16993		ENSG00000176268	0	5	2.5	1	0	0.5	0.2	-2.32193		ENSG00000247516	281	184	232.5	21	29	25	0.107527	-3.21723			ENSG00000231652	0	7	1	0	0.142857	-2.80735		ENSG00000169330	1533	104	141	231	0.227245	-2.13768			ENSG00000050344	1514	2723	1.79855	0.846832
ENSG00000278952	9	2	0.222222	-2.16993		ENSG00000180481	5	0	2.5	1	0	0.5	0.2	-2.32193		ENSG00000066248	202	504	353	63	13	38	0.107649	-3.2156			ENSG00000232303	8	6	2	0	0.142857	-2.80735		ENSG00000111339	3	63	1	14	0.227273	-2.1375			ENSG00000050393	2843	1955	0.687654	-0.540245
ENSG00000280039	9	2	0.222222	-2.16993		ENSG00000196071	8	2	5	2	0	1	0.2	-2.32193		ENSG00000133477	535	1527	1031	101	122	111.5	0.108147	-3.20893			ENSG00000233577	7	0	0	1	0.142857	-2.80735		ENSG00000170959	42	257	47	21	0.227425	-2.13654			ENSG00000050405	2019	1828	0.905399	-0.143375
ENSG00000285834	9	2	0.222222	-2.16993		ENSG00000197670	3	7	5	2	0	1	0.2	-2.32193		ENSG00000198670	24	142	83	8	10	9	0.108434	-3.20511			ENSG00000233754	15	6	0	3	0.142857	-2.80735		ENSG00000189129	98	803	177	29	0.228635	-2.12888			ENSG00000050426	3316	1653	0.498492	-1.00436
ENSG00000287439	9	2	0.222222	-2.16993		ENSG00000198758	4	6	5	2	0	1	0.2	-2.32193		ENSG00000232774	54	327	190.5	10	32	21	0.110236	-3.18133			ENSG00000234181	3	4	0	1	0.142857	-2.80735		ENSG00000186479	49	472	105	15	0.230326	-2.11825			ENSG00000050438	154	304	1.97403	0.981141
ENSG00000165300	247	55	0.222672	-2.16701		ENSG00000204666	2	3	2.5	1	0	0.5	0.2	-2.32193		ENSG00000112769	3982	552	2267	440	60	250	0.110278	-3.18078			ENSG00000236078	0	7	1	0	0.142857	-2.80735		ENSG00000062096	5	8	0	3	0.230769	-2.11548			ENSG00000050555	756	2081	2.75265	1.46082
ENSG00000136574	170	38	0.223529	-2.16146		ENSG00000204962	33	22	27.5	10	1	5.5	0.2	-2.32193		ENSG00000129988	2	43	22.5	5	0	2.5	0.111111	-3.16993			ENSG00000249776	7	0	1	0	0.142857	-2.80735		ENSG00000124302	11	2	0	3	0.230769	-2.11548			ENSG00000050628	22	6	0.272727	-1.87447
ENSG00000113303	31	7	0.225806	-2.14684		ENSG00000205177	0	5	2.5	1	0	0.5	0.2	-2.32193		ENSG00000139874	4	14	9	0	2	1	0.111111	-3.16993			ENSG00000251468	7	0	0	1	0.142857	-2.80735		ENSG00000134640	25	1	5	1	0.230769	-2.11548			ENSG00000050730	0	0	#DIV/0!	#DIV/0!
ENSG00000138641	31	7	0.225806	-2.14684		ENSG00000207088	1	4	2.5	1	0	0.5	0.2	-2.32193		ENSG00000177133	28	26	27	4	2	3	0.111111	-3.16993			ENSG00000254416	14	0	0	2	0.142857	-2.80735		ENSG00000142973	1	12	0	3	0.230769	-2.11548			ENSG00000050748	3235	2584	0.798764	-0.32416
ENSG00000143184	31	7	0.225806	-2.14684		ENSG00000213514	3	2	2.5	0	1	0.5	0.2	-2.32193		ENSG00000179520	11	16	13.5	3	0	1.5	0.111111	-3.16993			ENSG00000255007	0	7	1	0	0.142857	-2.80735		ENSG00000185156	98	32	3	27	0.230769	-2.11548			ENSG00000050767	774	719	0.928941	-0.106342
ENSG00000159648	31	7	0.225806	-2.14684		ENSG00000213560	4	1	2.5	1	0	0.5	0.2	-2.32193		ENSG00000186743	2	7	4.5	1	0	0.5	0.111111	-3.16993			ENSG00000257817	7	0	1	0	0.142857	-2.80735		ENSG00000186766	13	0	1	2	0.230769	-2.11548			ENSG00000050820	47	225	4.78723	2.25919
ENSG00000198590	62	14	0.225806	-2.14684		ENSG00000213740	4	6	5	1	1	1	0.2	-2.32193		ENSG00000205106	8	1	4.5	1	0	0.5	0.111111	-3.16993			ENSG00000258571	4	3	1	0	0.142857	-2.80735		ENSG00000251023	11	2	2	1	0.230769	-2.11548			ENSG00000051009	305	1078	3.53443	1.82148
ENSG00000283877	31	7	0.225806	-2.14684		ENSG00000215086	2	3	2.5	1	0	0.5	0.2	-2.32193		ENSG00000213045	4	5	4.5	1	0	0.5	0.111111	-3.16993			ENSG00000258603	4	3	0	1	0.142857	-2.80735		ENSG00000269720	7	19	2	4	0.230769	-2.11548			ENSG00000051108	926	628	0.678186	-0.560248
ENSG00000128011	53	12	0.226415	-2.14296		ENSG00000223770	5	0	2.5	1	0	0.5	0.2	-2.32193		ENSG00000213864	13	5	9	0	2	1	0.111111	-3.16993			ENSG00000259130	1	13	0	2	0.142857	-2.80735		ENSG00000270001	6	7	3	0	0.230769	-2.11548			ENSG00000051128	362	407	1.12431	0.169039
ENSG00000278709	53	12	0.226415	-2.14296		ENSG00000224208	1	4	2.5	0	1	0.5	0.2	-2.32193		ENSG00000215057	6	3	4.5	1	0	0.5	0.111111	-3.16993			ENSG00000259591	5	2	1	0	0.142857	-2.80735		ENSG00000136546	90	1794	413	22	0.230892	-2.11471			ENSG00000051180	2660	1115	0.419173	-1.25438
ENSG00000287016	22	5	0.227273	-2.1375		ENSG00000224222	3	7	5	2	0	1	0.2	-2.32193		ENSG00000229056	7	11	9	1	1	1	0.111111	-3.16993			ENSG00000259810	7	0	1	0	0.142857	-2.80735		ENSG00000170290	127	2196	521	17	0.231597	-2.11031			ENSG00000051341	1369	1240	0.905771	-0.142782
ENSG00000124635	35	8	0.228571	-2.12928		ENSG00000225406	0	5	2.5	0	1	0.5	0.2	-2.32193		ENSG00000231424	10	71	40.5	6	3	4.5	0.111111	-3.16993			ENSG00000271329	1	6	0	1	0.142857	-2.80735		ENSG00000152207	1187	268	238	99	0.231615	-2.1102			ENSG00000051382	1522	2961	1.94547	0.960116
ENSG00000173401	35	8	0.228571	-2.12928		ENSG00000225805	4	1	2.5	1	0	0.5	0.2	-2.32193		ENSG00000233577	4	5	4.5	1	0	0.5	0.111111	-3.16993			ENSG00000272574	9	12	1	2	0.142857	-2.80735		ENSG00000100767	253	473	36	133	0.232782	-2.10295			ENSG00000051523	3740	1767	0.47246	-1.08174
ENSG00000213612	35	8	0.228571	-2.12928		ENSG00000225871	4	1	2.5	1	0	0.5	0.2	-2.32193		ENSG00000234513	6	3	4.5	0	1	0.5	0.111111	-3.16993			ENSG00000276434	7	0	0	1	0.142857	-2.80735		ENSG00000164082	76	521	109	30	0.232831	-2.10265			ENSG00000051596	660	257	0.389394	-1.3607
ENSG00000184260	26	6	0.230769	-2.11548		ENSG00000227581	1	4	2.5	1	0	0.5	0.2	-2.32193		ENSG00000237118	82	62	72	7	9	8	0.111111	-3.16993			ENSG00000279144	6	1	1	0	0.142857	-2.80735		ENSG00000038295	11	289	54	16	0.233333	-2.09954			ENSG00000051620	5223	4228	0.809496	-0.304903
ENSG00000267213	26	6	0.230769	-2.11548		ENSG00000227765	4	1	2.5	1	0	0.5	0.2	-2.32193		ENSG00000245248	168	57	112.5	20	5	12.5	0.111111	-3.16993			ENSG00000279261	0	7	1	0	0.142857	-2.80735		ENSG00000144834	6	24	7	0	0.233333	-2.09954			ENSG00000051825	1988	1486	0.747485	-0.419884
ENSG00000279601	26	6	0.230769	-2.11548		ENSG00000228399	1	4	2.5	1	0	0.5	0.2	-2.32193		ENSG00000247381	6	3	4.5	1	0	0.5	0.111111	-3.16993			ENSG00000279469	0	7	1	0	0.142857	-2.80735		ENSG00000161905	15	777	148	37	0.233586	-2.09798			ENSG00000052126	3873	3846	0.993029	-0.0100927
ENSG00000219626	43	10	0.232558	-2.10434		ENSG00000228787	5	0	2.5	1	0	0.5	0.2	-2.32193		ENSG00000249740	4	5	4.5	0	1	0.5	0.111111	-3.16993			ENSG00000280152	0	14	1	1	0.142857	-2.80735		ENSG00000284734	29	86	12	15	0.234783	-2.0906			ENSG00000052344	333	1970	5.91592	2.5646
ENSG00000237248	30	7	0.233333	-2.09954		ENSG00000229739	10	10	10	4	0	2	0.2	-2.32193		ENSG00000251031	8	1	4.5	1	0	0.5	0.111111	-3.16993			ENSG00000280423	6	1	0	1	0.142857	-2.80735		ENSG00000147614	510	13	72	51	0.235182	-2.08815			ENSG00000052723	2670	2040	0.764045	-0.388271
ENSG00000259363	30	7	0.233333	-2.09954		ENSG00000229816	3	7	5	2	0	1	0.2	-2.32193		ENSG00000258033	4	5	4.5	0	1	0.5	0.111111	-3.16993			ENSG00000280435	0	7	1	0	0.142857	-2.80735		ENSG00000134398	23	11	4	4	0.235294	-2.08746			ENSG00000052749	600	1137	1.895	0.922198
ENSG00000272205	55	13	0.236364	-2.08092		ENSG00000229873	3	2	2.5	1	0	0.5	0.2	-2.32193		ENSG00000258694	4	5	4.5	1	0	0.5	0.111111	-3.16993			ENSG00000283453	3	11	1	1	0.142857	-2.80735		ENSG00000134443	1	16	2	2	0.235294	-2.08746			ENSG00000052795	175	300	1.71429	0.777608
ENSG00000258018	21	5	0.238095	-2.07039		ENSG00000230550	2	3	2.5	1	0	0.5	0.2	-2.32193		ENSG00000259203	0	18	9	2	0	1	0.111111	-3.16993			ENSG00000287101	21	0	0	3	0.142857	-2.80735		ENSG00000254929	9	8	2	2	0.235294	-2.08746			ENSG00000052802	6713	2913	0.433934	-1.20445
ENSG00000286522	21	5	0.238095	-2.07039		ENSG00000230750	4	1	2.5	0	1	0.5	0.2	-2.32193		ENSG00000267009	2	7	4.5	0	1	0.5	0.111111	-3.16993			ENSG00000287434	12	2	0	2	0.142857	-2.80735		ENSG00000260469	7	94	20	4	0.237624	-2.07325			ENSG00000052841	4095	4897	1.19585	0.258035
ENSG00000204620	50	12	0.24	-2.05889		ENSG00000231125	5	0	2.5	1	0	0.5	0.2	-2.32193		ENSG00000272141	2	7	4.5	1	0	0.5	0.111111	-3.16993			ENSG00000289339	0	7	0	1	0.142857	-2.80735		ENSG00000170209	13	29	5	5	0.238095	-2.07039			ENSG00000052850	0	3	#DIV/0!	#DIV/0!
ENSG00000237676	25	6	0.24	-2.05889		ENSG00000231169	2	3	2.5	0	1	0.5	0.2	-2.32193		ENSG00000273483	9	9	9	2	0	1	0.111111	-3.16993			ENSG00000131981	189	3893	532	53	0.143312	-2.80277		ENSG00000206384	821	4869	1301	54	0.238137	-2.07014			ENSG00000053108	117	115	0.982906	-0.0248747
ENSG00000276116	25	6	0.24	-2.05889		ENSG00000231393	5	0	2.5	1	0	0.5	0.2	-2.32193		ENSG00000275613	8	1	4.5	1	0	0.5	0.111111	-3.16993			ENSG00000188906	75	462	63	14	0.143389	-2.80199		ENSG00000141013	386	365	84	95	0.238349	-2.06885			ENSG00000053254	980	1671	1.7051	0.769858
ENSG00000262267	33	8	0.242424	-2.04439		ENSG00000232489	5	0	2.5	1	0	0.5	0.2	-2.32193		ENSG00000277775	1	8	4.5	1	0	0.5	0.111111	-3.16993			ENSG00000158764	423	78	7	65	0.143713	-2.79874		ENSG00000009709	90	19	9	17	0.238532	-2.06774			ENSG00000053328	9	61	6.77778	2.76081
ENSG00000129437	37	9	0.243243	-2.03953		ENSG00000232713	3	2	2.5	1	0	0.5	0.2	-2.32193		ENSG00000278588	2	7	4.5	0	1	0.5	0.111111	-3.16993			ENSG00000198502	21	104	9	9	0.144	-2.79586		ENSG00000103490	49	22	12	5	0.239437	-2.06228			ENSG00000053371	3344	1457	0.435706	-1.19857
ENSG00000259439	37	9	0.243243	-2.03953		ENSG00000232756	0	5	2.5	1	0	0.5	0.2	-2.32193		ENSG00000285938	4	14	9	2	0	1	0.111111	-3.16993			ENSG00000149418	430	0	0	62	0.144186	-2.794		ENSG00000184292	16	176	31	15	0.239583	-2.0614			ENSG00000053372	6614	2295	0.346991	-1.52703
ENSG00000117834	105	26	0.247619	-2.01381		ENSG00000233220	1	4	2.5	1	0	0.5	0.2	-2.32193		ENSG00000289500	3	15	9	2	0	1	0.111111	-3.16993			ENSG00000171631	310	313	30	60	0.144462	-2.79124		ENSG00000253706	262	179	73	33	0.240363	-2.05671			ENSG00000053438	2056	1867	0.908074	-0.139118
ENSG00000047662	4	1	0.25	-2		ENSG00000234418	4	1	2.5	1	0	0.5	0.2	-2.32193		ENSG00000289566	5	13	9	0	2	1	0.111111	-3.16993			ENSG00000241388	69	0	0	10	0.144928	-2.7866		ENSG00000226329	98	6	15	10	0.240385	-2.05658			ENSG00000053501	614	350	0.570033	-0.810884
ENSG00000057468	4	1	0.25	-2		ENSG00000234685	26	4	15	4	2	3	0.2	-2.32193		ENSG00000291044	16	2	9	2	0	1	0.111111	-3.16993			ENSG00000198691	38	272	37	8	0.145161	-2.78427		ENSG00000116981	5	24	3	4	0.241379	-2.05063			ENSG00000053524	224	500	2.23214	1.15843
ENSG00000070601	4	1	0.25	-2		ENSG00000235138	4	1	2.5	0	1	0.5	0.2	-2.32193		ENSG00000101194	136	751	443.5	46	53	49.5	0.111612	-3.16343			ENSG00000243955	113	11	13	5	0.145161	-2.78427		ENSG00000164411	17	12	3	4	0.241379	-2.05063			ENSG00000053702	20	28	1.4	0.485427
ENSG00000079112	4	1	0.25	-2		ENSG00000235207	2	8	5	1	1	1	0.2	-2.32193		ENSG00000064201	150	91	120.5	16	11	13.5	0.112033	-3.158			ENSG00000075673	96	0	3	11	0.145833	-2.77761		ENSG00000120057	678	15368	2555	1324	0.241742	-2.04846			ENSG00000053747	4	24	6	2.58496
ENSG00000091879	4	1	0.25	-2		ENSG00000235749	4	1	2.5	1	0	0.5	0.2	-2.32193		ENSG00000168032	105	144	124.5	25	3	14	0.11245	-3.15265			ENSG00000224063	32	9	3	3	0.146341	-2.77259		ENSG00000173077	0	33	4	4	0.242424	-2.04439			ENSG00000053770	1949	2053	1.05336	0.0749995
ENSG00000104879	4	1	0.25	-2		ENSG00000237609	12	3	7.5	0	3	1.5	0.2	-2.32193		ENSG00000198523	2645	727	1686	271	109	190	0.112693	-3.14953			ENSG00000232023	22	19	3	3	0.146341	-2.77259		ENSG00000272282	33	0	1	7	0.242424	-2.04439			ENSG00000053900	1705	1292	0.757771	-0.400166
ENSG00000113073	4	1	0.25	-2		ENSG00000237788	4	1	2.5	0	1	0.5	0.2	-2.32193		ENSG00000186732	7	46	26.5	5	1	3	0.113208	-3.14296			ENSG00000283051	27	14	4	2	0.146341	-2.77259		ENSG00000117228	37	20	4	10	0.245614	-2.02554			ENSG00000053918	1	57	57	5.83289
ENSG00000117601	4	1	0.25	-2		ENSG00000237836	3	2	2.5	1	0	0.5	0.2	-2.32193		ENSG00000172818	63	219	141	14	18	16	0.113475	-3.13955			ENSG00000255418	60	1	6	3	0.147541	-2.76081		ENSG00000164129	378	16	11	86	0.246193	-2.02214			ENSG00000054116	4243	1998	0.470893	-1.08653
ENSG00000121871	52	13	0.25	-2		ENSG00000238228	8	2	5	2	0	1	0.2	-2.32193		ENSG00000102048	15	73	44	6	4	5	0.113636	-3.1375			ENSG00000115474	14	128	19	2	0.147887	-2.75743		ENSG00000189045	73	8	4	16	0.246914	-2.01792			ENSG00000054118	6948	9013	1.29721	0.37541
ENSG00000123999	12	3	0.25	-2		ENSG00000239405	8	7	7.5	0	3	1.5	0.2	-2.32193		ENSG00000157551	8	36	22	0	5	2.5	0.113636	-3.1375			ENSG00000104321	53	1	2	6	0.148148	-2.75489		ENSG00000125355	8	439	70	41	0.248322	-2.00972			ENSG00000054148	2485	1034	0.416097	-1.26501
ENSG00000124097	4	1	0.25	-2		ENSG00000240048	3	2	2.5	0	1	0.5	0.2	-2.32193		ENSG00000108551	391	1048	719.5	101	63	82	0.113968	-3.1333			ENSG00000277541	1	80	11	1	0.148148	-2.75489		ENSG00000148702	2606	52	12	649	0.248683	-2.00762			ENSG00000054179	8	194	24.25	4.59991
ENSG00000133246	4	1	0.25	-2		ENSG00000240729	1	4	2.5	1	0	0.5	0.2	-2.32193		ENSG00000169174	89	1145	617	41	100	70.5	0.114263	-3.12958			ENSG00000182667	32	1992	265	35	0.148221	-2.75417		ENSG00000054179	32	0	5	3	0.25	-2			ENSG00000054219	19	19	1	0
ENSG00000136750	4	1	0.25	-2		ENSG00000241057	4	1	2.5	1	0	0.5	0.2	-2.32193		ENSG00000213203	7	28	17.5	4	0	2	0.114286	-3.12928			ENSG00000140563	230	835	104	54	0.148357	-2.75286		ENSG00000054219	8	0	0	2	0.25	-2			ENSG00000054267	1993	2295	1.15153	0.203552
ENSG00000140675	4	1	0.25	-2		ENSG00000245059	2	3	2.5	1	0	0.5	0.2	-2.32193		ENSG00000203883	32	99	65.5	9	6	7.5	0.114504	-3.12653			ENSG00000186407	496	2413	75	357	0.148505	-2.75142		ENSG00000075290	4	0	0	1	0.25	-2			ENSG00000054277	58	79	1.36207	0.4458
ENSG00000144481	4	1	0.25	-2		ENSG00000248714	1	4	2.5	1	0	0.5	0.2	-2.32193		ENSG00000165995	2167	567	1367	226	89	157.5	0.115216	-3.11759			ENSG00000139344	89	5	7	7	0.148936	-2.74723		ENSG00000076662	1	3	0	1	0.25	-2			ENSG00000054282	295	183	0.620339	-0.688871
ENSG00000145721	4	1	0.25	-2		ENSG00000248840	4	1	2.5	1	0	0.5	0.2	-2.32193		ENSG00000205436	89	154	121.5	25	3	14	0.115226	-3.11746			ENSG00000147081	22	138	12	12	0.15	-2.73697		ENSG00000087128	4	0	0	1	0.25	-2			ENSG00000054356	7	37	5.28571	2.4021
ENSG00000154589	4	1	0.25	-2		ENSG00000249379	0	5	2.5	0	1	0.5	0.2	-2.32193		ENSG00000175329	205	523	364	48	36	42	0.115385	-3.11548			ENSG00000224417	2	18	1	2	0.15	-2.73697		ENSG00000087494	3	1	1	0	0.25	-2			ENSG00000054392	12	32	2.66667	1.41504
ENSG00000162998	32	8	0.25	-2		ENSG00000249626	5	0	2.5	1	0	0.5	0.2	-2.32193		ENSG00000254298	44	34	39	6	3	4.5	0.115385	-3.11548			ENSG00000258788	3	17	3	0	0.15	-2.73697		ENSG00000092345	1	3	1	0	0.25	-2			ENSG00000054523	1981	4151	2.09541	1.06723
ENSG00000163126	4	1	0.25	-2		ENSG00000250959	2	3	2.5	1	0	0.5	0.2	-2.32193		ENSG00000226015	64	239	151.5	21	14	17.5	0.115512	-3.11389			ENSG00000262179	4	16	0	3	0.15	-2.73697		ENSG00000100336	1	7	2	0	0.25	-2			ENSG00000054598	4531	2782	0.613992	-0.703707
ENSG00000163794	12	3	0.25	-2		ENSG00000253966	5	0	2.5	1	0	0.5	0.2	-2.32193		ENSG00000188643	1726	8900	5313	546	683	614.5	0.11566	-3.11204			ENSG00000277496	17	3	3	0	0.15	-2.73697		ENSG00000100373	26	10	0	9	0.25	-2			ENSG00000054611	707	882	1.24752	0.319068
ENSG00000166743	4	1	0.25	-2		ENSG00000254213	2	3	2.5	1	0	0.5	0.2	-2.32193		ENSG00000287097	97	41	69	16	0	8	0.115942	-3.10852			ENSG00000100767	417	173	75	14	0.150847	-2.72884		ENSG00000101812	3	5	0	2	0.25	-2			ENSG00000054654	1206	4900	4.06302	2.02255
ENSG00000174348	4	1	0.25	-2		ENSG00000254238	5	0	2.5	1	0	0.5	0.2	-2.32193		ENSG00000074317	39	4	21.5	2	3	2.5	0.116279	-3.10434			ENSG00000154162	40	13	4	4	0.150943	-2.72792		ENSG00000104783	0	4	1	0	0.25	-2			ENSG00000054690	546	1768	3.2381	1.69515
ENSG00000176919	4	1	0.25	-2		ENSG00000254596	5	0	2.5	0	1	0.5	0.2	-2.32193		ENSG00000259666	18	25	21.5	4	1	2.5	0.116279	-3.10434			ENSG00000112936	210	1519	136	125	0.150954	-2.72782		ENSG00000105122	4	0	0	1	0.25	-2			ENSG00000054793	396	923	2.33081	1.22083
ENSG00000183423	4	1	0.25	-2		ENSG00000255319	4	1	2.5	1	0	0.5	0.2	-2.32193		ENSG00000165646	20	134	77	8	10	9	0.116883	-3.09686			ENSG00000116771	411	26	45	21	0.15103	-2.7271		ENSG00000115598	4	0	0	1	0.25	-2			ENSG00000054938	1	9	9	3.16993
ENSG00000183604	4	1	0.25	-2		ENSG00000255399	17	3	10	0	4	2	0.2	-2.32193		ENSG00000137463	779	170	474.5	85	26	55.5	0.116965	-3.09585			ENSG00000236532	524	290	100	23	0.151106	-2.72637		ENSG00000117322	4	0	0	1	0.25	-2			ENSG00000054965	565	1241	2.19646	1.13518
ENSG00000183638	4	1	0.25	-2		ENSG00000255883	2	3	2.5	0	1	0.5	0.2	-2.32193		ENSG00000134817	635	4759	2697	509	125	317	0.117538	-3.0888			ENSG00000182836	1074	5	4	160	0.151993	-2.71793		ENSG00000129451	0	4	1	0	0.25	-2			ENSG00000054967	148	220	1.48649	0.571906
ENSG00000184895	4	1	0.25	-2		ENSG00000257335	4	1	2.5	1	0	0.5	0.2	-2.32193		ENSG00000127831	1673	5707	3690	483	385	434	0.117615	-3.08785			ENSG00000180616	326	22	12	41	0.152299	-2.71502		ENSG00000132164	4	0	1	0	0.25	-2			ENSG00000054983	1287	1465	1.13831	0.186889
ENSG00000186312	4	1	0.25	-2		ENSG00000259676	6	4	5	2	0	1	0.2	-2.32193		ENSG00000117090	0	17	8.5	2	0	1	0.117647	-3.08746			ENSG00000276170	8	129	20	1	0.153285	-2.70571		ENSG00000138892	1	3	1	0	0.25	-2			ENSG00000055044	13291	3782	0.284553	-1.81323
ENSG00000188163	4	1	0.25	-2		ENSG00000266578	3	7	5	2	0	1	0.2	-2.32193		ENSG00000137090	0	17	8.5	2	0	1	0.117647	-3.08746			ENSG00000125285	26	0	0	4	0.153846	-2.70044		ENSG00000140274	4	0	1	0	0.25	-2			ENSG00000055070	2647	3563	1.34605	0.428734
ENSG00000188167	12	3	0.25	-2		ENSG00000267131	4	1	2.5	1	0	0.5	0.2	-2.32193		ENSG00000139344	53	236	144.5	24	10	17	0.117647	-3.08746			ENSG00000130675	64	1	1	9	0.153846	-2.70044		ENSG00000141497	4	0	1	0	0.25	-2			ENSG00000055118	69	149	2.15942	1.11064
ENSG00000188365	4	1	0.25	-2		ENSG00000267612	3	2	2.5	1	0	0.5	0.2	-2.32193		ENSG00000140798	2	15	8.5	0	2	1	0.117647	-3.08746			ENSG00000163840	102	340	54	14	0.153846	-2.70044		ENSG00000145113	4	0	0	1	0.25	-2			ENSG00000055130	6529	3859	0.591055	-0.758635
ENSG00000188897	4	1	0.25	-2		ENSG00000268282	3	2	2.5	0	1	0.5	0.2	-2.32193		ENSG00000171643	9	8	8.5	2	0	1	0.117647	-3.08746			ENSG00000185640	13	0	0	2	0.153846	-2.70044		ENSG00000145879	3	1	0	1	0.25	-2			ENSG00000055147	1169	720	0.615911	-0.699206
ENSG00000196114	4	1	0.25	-2		ENSG00000269815	5	5	5	2	0	1	0.2	-2.32193		ENSG00000179477	13	4	8.5	2	0	1	0.117647	-3.08746			ENSG00000185972	22	4	1	3	0.153846	-2.70044		ENSG00000149735	1	3	0	1	0.25	-2			ENSG00000055163	363	1845	5.08264	2.34558
ENSG00000197769	4	1	0.25	-2		ENSG00000271646	6	4	5	2	0	1	0.2	-2.32193		ENSG00000239911	8	26	17	1	3	2	0.117647	-3.08746			ENSG00000186160	13	0	1	1	0.153846	-2.70044		ENSG00000155622	0	4	1	0	0.25	-2			ENSG00000055208	2782	3931	1.41301	0.498774
ENSG00000199322	4	1	0.25	-2		ENSG00000273448	2	3	2.5	1	0	0.5	0.2	-2.32193		ENSG00000258867	5	12	8.5	0	2	1	0.117647	-3.08746			ENSG00000224635	1	12	1	1	0.153846	-2.70044		ENSG00000155886	50	10	12	3	0.25	-2			ENSG00000055211	1312	760	0.579268	-0.787696
ENSG00000202314	24	6	0.25	-2		ENSG00000275576	0	5	2.5	1	0	0.5	0.2	-2.32193		ENSG00000267174	12	5	8.5	2	0	1	0.117647	-3.08746			ENSG00000232780	0	13	0	2	0.153846	-2.70044		ENSG00000159263	4	0	0	1	0.25	-2			ENSG00000055332	1329	1714	1.28969	0.367026
ENSG00000204767	4	1	0.25	-2		ENSG00000277662	1	4	2.5	1	0	0.5	0.2	-2.32193		ENSG00000269526	5	12	8.5	1	1	1	0.117647	-3.08746			ENSG00000251023	10	3	0	2	0.153846	-2.70044		ENSG00000161609	4	0	1	0	0.25	-2			ENSG00000055483	478	1468	3.07113	1.61877
ENSG00000205562	4	1	0.25	-2		ENSG00000277837	3	2	2.5	1	0	0.5	0.2	-2.32193		ENSG00000279464	3	14	8.5	0	2	1	0.117647	-3.08746			ENSG00000251435	13	0	0	2	0.153846	-2.70044		ENSG00000161911	0	4	0	1	0.25	-2			ENSG00000055609	512	1500	2.92969	1.55075
ENSG00000205746	4	1	0.25	-2		ENSG00000278153	2	3	2.5	1	0	0.5	0.2	-2.32193		ENSG00000206561	2789	893	1841	269	166	217.5	0.118142	-3.0814			ENSG00000256321	10	3	2	0	0.153846	-2.70044		ENSG00000163220	0	8	0	2	0.25	-2			ENSG00000055732	1071	1253	1.16993	0.226428
ENSG00000213128	4	1	0.25	-2		ENSG00000279254	5	0	2.5	1	0	0.5	0.2	-2.32193		ENSG00000236155	102	176	139	29	4	16.5	0.118705	-3.07455			ENSG00000260763	10	3	2	0	0.153846	-2.70044		ENSG00000169297	33	7	6	4	0.25	-2			ENSG00000055813	0	2	#DIV/0!	#DIV/0!
ENSG00000213307	4	1	0.25	-2		ENSG00000279727	25	5	15	6	0	3	0.2	-2.32193		ENSG00000177354	1094	143	618.5	64	83	73.5	0.118836	-3.07296			ENSG00000009950	156	6	0	25	0.154321	-2.69599		ENSG00000169877	4	0	1	0	0.25	-2			ENSG00000055917	5800	5371	0.926034	-0.110862
ENSG00000213413	4	1	0.25	-2		ENSG00000282885	14	6	10	4	0	2	0.2	-2.32193		ENSG00000112297	62	249	155.5	15	22	18.5	0.118971	-3.07132			ENSG00000119535	319	925	75	117	0.154341	-2.69581		ENSG00000170044	1	7	0	2	0.25	-2			ENSG00000055950	3351	1341	0.400179	-1.32128
ENSG00000213540	4	1	0.25	-2		ENSG00000283075	5	0	2.5	1	0	0.5	0.2	-2.32193		ENSG00000198759	13	29	21	2	3	2.5	0.119048	-3.07039			ENSG00000136048	88	558	61	39	0.154799	-2.69153		ENSG00000171102	1	11	3	0	0.25	-2			ENSG00000055955	0	10	#DIV/0!	#DIV/0!
ENSG00000213661	4	1	0.25	-2		ENSG00000283235	1	4	2.5	1	0	0.5	0.2	-2.32193		ENSG00000100351	244	199	221.5	29	24	26.5	0.119639	-3.06324			ENSG00000184292	81	119	18	13	0.155	-2.68966		ENSG00000174990	0	8	0	2	0.25	-2			ENSG00000055957	0	2	#DIV/0!	#DIV/0!
ENSG00000213711	4	1	0.25	-2		ENSG00000283635	0	5	2.5	1	0	0.5	0.2	-2.32193		ENSG00000253313	267	1018	642.5	72	82	77	0.119844	-3.06077			ENSG00000187045	33	12	5	2	0.155556	-2.6845		ENSG00000175170	9	15	5	1	0.25	-2			ENSG00000056050	3740	1758	0.470053	-1.0891
ENSG00000213860	12	3	0.25	-2		ENSG00000283638	2	18	10	4	0	2	0.2	-2.32193		ENSG00000167210	21	4	12.5	3	0	1.5	0.12	-3.05889			ENSG00000287778	17	28	3	4	0.155556	-2.6845		ENSG00000175664	0	4	1	0	0.25	-2			ENSG00000056097	3331	5387	1.61723	0.693527
ENSG00000214770	12	3	0.25	-2		ENSG00000284633	6	4	5	0	2	1	0.2	-2.32193		ENSG00000214212	15	10	12.5	2	1	1.5	0.12	-3.05889			ENSG00000286467	699	0	0	109	0.155937	-2.68096		ENSG00000177112	3	1	0	1	0.25	-2			ENSG00000056277	316	848	2.68354	1.42414
ENSG00000215198	4	1	0.25	-2		ENSG00000284654	1	4	2.5	1	0	0.5	0.2	-2.32193		ENSG00000228146	1	24	12.5	3	0	1.5	0.12	-3.05889			ENSG00000113327	236	123	22	34	0.155989	-2.68049		ENSG00000180043	2	2	1	0	0.25	-2			ENSG00000056291	75	39	0.52	-0.943416
ENSG00000215374	4	1	0.25	-2		ENSG00000287281	77	18	47.5	16	3	9.5	0.2	-2.32193		ENSG00000180044	62	46	54	9	4	6.5	0.12037	-3.05445			ENSG00000136160	776	1653	144	235	0.156031	-2.68009		ENSG00000180061	3	1	0	1	0.25	-2			ENSG00000056487	262	670	2.55725	1.35459
ENSG00000215910	4	1	0.25	-2		ENSG00000287430	1	4	2.5	1	0	0.5	0.2	-2.32193		ENSG00000286743	47	36	41.5	10	0	5	0.120482	-3.05311			ENSG00000038945	64	0	2	8	0.15625	-2.67807		ENSG00000180269	0	12	3	0	0.25	-2			ENSG00000056558	510	218	0.427451	-1.22617
ENSG00000219329	4	1	0.25	-2		ENSG00000287766	3	2	2.5	1	0	0.5	0.2	-2.32193		ENSG00000163687	9	49	29	2	5	3.5	0.12069	-3.05063			ENSG00000171388	59	5	6	4	0.15625	-2.67807		ENSG00000185130	1	3	1	0	0.25	-2			ENSG00000056586	2531	2268	0.896089	-0.158287
ENSG00000221844	4	1	0.25	-2		ENSG00000288070	10	0	5	2	0	1	0.2	-2.32193		ENSG00000197506	84	48	66	9	7	8	0.121212	-3.04439			ENSG00000068079	61	271	37	15	0.156627	-2.6746		ENSG00000185304	7	1	1	1	0.25	-2			ENSG00000056736	978	838	0.856851	-0.222884
ENSG00000225230	4	1	0.25	-2		ENSG00000288781	5	0	2.5	1	0	0.5	0.2	-2.32193		ENSG00000237767	0	33	16.5	1	3	2	0.121212	-3.04439			ENSG00000122733	131	105	26	11	0.15678	-2.67319		ENSG00000188765	2	2	0	1	0.25	-2			ENSG00000056972	379	765	2.01847	1.01326
ENSG00000225239	4	1	0.25	-2		ENSG00000289141	6	4	5	0	2	1	0.2	-2.32193		ENSG00000109205	271	190	230.5	33	23	28	0.121475	-3.04127			ENSG00000257185	31	20	2	6	0.156863	-2.67243		ENSG00000188822	1	3	0	1	0.25	-2			ENSG00000056998	1560	2986	1.9141	0.936668
ENSG00000225416	4	1	0.25	-2		ENSG00000289421	2	8	5	2	0	1	0.2	-2.32193		ENSG00000162367	127	480	303.5	58	16	37	0.121911	-3.0361			ENSG00000287558	15	55	7	4	0.157143	-2.66985		ENSG00000196242	1	3	0	1	0.25	-2			ENSG00000057019	4506	2976	0.660453	-0.598473
ENSG00000225518	12	3	0.25	-2		ENSG00000291194	4	1	2.5	1	0	0.5	0.2	-2.32193		ENSG00000228592	13	36	24.5	6	0	3	0.122449	-3.02975			ENSG00000109101	0	19	3	0	0.157895	-2.66297		ENSG00000196274	2	2	0	1	0.25	-2			ENSG00000057252	976	637	0.652664	-0.615588
ENSG00000226284	4	1	0.25	-2		ENSG00000116991	32702	3214	17958	2549	4701	3625	0.20186	-2.30857		ENSG00000187068	65	98	81.5	3	17	10	0.122699	-3.0268			ENSG00000143921	37	1	3	3	0.157895	-2.66297		ENSG00000197465	19	49	0	17	0.25	-2			ENSG00000057294	420	1067	2.54048	1.3451
ENSG00000226321	4	1	0.25	-2		ENSG00000080493	627	81	354	72	71	71.5	0.201977	-2.30773		ENSG00000149573	41	341	191	25	22	23.5	0.123037	-3.02284			ENSG00000184860	32	6	5	1	0.157895	-2.66297		ENSG00000198417	34	2	4	5	0.25	-2			ENSG00000057468	8	6	0.75	-0.415037
ENSG00000226389	4	1	0.25	-2		ENSG00000159307	1505	18	761.5	275	33	154	0.202232	-2.30591		ENSG00000073670	1134	348	741	115	68	91.5	0.123482	-3.01763			ENSG00000211695	0	19	3	0	0.157895	-2.66297		ENSG00000203995	44	4	4	8	0.25	-2			ENSG00000057593	81	44	0.54321	-0.880418
ENSG00000226439	4	1	0.25	-2		ENSG00000143199	86	3	44.5	16	2	9	0.202247	-2.30581		ENSG00000115507	109	116	112.5	21	7	14	0.124444	-3.00643			ENSG00000227678	6	13	2	1	0.157895	-2.66297		ENSG00000204264	4	0	1	0	0.25	-2			ENSG00000057608	27392	16542	0.603899	-0.727621
ENSG00000226840	4	1	0.25	-2		ENSG00000185774	88	0	44	13	5	9	0.204545	-2.28951		ENSG00000178947	804	2004	1404	264	87	175.5	0.125	-3			ENSG00000232063	10	9	3	0	0.157895	-2.66297		ENSG00000205325	1	7	2	0	0.25	-2			ENSG00000057657	308	1314	4.26623	2.09296
ENSG00000227256	4	1	0.25	-2		ENSG00000205562	37	7	22	9	0	4.5	0.204545	-2.28951		ENSG00000006611	26	62	44	5	6	5.5	0.125	-3			ENSG00000234377	17	2	0	3	0.157895	-2.66297		ENSG00000205358	3	1	0	1	0.25	-2			ENSG00000057663	3484	1376	0.394948	-1.34026
ENSG00000227598	12	3	0.25	-2		ENSG00000232104	29	15	22	9	0	4.5	0.204545	-2.28951		ENSG00000022556	3	5	4	1	0	0.5	0.125	-3			ENSG00000277196	34	4	3	3	0.157895	-2.66297		ENSG00000205716	4	0	0	1	0.25	-2			ENSG00000057704	72	104	1.44444	0.530515
ENSG00000228107	4	1	0.25	-2		ENSG00000156574	10274	303	5288.5	1601	564	1082.5	0.204689	-2.28849		ENSG00000105383	1	15	8	2	0	1	0.125	-3			ENSG00000183145	382	4	2	59	0.158031	-2.66172		ENSG00000209042	6	2	2	0	0.25	-2			ENSG00000057757	3519	2023	0.574879	-0.798669
ENSG00000228331	4	1	0.25	-2		ENSG00000152779	497	55	276	50	63	56.5	0.20471	-2.28835		ENSG00000108932	3	5	4	1	0	0.5	0.125	-3			ENSG00000099998	1	492	75	3	0.158215	-2.66004		ENSG00000211798	0	4	1	0	0.25	-2			ENSG00000057935	6877	5012	0.728806	-0.456393
ENSG00000229298	4	1	0.25	-2		ENSG00000106034	562	52	307	97	29	63	0.205212	-2.28481		ENSG00000112245	7	57	32	5	3	4	0.125	-3			ENSG00000002587	146	435	44	48	0.158348	-2.65883		ENSG00000213075	4	0	1	0	0.25	-2			ENSG00000058056	1289	1111	0.861908	-0.214393
ENSG00000229431	4	1	0.25	-2		ENSG00000182224	203	26	114.5	30	17	23.5	0.20524	-2.28461		ENSG00000115705	5	3	4	1	0	0.5	0.125	-3			ENSG00000228064	2	99	16	0	0.158416	-2.65821		ENSG00000213214	6	10	1	3	0.25	-2			ENSG00000058063	2599	1951	0.750673	-0.413743
ENSG00000229453	4	1	0.25	-2		ENSG00000108511	858	8	433	164	14	89	0.205543	-2.28249		ENSG00000131969	9	15	12	2	1	1.5	0.125	-3			ENSG00000185101	75	7	12	1	0.158537	-2.65711		ENSG00000213235	8	0	0	2	0.25	-2			ENSG00000058085	1069	866	0.810103	-0.303823
ENSG00000229605	4	1	0.25	-2		ENSG00000099204	20569	2910	11739.5	2048	2791	2419.5	0.206099	-2.27859		ENSG00000142583	10	46	28	3	4	3.5	0.125	-3			ENSG00000102287	125	1	11	9	0.15873	-2.65535		ENSG00000213399	2	2	0	1	0.25	-2			ENSG00000058091	1210	1702	1.40661	0.492224
ENSG00000229670	12	3	0.25	-2		ENSG00000123977	58	5	31.5	6	7	6.5	0.206349	-2.27684		ENSG00000144063	2	6	4	0	1	0.5	0.125	-3			ENSG00000113389	63	0	6	4	0.15873	-2.65535		ENSG00000213891	2	2	1	0	0.25	-2			ENSG00000058262	4195	6892	1.64291	0.716252
ENSG00000230148	32	8	0.25	-2		ENSG00000255974	26	3	14.5	6	0	3	0.206897	-2.27302		ENSG00000157335	1	15	8	2	0	1	0.125	-3			ENSG00000137960	60	3	0	10	0.15873	-2.65535		ENSG00000214561	2	6	2	0	0.25	-2			ENSG00000058272	3453	3861	1.11816	0.161124
ENSG00000230613	4	1	0.25	-2		ENSG00000279789	4	25	14.5	6	0	3	0.206897	-2.27302		ENSG00000170091	7	1	4	1	0	0.5	0.125	-3			ENSG00000289522	315	12	8	44	0.159021	-2.65271		ENSG00000214846	1	7	1	1	0.25	-2			ENSG00000058335	0	16	#DIV/0!	#DIV/0!
ENSG00000231605	12	3	0.25	-2		ENSG00000244586	132	94	113	21	26	23.5	0.207965	-2.26559		ENSG00000177465	9	15	12	0	3	1.5	0.125	-3			ENSG00000108798	36	39	9	3	0.16	-2.64386		ENSG00000214875	6	2	2	0	0.25	-2			ENSG00000058404	1	10	10	3.32193
ENSG00000233131	4	1	0.25	-2		ENSG00000198125	23	1	12	3	2	2.5	0.208333	-2.26303		ENSG00000184224	14	2	8	2	0	1	0.125	-3			ENSG00000196542	24	1	0	4	0.16	-2.64386		ENSG00000215256	1	3	0	1	0.25	-2			ENSG00000058453	279	887	3.17921	1.66867
ENSG00000233278	4	1	0.25	-2		ENSG00000060709	260	23	141.5	27	32	29.5	0.208481	-2.26202		ENSG00000185198	11	5	8	2	0	1	0.125	-3			ENSG00000222035	25	25	4	4	0.16	-2.64386		ENSG00000215817	18	6	4	2	0.25	-2			ENSG00000058600	355	571	1.60845	0.685672
ENSG00000233469	4	1	0.25	-2		ENSG00000237118	156	21	88.5	33	4	18.5	0.20904	-2.25815		ENSG00000189182	22	2	12	2	1	1.5	0.125	-3			ENSG00000287430	0	81	12	1	0.160494	-2.63941		ENSG00000218823	2	2	0	1	0.25	-2			ENSG00000058668	1089	3755	3.44812	1.78581
ENSG00000234109	4	1	0.25	-2		ENSG00000126950	470	104	287	75	45	60	0.209059	-2.25802		ENSG00000189186	1	7	4	0	1	0.5	0.125	-3			ENSG00000287385	3	140	15	8	0.160839	-2.63631		ENSG00000219257	4	0	0	1	0.25	-2			ENSG00000058673	1	9	9	3.16993
ENSG00000234345	4	1	0.25	-2		ENSG00000170390	37	6	21.5	9	0	4.5	0.209302	-2.25634		ENSG00000196209	0	24	12	1	2	1.5	0.125	-3			ENSG00000286277	87	0	1	13	0.16092	-2.63559		ENSG00000221518	4	0	0	1	0.25	-2			ENSG00000058729	4164	1473	0.353746	-1.49921
ENSG00000234692	52	13	0.25	-2		ENSG00000171116	42	20	31	11	2	6.5	0.209677	-2.25376		ENSG00000226677	8	0	4	1	0	0.5	0.125	-3			ENSG00000082438	2001	12538	2147	194	0.161015	-2.63473		ENSG00000222764	0	8	2	0	0.25	-2			ENSG00000058799	1604	1253	0.781172	-0.356288
ENSG00000234945	4	1	0.25	-2		ENSG00000158748	32	6	19	8	0	4	0.210526	-2.24793		ENSG00000227192	4	4	4	0	1	0.5	0.125	-3			ENSG00000175164	11	256	41	2	0.161049	-2.63443		ENSG00000223718	1	3	0	1	0.25	-2			ENSG00000058804	3674	3147	0.85656	-0.223374
ENSG00000235082	4	1	0.25	-2		ENSG00000179066	11	8	9.5	4	0	2	0.210526	-2.24793		ENSG00000228221	6	34	20	0	5	2.5	0.125	-3			ENSG00000119922	3	28	3	2	0.16129	-2.63227		ENSG00000224061	1	3	0	1	0.25	-2			ENSG00000058866	99	12	0.121212	-3.04439
ENSG00000235267	4	1	0.25	-2		ENSG00000243646	7	12	9.5	4	0	2	0.210526	-2.24793		ENSG00000235885	3	5	4	1	0	0.5	0.125	-3			ENSG00000161973	26	67	8	7	0.16129	-2.63227		ENSG00000224775	2	2	0	1	0.25	-2			ENSG00000059122	214	551	2.57477	1.36444
ENSG00000235513	4	1	0.25	-2		ENSG00000256139	19	0	9.5	4	0	2	0.210526	-2.24793		ENSG00000236165	2	6	4	0	1	0.5	0.125	-3			ENSG00000226964	4	27	4	1	0.16129	-2.63227		ENSG00000225092	4	0	1	0	0.25	-2			ENSG00000059145	51	215	4.21569	2.07577
ENSG00000235701	4	1	0.25	-2		ENSG00000272829	8	11	9.5	2	2	2	0.210526	-2.24793		ENSG00000240405	3	5	4	0	1	0.5	0.125	-3			ENSG00000234891	68	0	0	11	0.161765	-2.62803		ENSG00000225731	1	3	0	1	0.25	-2			ENSG00000059377	169	89	0.526627	-0.925146
ENSG00000235786	4	1	0.25	-2		ENSG00000287055	16	3	9.5	4	0	2	0.210526	-2.24793		ENSG00000245317	8	0	4	1	0	0.5	0.125	-3			ENSG00000112297	168	11	16	13	0.162011	-2.62583		ENSG00000226235	2	6	1	1	0.25	-2			ENSG00000059378	65	194	2.98462	1.57755
ENSG00000235808	4	1	0.25	-2		ENSG00000090932	173	2105	1139	235	245	240	0.210711	-2.24666		ENSG00000248859	6	2	4	1	0	0.5	0.125	-3			ENSG00000204179	16	21	2	4	0.162162	-2.62449		ENSG00000226792	4	0	1	0	0.25	-2			ENSG00000059573	3300	4333	1.31303	0.3929
ENSG00000235997	20	5	0.25	-2		ENSG00000290385	55	30	42.5	8	10	9	0.211765	-2.23947		ENSG00000248919	8	0	4	1	0	0.5	0.125	-3			ENSG00000075426	1420	6709	1233	90	0.162751	-2.61926		ENSG00000227053	0	4	0	1	0.25	-2			ENSG00000059588	1938	1892	0.976264	-0.0346565
ENSG00000236021	4	1	0.25	-2		ENSG00000114541	5047	461	2754	591	578	584.5	0.212237	-2.23625		ENSG00000249619	7	1	4	1	0	0.5	0.125	-3			ENSG00000115718	40	3	1	6	0.162791	-2.61891		ENSG00000227201	6	6	1	2	0.25	-2			ENSG00000059691	2781	1147	0.412442	-1.27774
ENSG00000236529	12	3	0.25	-2		ENSG00000087250	28	0	14	6	0	3	0.214286	-2.22239		ENSG00000250295	3	5	4	0	1	0.5	0.125	-3			ENSG00000115828	357	35	34	30	0.163265	-2.61471		ENSG00000227295	2	2	0	1	0.25	-2			ENSG00000059728	24	77	3.20833	1.68182
ENSG00000236680	4	1	0.25	-2		ENSG00000124772	26	2	14	1	5	3	0.214286	-2.22239		ENSG00000250376	0	8	4	0	1	0.5	0.125	-3			ENSG00000113083	347	104	34	40	0.16408	-2.60753		ENSG00000227682	1	3	0	1	0.25	-2			ENSG00000059758	1159	1355	1.16911	0.225412
ENSG00000236905	4	1	0.25	-2		ENSG00000220734	0	14	7	0	3	1.5	0.214286	-2.22239		ENSG00000254454	4	4	4	0	1	0.5	0.125	-3			ENSG00000147676	934	269	55	143	0.164589	-2.60306		ENSG00000227847	4	0	0	1	0.25	-2			ENSG00000059769	1024	418	0.408203	-1.29264
ENSG00000237292	4	1	0.25	-2		ENSG00000227470	18	10	14	0	6	3	0.214286	-2.22239		ENSG00000257185	7	9	8	1	1	1	0.125	-3			ENSG00000256232	308	7	13	39	0.165079	-2.59877		ENSG00000227850	3	1	0	1	0.25	-2			ENSG00000059804	8320	31443	3.77921	1.91808
ENSG00000237436	12	3	0.25	-2		ENSG00000230118	2	12	7	2	1	1.5	0.214286	-2.22239		ENSG00000258181	5	3	4	0	1	0.5	0.125	-3			ENSG00000165556	56	319	60	2	0.165333	-2.59655		ENSG00000228002	6	6	0	3	0.25	-2			ENSG00000059915	66	110	1.66667	0.736966
ENSG00000237640	4	1	0.25	-2		ENSG00000248794	12	2	7	3	0	1.5	0.214286	-2.22239		ENSG00000265296	3	5	4	0	1	0.5	0.125	-3			ENSG00000172164	219	28	25	16	0.165992	-2.59082		ENSG00000228168	2	6	1	1	0.25	-2			ENSG00000060069	248	416	1.67742	0.746243
ENSG00000237784	4	1	0.25	-2		ENSG00000249685	10	4	7	3	0	1.5	0.214286	-2.22239		ENSG00000266588	1	39	20	0	5	2.5	0.125	-3			ENSG00000080573	2	28	1	4	0.166667	-2.58496		ENSG00000228212	3	1	0	1	0.25	-2			ENSG00000060138	5483	4163	0.759256	-0.397342
ENSG00000237810	4	1	0.25	-2		ENSG00000255237	2	12	7	2	1	1.5	0.214286	-2.22239		ENSG00000287545	6	2	4	1	0	0.5	0.125	-3			ENSG00000088836	43	5	0	8	0.166667	-2.58496		ENSG00000228247	2	2	1	0	0.25	-2			ENSG00000060140	54	47	0.87037	-0.200299
ENSG00000238198	4	1	0.25	-2		ENSG00000260592	1	13	7	3	0	1.5	0.214286	-2.22239		ENSG00000290445	2	6	4	0	1	0.5	0.125	-3			ENSG00000105383	3	3	1	0	0.166667	-2.58496		ENSG00000228787	1	3	1	0	0.25	-2			ENSG00000060237	3731	9137	2.44894	1.29216
ENSG00000240063	4	1	0.25	-2		ENSG00000286381	12	2	7	3	0	1.5	0.214286	-2.22239		ENSG00000100003	97	473	285	35	37	36	0.126316	-2.98489			ENSG00000120210	3	3	1	0	0.166667	-2.58496		ENSG00000228901	3	1	1	0	0.25	-2			ENSG00000060303	0	1	#DIV/0!	#DIV/0!
ENSG00000240718	4	1	0.25	-2		ENSG00000287530	14	0	7	3	0	1.5	0.214286	-2.22239		ENSG00000062282	800	2090	1445	221	145	183	0.126644	-2.98115			ENSG00000137265	17	7	2	2	0.166667	-2.58496		ENSG00000229023	3	1	1	0	0.25	-2			ENSG00000060339	6186	6078	0.982541	-0.0254102
ENSG00000241057	4	1	0.25	-2		ENSG00000253873	434	746	590	86	167	126.5	0.214407	-2.22158		ENSG00000164406	71	134	102.5	10	16	13	0.126829	-2.97904			ENSG00000140368	4	2	1	0	0.166667	-2.58496		ENSG00000229133	3	1	1	0	0.25	-2			ENSG00000060491	328	882	2.68902	1.42708
ENSG00000241120	4	1	0.25	-2		ENSG00000275591	55	10	32.5	12	2	7	0.215385	-2.21501		ENSG00000108576	28	508	268	36	32	34	0.126866	-2.97863			ENSG00000141497	1	11	1	1	0.166667	-2.58496		ENSG00000229704	4	0	1	0	0.25	-2			ENSG00000060558	0	1	#DIV/0!	#DIV/0!
ENSG00000242087	4	1	0.25	-2		ENSG00000237159	16	21	18.5	2	6	4	0.216216	-2.20945		ENSG00000121797	26	37	31.5	6	2	4	0.126984	-2.97728			ENSG00000150201	12	0	0	2	0.166667	-2.58496		ENSG00000231295	4	0	0	1	0.25	-2			ENSG00000060566	0	0	#DIV/0!	#DIV/0!
ENSG00000243802	4	1	0.25	-2		ENSG00000168016	5433	518	2975.5	780	510	645	0.21677	-2.20576		ENSG00000163239	12	35	23.5	4	2	3	0.12766	-2.96963			ENSG00000152315	22	2	1	3	0.166667	-2.58496		ENSG00000231507	1	3	0	1	0.25	-2			ENSG00000060642	607	624	1.02801	0.0398495
ENSG00000244040	4	1	0.25	-2		ENSG00000167619	5	18	11.5	5	0	2.5	0.217391	-2.20163		ENSG00000175556	32	109	70.5	13	5	9	0.12766	-2.96963			ENSG00000155754	9	9	2	1	0.166667	-2.58496		ENSG00000231982	2	6	0	2	0.25	-2			ENSG00000060656	523	1725	3.29828	1.72171
ENSG00000244124	4	1	0.25	-2		ENSG00000198711	15	8	11.5	2	3	2.5	0.217391	-2.20163		ENSG00000176153	22	313	167.5	6	37	21.5	0.128358	-2.96175			ENSG00000161911	0	6	0	1	0.166667	-2.58496		ENSG00000232328	3	1	1	0	0.25	-2			ENSG00000060688	9001	3118	0.346406	-1.52946
ENSG00000244515	4	1	0.25	-2		ENSG00000231969	16	7	11.5	5	0	2.5	0.217391	-2.20163		ENSG00000236383	4	27	15.5	1	3	2	0.129032	-2.9542			ENSG00000166866	6	0	0	1	0.166667	-2.58496		ENSG00000232362	1	3	1	0	0.25	-2			ENSG00000060709	5	39	7.8	2.96347
ENSG00000245025	4	1	0.25	-2		ENSG00000275088	7	16	11.5	5	0	2.5	0.217391	-2.20163		ENSG00000160808	51264	9584	30424	4029	3831	3930	0.129174	-2.95261			ENSG00000167355	53	1	5	4	0.166667	-2.58496		ENSG00000232363	0	4	0	1	0.25	-2			ENSG00000060718	83	205	2.46988	1.30444
ENSG00000246640	4	1	0.25	-2		ENSG00000279455	13	10	11.5	3	2	2.5	0.217391	-2.20163		ENSG00000169891	695	206	450.5	87	30	58.5	0.129856	-2.94502			ENSG00000170289	1	5	0	1	0.166667	-2.58496		ENSG00000232706	4	0	0	1	0.25	-2			ENSG00000060749	2113	2914	1.37908	0.463708
ENSG00000248150	4	1	0.25	-2		ENSG00000137463	179	18	98.5	26	17	21.5	0.218274	-2.19579		ENSG00000164379	31	15	23	6	0	3	0.130435	-2.9386			ENSG00000173110	2	4	1	0	0.166667	-2.58496		ENSG00000232821	3	1	0	1	0.25	-2			ENSG00000060762	553	178	0.321881	-1.6354
ENSG00000249934	4	1	0.25	-2		ENSG00000289440	13	19	16	5	2	3.5	0.21875	-2.19265		ENSG00000272459	22	24	23	6	0	3	0.130435	-2.9386			ENSG00000173826	33	3	3	3	0.166667	-2.58496		ENSG00000233221	3	1	1	0	0.25	-2			ENSG00000060971	1113	766	0.68823	-0.539037
ENSG00000250220	4	1	0.25	-2		ENSG00000141431	1233	209	721	171	145	158	0.21914	-2.19007		ENSG00000283342	4	19	11.5	3	0	1.5	0.130435	-2.9386			ENSG00000178342	5	1	0	1	0.166667	-2.58496		ENSG00000233467	3	1	0	1	0.25	-2			ENSG00000060982	11277	9994	0.886229	-0.174249
ENSG00000250325	4	1	0.25	-2		ENSG00000187323	77	370	223.5	37	61	49	0.219239	-2.18942		ENSG00000183578	18	104	61	11	5	8	0.131148	-2.93074			ENSG00000182583	11	1	1	1	0.166667	-2.58496		ENSG00000233922	8	4	3	0	0.25	-2			ENSG00000061273	846	2297	2.71513	1.44102
ENSG00000250486	12	3	0.25	-2		ENSG00000186469	2187	349	1268	286	271	278.5	0.219637	-2.18681		ENSG00000185904	76	416	246	36	29	32.5	0.132114	-2.92015			ENSG00000185904	28	2	3	2	0.166667	-2.58496		ENSG00000234509	3	1	1	0	0.25	-2			ENSG00000061337	1709	1851	1.08309	0.115152
ENSG00000253807	12	3	0.25	-2		ENSG00000188001	20	30	25	10	1	5.5	0.22	-2.18442		ENSG00000289335	292	85	188.5	34	16	25	0.132626	-2.91456			ENSG00000197584	3	3	0	1	0.166667	-2.58496		ENSG00000235602	4	0	1	0	0.25	-2			ENSG00000061455	19	7	0.368421	-1.44057
ENSG00000253931	12	3	0.25	-2		ENSG00000282381	106	21	63.5	28	0	14	0.220472	-2.18133		ENSG00000130383	25	5	15	3	1	2	0.133333	-2.90689			ENSG00000200579	3	3	0	1	0.166667	-2.58496		ENSG00000235813	0	12	3	0	0.25	-2			ENSG00000061492	1838	121	0.0658324	-3.92506
ENSG00000253978	20	5	0.25	-2		ENSG00000132854	1080	11	545.5	188	54	121	0.221815	-2.17257		ENSG00000175344	8	7	7.5	1	1	1	0.133333	-2.90689			ENSG00000207340	2	4	0	1	0.166667	-2.58496		ENSG00000236206	2	2	1	0	0.25	-2			ENSG00000061656	198	310	1.56566	0.646768
ENSG00000254595	4	1	0.25	-2		ENSG00000130224	460	90	275	56	66	61	0.221818	-2.17255		ENSG00000213115	4	11	7.5	0	2	1	0.133333	-2.90689			ENSG00000212175	2	4	1	0	0.166667	-2.58496		ENSG00000236499	0	4	1	0	0.25	-2			ENSG00000061676	12414	12166	0.980023	-0.0291131
ENSG00000254634	4	1	0.25	-2		ENSG00000007216	9	0	4.5	2	0	1	0.222222	-2.16993		ENSG00000229356	3	12	7.5	1	1	1	0.133333	-2.90689			ENSG00000213406	3	9	1	1	0.166667	-2.58496		ENSG00000236852	3	5	0	2	0.25	-2			ENSG00000061794	4801	2247	0.468027	-1.09533
ENSG00000254854	4	1	0.25	-2		ENSG00000008118	144	18	81	24	12	18	0.222222	-2.16993		ENSG00000251435	10	5	7.5	2	0	1	0.133333	-2.90689			ENSG00000213509	2	4	0	1	0.166667	-2.58496		ENSG00000236975	1	15	2	2	0.25	-2			ENSG00000061918	41	52	1.26829	0.342888
ENSG00000254968	4	1	0.25	-2		ENSG00000048545	6	3	4.5	1	1	1	0.222222	-2.16993		ENSG00000278959	11	4	7.5	2	0	1	0.133333	-2.90689			ENSG00000214286	2	4	1	0	0.166667	-2.58496		ENSG00000237864	1	3	0	1	0.25	-2			ENSG00000061936	1188	2546	2.1431	1.0997
ENSG00000255760	4	1	0.25	-2		ENSG00000080031	6	3	4.5	0	2	1	0.222222	-2.16993		ENSG00000287440	9	6	7.5	0	2	1	0.133333	-2.90689			ENSG00000214856	3	3	1	0	0.166667	-2.58496		ENSG00000238009	2	6	1	1	0.25	-2			ENSG00000061938	161	852	5.29193	2.40379
ENSG00000256589	4	1	0.25	-2		ENSG00000117091	8	1	4.5	2	0	1	0.222222	-2.16993		ENSG00000164266	143	1707	925	77	170	123.5	0.133514	-2.90494			ENSG00000226937	1	5	0	1	0.166667	-2.58496		ENSG00000239344	4	0	1	0	0.25	-2			ENSG00000061987	1100	1203	1.09364	0.129133
ENSG00000257043	4	1	0.25	-2		ENSG00000132204	6	3	4.5	2	0	1	0.222222	-2.16993		ENSG00000256713	11	26	18.5	1	4	2.5	0.135135	-2.88753			ENSG00000227682	6	0	0	1	0.166667	-2.58496		ENSG00000240405	3	1	0	1	0.25	-2			ENSG00000062038	697	4093	5.87231	2.55393
ENSG00000258111	4	1	0.25	-2		ENSG00000164287	25	2	13.5	6	0	3	0.222222	-2.16993		ENSG00000283692	13	24	18.5	3	2	2.5	0.135135	-2.88753			ENSG00000231901	0	12	0	2	0.166667	-2.58496		ENSG00000240776	3	1	1	0	0.25	-2			ENSG00000062096	7	6	0.857143	-0.222392
ENSG00000258443	4	1	0.25	-2		ENSG00000175518	8	1	4.5	2	0	1	0.222222	-2.16993		ENSG00000070182	3123	547	1835	302	194	248	0.13515	-2.88737			ENSG00000233594	5	1	1	0	0.166667	-2.58496		ENSG00000241369	2	2	1	0	0.25	-2			ENSG00000062194	10754	5067	0.471174	-1.08567
ENSG00000258674	20	5	0.25	-2		ENSG00000176681	5	4	4.5	2	0	1	0.222222	-2.16993		ENSG00000157087	342	345	343.5	78	15	46.5	0.135371	-2.88501			ENSG00000235319	1	5	0	1	0.166667	-2.58496		ENSG00000241529	2	2	1	0	0.25	-2			ENSG00000062282	43	63	1.46512	0.551015
ENSG00000258769	4	1	0.25	-2		ENSG00000205323	3	6	4.5	2	0	1	0.222222	-2.16993		ENSG00000137819	198	171	184.5	22	28	25	0.135501	-2.88362			ENSG00000235674	4	2	0	1	0.166667	-2.58496		ENSG00000241829	2	2	0	1	0.25	-2			ENSG00000062370	474	345	0.727848	-0.458291
ENSG00000258956	4	1	0.25	-2		ENSG00000213414	5	4	4.5	2	0	1	0.222222	-2.16993		ENSG00000285420	41	18	29.5	7	1	4	0.135593	-2.88264			ENSG00000235978	1	5	0	1	0.166667	-2.58496		ENSG00000242352	1	3	1	0	0.25	-2			ENSG00000062485	2488	4807	1.93207	0.95015
ENSG00000259151	4	1	0.25	-2		ENSG00000213706	4	5	4.5	2	0	1	0.222222	-2.16993		ENSG00000226063	66	15	40.5	6	5	5.5	0.135802	-2.88042			ENSG00000236182	6	0	1	0	0.166667	-2.58496		ENSG00000243137	4	0	1	0	0.25	-2			ENSG00000062524	3	3	1	0
ENSG00000259378	4	1	0.25	-2		ENSG00000224812	21	6	13.5	4	2	3	0.222222	-2.16993		ENSG00000126882	5674	1792	3733	800	214	507	0.135816	-2.88028			ENSG00000236206	0	6	1	0	0.166667	-2.58496		ENSG00000243694	8	0	1	1	0.25	-2			ENSG00000062582	4	3	0.75	-0.415037
ENSG00000261338	4	1	0.25	-2		ENSG00000225450	6	3	4.5	2	0	1	0.222222	-2.16993		ENSG00000101883	0	22	11	2	1	1.5	0.136364	-2.87447			ENSG00000237307	5	1	1	0	0.166667	-2.58496		ENSG00000244198	5	3	1	1	0.25	-2			ENSG00000062598	809	1211	1.49691	0.581987
ENSG00000261402	4	1	0.25	-2		ENSG00000230679	4	5	4.5	2	0	1	0.222222	-2.16993		ENSG00000108846	13	163	88	21	3	12	0.136364	-2.87447			ENSG00000238141	5	1	0	1	0.166667	-2.58496		ENSG00000246740	1	3	0	1	0.25	-2			ENSG00000062650	3046	3581	1.17564	0.233447
ENSG00000263011	4	1	0.25	-2		ENSG00000234093	4	5	4.5	0	2	1	0.222222	-2.16993		ENSG00000176402	6	16	11	3	0	1.5	0.136364	-2.87447			ENSG00000240634	3	3	1	0	0.166667	-2.58496		ENSG00000249923	3	13	4	0	0.25	-2			ENSG00000062716	5587	2780	0.497584	-1.00699
ENSG00000264772	4	1	0.25	-2		ENSG00000236047	5	4	4.5	1	1	1	0.222222	-2.16993		ENSG00000214796	8	14	11	1	2	1.5	0.136364	-2.87447			ENSG00000242052	5	1	1	0	0.166667	-2.58496		ENSG00000249987	2	2	1	0	0.25	-2			ENSG00000062725	844	1103	1.30687	0.386118
ENSG00000265136	4	1	0.25	-2		ENSG00000237429	5	4	4.5	2	0	1	0.222222	-2.16993		ENSG00000226074	49	17	33	4	5	4.5	0.136364	-2.87447			ENSG00000244198	3	9	2	0	0.166667	-2.58496		ENSG00000250221	4	0	1	0	0.25	-2			ENSG00000062822	523	1686	3.22371	1.68872
ENSG00000266290	4	1	0.25	-2		ENSG00000244556	4	5	4.5	2	0	1	0.222222	-2.16993		ENSG00000132677	65	396	230.5	23	40	31.5	0.136659	-2.87134			ENSG00000250406	3	3	1	0	0.166667	-2.58496		ENSG00000250374	5	11	2	2	0.25	-2			ENSG00000063015	0	0	#DIV/0!	#DIV/0!
ENSG00000266473	4	1	0.25	-2		ENSG00000244932	8	1	4.5	2	0	1	0.222222	-2.16993		ENSG00000169908	261	1444	852.5	133	101	117	0.137243	-2.86519			ENSG00000251169	6	0	0	1	0.166667	-2.58496		ENSG00000250526	2	6	2	0	0.25	-2			ENSG00000063046	34251	17918	0.523138	-0.934736
ENSG00000266717	4	1	0.25	-2		ENSG00000250299	8	10	9	4	0	2	0.222222	-2.16993		ENSG00000168907	40	62	51	10	4	7	0.137255	-2.86507			ENSG00000254599	3	3	0	1	0.166667	-2.58496		ENSG00000250673	16	4	1	4	0.25	-2			ENSG00000063127	38	55	1.44737	0.533432
ENSG00000266876	4	1	0.25	-2		ENSG00000250501	15	3	9	4	0	2	0.222222	-2.16993		ENSG00000273079	55	25	40	6	5	5.5	0.1375	-2.8625			ENSG00000255310	5	7	0	2	0.166667	-2.58496		ENSG00000250697	3	1	1	0	0.25	-2			ENSG00000063169	72	374	5.19444	2.37697
ENSG00000267274	4	1	0.25	-2		ENSG00000252412	3	6	4.5	1	1	1	0.222222	-2.16993		ENSG00000169291	174	580	377	81	23	52	0.137931	-2.85798			ENSG00000256028	1	5	0	1	0.166667	-2.58496		ENSG00000250768	2	6	1	1	0.25	-2			ENSG00000063176	61	585	9.59016	3.26156
ENSG00000269564	4	1	0.25	-2		ENSG00000253177	2	7	4.5	2	0	1	0.222222	-2.16993		ENSG00000143851	0	29	14.5	1	3	2	0.137931	-2.85798			ENSG00000258591	3	3	0	1	0.166667	-2.58496		ENSG00000251152	3	1	1	0	0.25	-2			ENSG00000063177	84401	30631	0.362922	-1.46227
ENSG00000270210	12	3	0.25	-2		ENSG00000258072	7	11	9	4	0	2	0.222222	-2.16993		ENSG00000275636	27	2	14.5	3	1	2	0.137931	-2.85798			ENSG00000260118	1	5	0	1	0.166667	-2.58496		ENSG00000251365	2	2	1	0	0.25	-2			ENSG00000063180	1274	3789	2.9741	1.57245
ENSG00000270638	4	1	0.25	-2		ENSG00000260269	1	8	4.5	2	0	1	0.222222	-2.16993		ENSG00000226846	57	95	76	18	3	10.5	0.138158	-2.85561			ENSG00000261242	4	14	3	0	0.166667	-2.58496		ENSG00000253030	1	3	1	0	0.25	-2			ENSG00000063241	1366	539	0.394583	-1.3416
ENSG00000270956	4	1	0.25	-2		ENSG00000260495	4	5	4.5	2	0	1	0.222222	-2.16993		ENSG00000180616	138	244	191	27	26	26.5	0.138743	-2.84951			ENSG00000264932	2	4	1	0	0.166667	-2.58496		ENSG00000253641	2	2	0	1	0.25	-2			ENSG00000063244	7781	8608	1.10628	0.145722
ENSG00000271265	4	1	0.25	-2		ENSG00000265342	2	7	4.5	2	0	1	0.222222	-2.16993		ENSG00000289535	5	31	18	5	0	2.5	0.138889	-2.848			ENSG00000265095	4	2	1	0	0.166667	-2.58496		ENSG00000254139	0	4	1	0	0.25	-2			ENSG00000063245	237	1934	8.16034	3.02863
ENSG00000272800	20	5	0.25	-2		ENSG00000269526	10	8	9	4	0	2	0.222222	-2.16993		ENSG00000171303	601	248	424.5	55	63	59	0.138987	-2.84698			ENSG00000265766	4	2	1	0	0.166667	-2.58496		ENSG00000254333	4	0	1	0	0.25	-2			ENSG00000063322	1549	2029	1.30988	0.389432
ENSG00000273058	4	1	0.25	-2		ENSG00000270110	5	4	4.5	0	2	1	0.222222	-2.16993		ENSG00000101000	884	1604	1244	192	154	173	0.139068	-2.84614			ENSG00000266066	6	0	1	0	0.166667	-2.58496		ENSG00000254467	0	4	1	0	0.25	-2			ENSG00000063438	3	2	0.666667	-0.584963
ENSG00000273321	4	1	0.25	-2		ENSG00000271452	6	3	4.5	1	1	1	0.222222	-2.16993		ENSG00000130300	1211	7358	4284.5	496	696	596	0.139106	-2.84574			ENSG00000266968	3	3	1	0	0.166667	-2.58496		ENSG00000254781	3	1	1	0	0.25	-2			ENSG00000063515	0	3	#DIV/0!	#DIV/0!
ENSG00000273980	4	1	0.25	-2		ENSG00000272323	43	20	31.5	13	1	7	0.222222	-2.16993		ENSG00000289950	564	427	495.5	113	25	69	0.139253	-2.84422			ENSG00000267121	5	1	0	1	0.166667	-2.58496		ENSG00000256802	0	4	0	1	0.25	-2			ENSG00000063587	560	897	1.60179	0.679681
ENSG00000274808	4	1	0.25	-2		ENSG00000273521	4	5	4.5	2	0	1	0.222222	-2.16993		ENSG00000155307	49	451	250	51	19	35	0.14	-2.8365			ENSG00000268744	6	0	0	1	0.166667	-2.58496		ENSG00000258001	3	1	0	1	0.25	-2			ENSG00000063601	317	776	2.44795	1.29157
ENSG00000278635	4	1	0.25	-2		ENSG00000276412	5	4	4.5	2	0	1	0.222222	-2.16993		ENSG00000119227	99	265	182	36	15	25.5	0.14011	-2.83537			ENSG00000269153	5	1	1	0	0.166667	-2.58496		ENSG00000259359	2	2	1	0	0.25	-2			ENSG00000063660	408	1282	3.14216	1.65176
ENSG00000279114	4	1	0.25	-2		ENSG00000277151	6	3	4.5	2	0	1	0.222222	-2.16993		ENSG00000176532	49	629	339	18	77	47.5	0.140118	-2.83529			ENSG00000270781	2	4	1	0	0.166667	-2.58496		ENSG00000260536	3	1	0	1	0.25	-2			ENSG00000063761	283	313	1.10601	0.145361
ENSG00000279212	4	1	0.25	-2		ENSG00000278112	4	5	4.5	2	0	1	0.222222	-2.16993		ENSG00000268964	13	44	28.5	2	6	4	0.140351	-2.83289			ENSG00000273076	4	2	1	0	0.166667	-2.58496		ENSG00000260689	1	3	1	0	0.25	-2			ENSG00000063854	1396	995	0.712751	-0.488531
ENSG00000279315	4	1	0.25	-2		ENSG00000286186	3	6	4.5	2	0	1	0.222222	-2.16993		ENSG00000184363	166	559	362.5	46	56	51	0.14069	-2.82941			ENSG00000273186	4	2	1	0	0.166667	-2.58496		ENSG00000260701	7	1	0	2	0.25	-2			ENSG00000063978	2235	2953	1.32125	0.401907
ENSG00000279317	4	1	0.25	-2		ENSG00000286288	6	3	4.5	2	0	1	0.222222	-2.16993		ENSG00000185002	41	51	46	9	4	6.5	0.141304	-2.82312			ENSG00000273451	3	3	1	0	0.166667	-2.58496		ENSG00000261049	1	3	0	1	0.25	-2			ENSG00000064012	344	179	0.520349	-0.942449
ENSG00000279328	4	1	0.25	-2		ENSG00000286570	3	6	4.5	2	0	1	0.222222	-2.16993		ENSG00000221963	12	80	46	1	12	6.5	0.141304	-2.82312			ENSG00000273777	5	1	0	1	0.166667	-2.58496		ENSG00000261222	0	8	2	0	0.25	-2			ENSG00000064042	138	170	1.23188	0.300866
ENSG00000279434	12	3	0.25	-2		ENSG00000286830	12	6	9	3	1	2	0.222222	-2.16993		ENSG00000196083	134	522	328	33	60	46.5	0.141768	-2.81839			ENSG00000274272	1	5	1	0	0.166667	-2.58496		ENSG00000261673	2	2	1	0	0.25	-2			ENSG00000064102	3088	1745	0.565091	-0.823446
ENSG00000279713	4	1	0.25	-2		ENSG00000289225	3	6	4.5	0	2	1	0.222222	-2.16993		ENSG00000173930	75	565	320	37	54	45.5	0.142187	-2.81413			ENSG00000277952	2	4	0	1	0.166667	-2.58496		ENSG00000261797	2	2	1	0	0.25	-2			ENSG00000064115	1278	1602	1.25352	0.325986
ENSG00000279722	4	1	0.25	-2		ENSG00000114251	3352	1688	2520	800	323	561.5	0.222817	-2.16607		ENSG00000110324	2	5	3.5	0	1	0.5	0.142857	-2.80735			ENSG00000278385	2	4	1	0	0.166667	-2.58496		ENSG00000263531	2	2	0	1	0.25	-2			ENSG00000064195	15	42	2.8	1.48543
ENSG00000279791	4	1	0.25	-2		ENSG00000233101	145	21	83	37	0	18.5	0.222892	-2.16559		ENSG00000122180	6	1	3.5	1	0	0.5	0.142857	-2.80735			ENSG00000278546	0	6	1	0	0.166667	-2.58496		ENSG00000263639	4	0	1	0	0.25	-2			ENSG00000064199	558	321	0.575269	-0.797692
ENSG00000280422	4	1	0.25	-2		ENSG00000122585	1992	204	1098	453	37	245	0.223133	-2.16402		ENSG00000137878	56	42	49	4	10	7	0.142857	-2.80735			ENSG00000281809	6	0	0	1	0.166667	-2.58496		ENSG00000264954	3	1	0	1	0.25	-2			ENSG00000064201	8	9	1.125	0.169925
ENSG00000286013	4	1	0.25	-2		ENSG00000182168	2081	211	1146	400	113	256.5	0.223822	-2.15958		ENSG00000153563	1	6	3.5	1	0	0.5	0.142857	-2.80735			ENSG00000285799	0	6	1	0	0.166667	-2.58496		ENSG00000265185	4	0	1	0	0.25	-2			ENSG00000064218	0	1	#DIV/0!	#DIV/0!
ENSG00000286024	4	1	0.25	-2		ENSG00000273226	16	24	20	9	0	4.5	0.225	-2.152		ENSG00000163288	3	4	3.5	1	0	0.5	0.142857	-2.80735			ENSG00000286271	0	6	1	0	0.166667	-2.58496		ENSG00000266200	1	3	0	1	0.25	-2			ENSG00000064225	1312	561	0.427591	-1.2257
ENSG00000286733	4	1	0.25	-2		ENSG00000183914	3417	531	1974	730	159	444.5	0.225177	-2.15087		ENSG00000163632	5	2	3.5	0	1	0.5	0.142857	-2.80735			ENSG00000287170	3	3	1	0	0.166667	-2.58496		ENSG00000267091	2	2	0	1	0.25	-2			ENSG00000064270	20	36	1.8	0.847997
ENSG00000287629	4	1	0.25	-2		ENSG00000177098	43	195	119	48	6	27	0.226891	-2.13993		ENSG00000165799	3	4	3.5	1	0	0.5	0.142857	-2.80735			ENSG00000287215	2	4	0	1	0.166667	-2.58496		ENSG00000267147	5	3	0	2	0.25	-2			ENSG00000064300	165	854	5.17576	2.37177
ENSG00000288838	4	1	0.25	-2		ENSG00000145864	216	44	130	8	51	29.5	0.226923	-2.13972		ENSG00000168748	7	0	3.5	1	0	0.5	0.142857	-2.80735			ENSG00000288585	2	4	1	0	0.166667	-2.58496		ENSG00000267253	1	7	1	1	0.25	-2			ENSG00000064309	157	592	3.7707	1.91483
ENSG00000288899	4	1	0.25	-2		ENSG00000149212	7099	1984	4541.5	1217	845	1031	0.227018	-2.13912		ENSG00000172215	7	0	3.5	1	0	0.5	0.142857	-2.80735			ENSG00000289448	4	2	1	0	0.166667	-2.58496		ENSG00000267879	0	8	2	0	0.25	-2			ENSG00000064313	1279	2061	1.61142	0.688328
ENSG00000288988	12	3	0.25	-2		ENSG00000251027	9	13	11	5	0	2.5	0.227273	-2.1375		ENSG00000172717	8	13	10.5	0	3	1.5	0.142857	-2.80735			ENSG00000289589	1	5	0	1	0.166667	-2.58496		ENSG00000268222	2	2	1	0	0.25	-2			ENSG00000064393	943	3564	3.77943	1.91817
ENSG00000289061	4	1	0.25	-2		ENSG00000081479	8896	1702	5299	2015	394	1204.5	0.227307	-2.13729		ENSG00000174175	1	20	10.5	0	3	1.5	0.142857	-2.80735			ENSG00000289599	4	704	108	10	0.166667	-2.58496		ENSG00000268412	1	3	0	1	0.25	-2			ENSG00000064419	3273	4935	1.50779	0.592436
ENSG00000289086	4	1	0.25	-2		ENSG00000182463	165	15	90	37	4	20.5	0.227778	-2.1343		ENSG00000178732	6	22	14	2	2	2	0.142857	-2.80735			ENSG00000289605	2	4	0	1	0.166667	-2.58496		ENSG00000268505	1	7	1	1	0.25	-2			ENSG00000064489	0	1	#DIV/0!	#DIV/0!
ENSG00000289414	4	1	0.25	-2		ENSG00000105991	111	3	57	26	0	13	0.22807	-2.13245		ENSG00000188000	8	6	7	2	0	1	0.142857	-2.80735			ENSG00000175567	493	3567	365	312	0.166749	-2.58425		ENSG00000269846	2	14	3	1	0.25	-2			ENSG00000064490	2151	1338	0.622036	-0.684929
ENSG00000289483	4	1	0.25	-2		ENSG00000205683	1460	46	753	261	83	172	0.22842	-2.13024		ENSG00000188511	2	5	3.5	1	0	0.5	0.142857	-2.80735			ENSG00000286468	664	23	22	93	0.167394	-2.57868		ENSG00000270343	0	4	1	0	0.25	-2			ENSG00000064545	703	727	1.03414	0.0484307
ENSG00000289639	4	1	0.25	-2		ENSG00000167664	25	10	17.5	5	3	4	0.228571	-2.12928		ENSG00000196196	1	27	14	1	3	2	0.142857	-2.80735			ENSG00000256995	159	2	5	22	0.167702	-2.57603		ENSG00000270837	1	3	0	1	0.25	-2			ENSG00000064547	957	1221	1.27586	0.351472
ENSG00000289689	4	1	0.25	-2		ENSG00000133816	2645	346	1495.5	396	288	342	0.228686	-2.12856		ENSG00000197177	3	4	3.5	1	0	0.5	0.142857	-2.80735			ENSG00000105289	275	16	17	32	0.168385	-2.57017		ENSG00000271266	4	0	0	1	0.25	-2			ENSG00000064601	1511	1608	1.0642	0.0897637
ENSG00000290590	4	1	0.25	-2		ENSG00000148053	5776	134	2955	1218	135	676.5	0.228934	-2.127		ENSG00000198547	10	4	7	2	0	1	0.142857	-2.80735			ENSG00000119147	75	115	28	4	0.168421	-2.56986		ENSG00000271811	0	4	1	0	0.25	-2			ENSG00000064607	2865	5505	1.92147	0.942207
ENSG00000291213	4	1	0.25	-2		ENSG00000123405	265	80	172.5	46	33	39.5	0.228986	-2.12667		ENSG00000201098	0	7	3.5	0	1	0.5	0.142857	-2.80735			ENSG00000178562	4	85	13	2	0.168539	-2.56884		ENSG00000272248	1	3	0	1	0.25	-2			ENSG00000064651	472	432	0.915254	-0.127756
ENSG00000061918	51	13	0.254902	-1.97199		ENSG00000112902	9339	714	5026.5	1477	825	1151	0.228986	-2.12667		ENSG00000206633	5	2	3.5	1	0	0.5	0.142857	-2.80735			ENSG00000130600	13477	120589	19985	2778	0.16979	-2.55818		ENSG00000272473	7	5	2	1	0.25	-2			ENSG00000064652	1615	610	0.377709	-1.40465
ENSG00000233493	35	9	0.257143	-1.95936		ENSG00000112499	173	32	102.5	13	34	23.5	0.229268	-2.12489		ENSG00000213901	6	71	38.5	6	5	5.5	0.142857	-2.80735			ENSG00000158578	47	6	0	9	0.169811	-2.558		ENSG00000272533	1	3	1	0	0.25	-2			ENSG00000064655	19	115	6.05263	2.59756
ENSG00000158164	817	211	0.258262	-1.95309		ENSG00000047648	1110	108	609	247	34	140.5	0.230706	-2.11587		ENSG00000215910	4	3	3.5	1	0	0.5	0.142857	-2.80735			ENSG00000187714	7	128	22	1	0.17037	-2.55325		ENSG00000272632	3	1	1	0	0.25	-2			ENSG00000064666	3042	11161	3.66897	1.87537
ENSG00000144962	77	20	0.25974	-1.94486		ENSG00000091137	8	5	6.5	3	0	1.5	0.230769	-2.11548		ENSG00000224259	1	6	3.5	1	0	0.5	0.142857	-2.80735			ENSG00000174567	71	11	12	2	0.170732	-2.5502		ENSG00000272855	2	6	2	0	0.25	-2			ENSG00000064687	75	346	4.61333	2.20581
ENSG00000260266	184	48	0.26087	-1.9386		ENSG00000118156	15	11	13	5	1	3	0.230769	-2.11548		ENSG00000224655	3	4	3.5	1	0	0.5	0.142857	-2.80735			ENSG00000122133	1	279	46	2	0.171429	-2.54432		ENSG00000272864	0	4	1	0	0.25	-2			ENSG00000064692	107	112	1.04673	0.0658879
ENSG00000234683	84	22	0.261905	-1.93289		ENSG00000140678	6	7	6.5	3	0	1.5	0.230769	-2.11548		ENSG00000228507	6	1	3.5	0	1	0.5	0.142857	-2.80735			ENSG00000198417	8	27	5	1	0.171429	-2.54432		ENSG00000273249	2	2	0	1	0.25	-2			ENSG00000064703	2561	1483	0.579071	-0.788189
ENSG00000167634	19	5	0.263158	-1.926		ENSG00000181722	13	0	6.5	3	0	1.5	0.230769	-2.11548		ENSG00000228536	7	0	3.5	1	0	0.5	0.142857	-2.80735			ENSG00000289116	0	35	4	2	0.171429	-2.54432		ENSG00000274275	4	0	0	1	0.25	-2			ENSG00000064726	4288	1953	0.455457	-1.13461
ENSG00000204962	38	10	0.263158	-1.926		ENSG00000224728	5	8	6.5	3	0	1.5	0.230769	-2.11548		ENSG00000229797	0	7	3.5	1	0	0.5	0.142857	-2.80735			ENSG00000203995	60	4	7	4	0.171875	-2.54057		ENSG00000274641	1	3	0	1	0.25	-2			ENSG00000064763	1801	2829	1.57079	0.651494
ENSG00000226009	19	5	0.263158	-1.926		ENSG00000224928	3	10	6.5	2	1	1.5	0.230769	-2.11548		ENSG00000231359	5	9	7	0	2	1	0.142857	-2.80735			ENSG00000163666	544	49	53	49	0.172007	-2.53946		ENSG00000285637	1	3	1	0	0.25	-2			ENSG00000064787	316	13	0.0411392	-4.60334
ENSG00000240371	19	5	0.263158	-1.926		ENSG00000228784	5	8	6.5	2	1	1.5	0.230769	-2.11548		ENSG00000235371	0	7	3.5	0	1	0.5	0.142857	-2.80735			ENSG00000164161	104	47	22	4	0.172185	-2.53797		ENSG00000285688	1	3	1	0	0.25	-2			ENSG00000064835	0	2	#DIV/0!	#DIV/0!
ENSG00000261485	19	5	0.263158	-1.926		ENSG00000234383	6	7	6.5	1	2	1.5	0.230769	-2.11548		ENSG00000236751	22	6	14	3	1	2	0.142857	-2.80735			ENSG00000129910	8	21	3	2	0.172414	-2.53605		ENSG00000285769	2	2	1	0	0.25	-2			ENSG00000064886	5	0	0	#NUM!
ENSG00000266970	38	10	0.263158	-1.926		ENSG00000236391	6	7	6.5	3	0	1.5	0.230769	-2.11548		ENSG00000238198	6	1	3.5	1	0	0.5	0.142857	-2.80735			ENSG00000108576	50	2	2	7	0.173077	-2.53051		ENSG00000285925	4	0	1	0	0.25	-2			ENSG00000064932	38	371	9.76316	3.28735
ENSG00000267480	19	5	0.263158	-1.926		ENSG00000242474	2	11	6.5	2	1	1.5	0.230769	-2.11548		ENSG00000242052	7	0	3.5	0	1	0.5	0.142857	-2.80735			ENSG00000154258	9	43	6	3	0.173077	-2.53051		ENSG00000286271	3	1	0	1	0.25	-2			ENSG00000064933	4576	1875	0.409747	-1.2872
ENSG00000101542	45	12	0.266667	-1.90689		ENSG00000266283	11	15	13	6	0	3	0.230769	-2.11548		ENSG00000242950	2	19	10.5	0	3	1.5	0.142857	-2.80735			ENSG00000241644	115	716	77	67	0.173285	-2.52878		ENSG00000286378	6	6	3	0	0.25	-2			ENSG00000064961	3697	2096	0.566946	-0.818716
ENSG00000165072	30	8	0.266667	-1.90689		ENSG00000267220	9	4	6.5	3	0	1.5	0.230769	-2.11548		ENSG00000244040	5	2	3.5	1	0	0.5	0.142857	-2.80735			ENSG00000165272	443	1628	286	73	0.173346	-2.52827		ENSG00000286496	4	0	0	1	0.25	-2			ENSG00000064989	9	3	0.333333	-1.58496
ENSG00000204581	30	8	0.266667	-1.90689		ENSG00000271926	13	0	6.5	3	0	1.5	0.230769	-2.11548		ENSG00000251455	5	2	3.5	0	1	0.5	0.142857	-2.80735			ENSG00000101194	248	40	31	19	0.173611	-2.52607		ENSG00000286882	4	0	0	1	0.25	-2			ENSG00000064995	4480	2527	0.564063	-0.826073
ENSG00000102385	26	7	0.269231	-1.89308		ENSG00000272784	7	6	6.5	3	0	1.5	0.230769	-2.11548		ENSG00000253522	2	5	3.5	1	0	0.5	0.142857	-2.80735			ENSG00000146276	6	17	0	4	0.173913	-2.52356		ENSG00000286932	1	3	0	1	0.25	-2			ENSG00000064999	584	1890	3.2363	1.69435
ENSG00000186510	26	7	0.269231	-1.89308		ENSG00000273297	43	9	26	12	0	6	0.230769	-2.11548		ENSG00000253968	7	0	3.5	1	0	0.5	0.142857	-2.80735			ENSG00000182902	382	37	14	59	0.174224	-2.52098		ENSG00000286939	1	3	1	0	0.25	-2			ENSG00000065000	1877	5516	2.93873	1.55519
ENSG00000276337	26	7	0.269231	-1.89308		ENSG00000288850	6	7	6.5	3	0	1.5	0.230769	-2.11548		ENSG00000254042	5	9	7	0	2	1	0.142857	-2.80735			ENSG00000197168	26	381	50	21	0.174447	-2.51914		ENSG00000287080	2	10	3	0	0.25	-2			ENSG00000065029	999	1196	1.1972	0.259661
ENSG00000290791	26	7	0.269231	-1.89308		ENSG00000280046	277	60	168.5	56	22	39	0.231454	-2.1112		ENSG00000256690	2	5	3.5	0	1	0.5	0.142857	-2.80735			ENSG00000276850	1	62	11	0	0.174603	-2.51785		ENSG00000287250	5	3	1	1	0.25	-2			ENSG00000065054	163	326	2	1
ENSG00000273619	63	17	0.269841	-1.88982		ENSG00000118526	758	163	460.5	183	31	107	0.232356	-2.10559		ENSG00000258017	3	4	3.5	1	0	0.5	0.142857	-2.80735			ENSG00000157613	896	5262	758	318	0.174732	-2.51678		ENSG00000287629	5	3	2	0	0.25	-2			ENSG00000065057	1787	722	0.404029	-1.30747
ENSG00000184368	48	13	0.270833	-1.88452		ENSG00000159625	64	78	71	22	11	16.5	0.232394	-2.10535		ENSG00000259548	3	4	3.5	1	0	0.5	0.142857	-2.80735			ENSG00000134762	580	20581	3473	227	0.17485	-2.51581		ENSG00000288103	0	4	1	0	0.25	-2			ENSG00000065060	1110	1457	1.31261	0.392441
ENSG00000141750	81	22	0.271605	-1.88042		ENSG00000165617	3249	1717	2483	821	341	581	0.233991	-2.09547		ENSG00000261105	2	5	3.5	1	0	0.5	0.142857	-2.80735			ENSG00000105246	8	32	5	2	0.175	-2.51457		ENSG00000288819	6	2	2	0	0.25	-2			ENSG00000065135	7174	3984	0.555339	-0.84856
ENSG00000148488	154	42	0.272727	-1.87447		ENSG00000179008	27	20	23.5	6	5	5.5	0.234043	-2.09516		ENSG00000263958	27	1	14	0	4	2	0.142857	-2.80735			ENSG00000261371	193	1	0	34	0.175258	-2.51245		ENSG00000289115	2	2	0	1	0.25	-2			ENSG00000065150	31594	18460	0.584288	-0.775248
ENSG00000111424	11	3	0.272727	-1.87447		ENSG00000162733	613	25	319	98	52	75	0.23511	-2.08859		ENSG00000267731	6	1	3.5	1	0	0.5	0.142857	-2.80735			ENSG00000130055	42	15	3	7	0.175439	-2.51096		ENSG00000289247	3	1	0	1	0.25	-2			ENSG00000065154	5801	3098	0.534046	-0.904964
ENSG00000158427	22	6	0.272727	-1.87447		ENSG00000145681	48071	5206	26638.5	10420	2106	6263	0.235111	-2.08859		ENSG00000272588	2	5	3.5	0	1	0.5	0.142857	-2.80735			ENSG00000204624	169	7	21	10	0.176136	-2.50524		ENSG00000289255	2	2	0	1	0.25	-2			ENSG00000065183	3965	1971	0.4971	-1.00839
ENSG00000165194	11	3	0.272727	-1.87447		ENSG00000118849	10	7	8.5	4	0	2	0.235294	-2.08746		ENSG00000272855	7	0	3.5	1	0	0.5	0.142857	-2.80735			ENSG00000196639	3	14	3	0	0.176471	-2.5025		ENSG00000289319	2	2	0	1	0.25	-2			ENSG00000065243	1847	1983	1.07363	0.102501
ENSG00000171786	11	3	0.272727	-1.87447		ENSG00000177197	8	9	8.5	2	2	2	0.235294	-2.08746		ENSG00000277479	2	5	3.5	0	1	0.5	0.142857	-2.80735			ENSG00000231826	0	17	3	0	0.176471	-2.5025		ENSG00000289460	0	4	1	0	0.25	-2			ENSG00000065268	1674	1129	0.674432	-0.568254
ENSG00000177112	11	3	0.272727	-1.87447		ENSG00000187187	10	7	8.5	4	0	2	0.235294	-2.08746		ENSG00000278771	0	7	3.5	0	1	0.5	0.142857	-2.80735			ENSG00000234353	12	5	2	1	0.176471	-2.5025		ENSG00000289467	4	0	0	1	0.25	-2			ENSG00000065308	797	1997	2.50565	1.32518
ENSG00000179363	11	3	0.272727	-1.87447		ENSG00000249978	10	7	8.5	4	0	2	0.235294	-2.08746		ENSG00000285122	6	1	3.5	1	0	0.5	0.142857	-2.80735			ENSG00000257752	5	12	3	0	0.176471	-2.5025		ENSG00000289513	7	1	1	1	0.25	-2			ENSG00000065320	791	5406	6.83439	2.77281
ENSG00000182179	22	6	0.272727	-1.87447		ENSG00000271966	8	9	8.5	2	2	2	0.235294	-2.08746		ENSG00000286990	4	3	3.5	1	0	0.5	0.142857	-2.80735			ENSG00000279174	0	17	2	1	0.176471	-2.5025		ENSG00000289555	1	3	1	0	0.25	-2			ENSG00000065325	3	0	0	#NUM!
ENSG00000184702	11	3	0.272727	-1.87447		ENSG00000285960	17	0	8.5	4	0	2	0.235294	-2.08746		ENSG00000288898	6	1	3.5	0	1	0.5	0.142857	-2.80735			ENSG00000287928	34	0	1	5	0.176471	-2.5025		ENSG00000134548	527	228	127	63	0.251656	-1.99048			ENSG00000065328	2229	1531	0.686855	-0.541922
ENSG00000188672	11	3	0.272727	-1.87447		ENSG00000289698	6	11	8.5	4	0	2	0.235294	-2.08746		ENSG00000289108	28	77	52.5	11	4	7.5	0.142857	-2.80735			ENSG00000162783	1506	879	174	247	0.17652	-2.5021		ENSG00000135899	18	105	15	16	0.252033	-1.98832			ENSG00000065357	157	331	2.10828	1.07607
ENSG00000197153	11	3	0.272727	-1.87447		ENSG00000107796	10848	74	5461	2281	291	1286	0.235488	-2.08627		ENSG00000289212	2	5	3.5	1	0	0.5	0.142857	-2.80735			ENSG00000172296	877	159	35	148	0.176641	-2.50111		ENSG00000152092	1129	775	285	195	0.252101	-1.98793			ENSG00000065361	646	4717	7.30186	2.86826
ENSG00000200913	33	9	0.272727	-1.87447		ENSG00000125730	816	1124	970	297	161	229	0.236082	-2.08264		ENSG00000289448	6	1	3.5	1	0	0.5	0.142857	-2.80735			ENSG00000267391	130	34	9	20	0.176829	-2.49957		ENSG00000168081	12	103	29	0	0.252174	-1.98751			ENSG00000065413	45	25	0.555556	-0.847997
ENSG00000214783	11	3	0.272727	-1.87447		ENSG00000149256	13463	5089	9276	2174	2206	2190	0.236093	-2.08257		ENSG00000289460	4	3	3.5	0	1	0.5	0.142857	-2.80735			ENSG00000168918	50	12	2	9	0.177419	-2.49476		ENSG00000100433	178	4	6	40	0.252747	-1.98423			ENSG00000065427	19363	7363	0.380261	-1.39494
ENSG00000225794	11	3	0.272727	-1.87447		ENSG00000189056	15079	566	7822.5	1290	2419	1854.5	0.237073	-2.0766		ENSG00000289480	4	3	3.5	1	0	0.5	0.142857	-2.80735			ENSG00000214855	90	17	10	9	0.17757	-2.49354		ENSG00000112562	472	10710	2729	106	0.253532	-1.97976			ENSG00000065457	545	641	1.17615	0.234068
ENSG00000228436	11	3	0.272727	-1.87447		ENSG00000181350	195	62	128.5	38	23	30.5	0.237354	-2.07489		ENSG00000290164	6	1	3.5	1	0	0.5	0.142857	-2.80735			ENSG00000095752	52	415	41	42	0.17773	-2.49224		ENSG00000131650	4	63	17	0	0.253731	-1.97863			ENSG00000065485	2602	1069	0.410838	-1.28336
ENSG00000231460	11	3	0.272727	-1.87447		ENSG00000111732	75	5	40	19	0	9.5	0.2375	-2.074		ENSG00000290597	1	6	3.5	0	1	0.5	0.142857	-2.80735			ENSG00000165899	966	41	58	121	0.177756	-2.49203		ENSG00000283443	22	41	12	4	0.253968	-1.97728			ENSG00000065491	562	1103	1.96263	0.972791
ENSG00000232518	11	3	0.272727	-1.87447		ENSG00000146555	3287	546	1916.5	441	470	455.5	0.237673	-2.07295		ENSG00000158813	166	358	262	47	28	37.5	0.14313	-2.8046			ENSG00000129514	282	15	1	52	0.178451	-2.4864		ENSG00000095303	40	322	79	13	0.254144	-1.97628			ENSG00000065518	8239	3170	0.384755	-1.37799
ENSG00000233654	11	3	0.272727	-1.87447		ENSG00000156564	4	17	10.5	3	2	2.5	0.238095	-2.07039		ENSG00000162949	229	474	351.5	44	57	50.5	0.14367	-2.79917			ENSG00000183742	39	0	2	5	0.179487	-2.47805		ENSG00000253731	26	33	1	14	0.254237	-1.97575			ENSG00000065526	802	2427	3.02618	1.5975
ENSG00000235748	11	3	0.272727	-1.87447		ENSG00000177807	52	11	31.5	1	14	7.5	0.238095	-2.07039		ENSG00000132854	1088	2405	1746.5	316	187	251.5	0.144002	-2.79584			ENSG00000265944	4	46	9	0	0.18	-2.47393		ENSG00000161944	523	59	1	147	0.254296	-1.97542			ENSG00000065534	148	251	1.69595	0.76209
ENSG00000237758	11	3	0.272727	-1.87447		ENSG00000272369	10	11	10.5	3	2	2.5	0.238095	-2.07039		ENSG00000250571	271	232	251.5	47	26	36.5	0.145129	-2.78459			ENSG00000076641	104	1367	163	102	0.18015	-2.47273		ENSG00000140015	16	149	24	18	0.254545	-1.974			ENSG00000065548	11647	3737	0.320855	-1.64001
ENSG00000255200	11	3	0.272727	-1.87447		ENSG00000154721	171	22	96.5	30	16	23	0.238342	-2.0689		ENSG00000259230	4	30	17	0	5	2.5	0.147059	-2.76553			ENSG00000286478	59	2	0	11	0.180328	-2.47131		ENSG00000240563	1227	563	95	362	0.255307	-1.96969			ENSG00000065559	2466	2031	0.823601	-0.279983
ENSG00000256167	11	3	0.272727	-1.87447		ENSG00000146426	3022	343	1682.5	406	398	402	0.23893	-2.06534		ENSG00000118004	718	1451	1084.5	220	99	159.5	0.147072	-2.7654			ENSG00000107859	1	974	169	7	0.180513	-2.46983		ENSG00000134240	1465	516	5	501	0.255427	-1.96902			ENSG00000065600	1543	725	0.469864	-1.08969
ENSG00000257913	22	6	0.272727	-1.87447		ENSG00000164946	2523	1305	1914	582	335	458.5	0.239551	-2.0616		ENSG00000145808	1180	1017	1098.5	241	83	162	0.147474	-2.76147			ENSG00000168237	842	109	112	60	0.180862	-2.46704		ENSG00000186854	43	0	0	11	0.255814	-1.96683			ENSG00000065609	4	9	2.25	1.16993
ENSG00000259032	11	3	0.272727	-1.87447		ENSG00000137809	748	20	384	63	121	92	0.239583	-2.0614		ENSG00000164651	389	696	542.5	36	125	80.5	0.148387	-2.75256			ENSG00000163132	829	7483	786	721	0.181304	-2.46352		ENSG00000101276	24	15	9	1	0.25641	-1.96347			ENSG00000065613	2877	2710	0.941953	-0.0862724
ENSG00000279694	11	3	0.272727	-1.87447		ENSG00000079101	13	12	12.5	6	0	3	0.24	-2.05889		ENSG00000162460	17	57	37	8	3	5.5	0.148649	-2.75002			ENSG00000005981	0	11	2	0	0.181818	-2.45943		ENSG00000197385	13	65	12	8	0.25641	-1.96347			ENSG00000065615	1481	578	0.390277	-1.35743
ENSG00000280433	33	9	0.272727	-1.87447		ENSG00000215374	9	16	12.5	6	0	3	0.24	-2.05889		ENSG00000160255	29	166	97.5	14	15	14.5	0.148718	-2.74935			ENSG00000124203	2	9	0	2	0.181818	-2.45943		ENSG00000165370	34	1	5	4	0.257143	-1.95936			ENSG00000065618	3	31	10.3333	3.36923
ENSG00000284948	33	9	0.272727	-1.87447		ENSG00000224596	18	7	12.5	6	0	3	0.24	-2.05889		ENSG00000231107	141	60	100.5	20	10	15	0.149254	-2.74416			ENSG00000203523	17	16	2	4	0.181818	-2.45943		ENSG00000176971	2454	503	207	554	0.257355	-1.95817			ENSG00000065621	2072	731	0.352799	-1.50308
ENSG00000288789	11	3	0.272727	-1.87447		ENSG00000241684	64	11	37.5	18	0	9	0.24	-2.05889		ENSG00000134285	542	2396	1469	245	194	219.5	0.149421	-2.74254			ENSG00000205413	0	11	1	1	0.181818	-2.45943		ENSG00000226562	21	208	43	16	0.257642	-1.95656			ENSG00000065665	917	896	0.977099	-0.033423
ENSG00000289451	11	3	0.272727	-1.87447		ENSG00000018625	343	735	539	186	74	130	0.241187	-2.05177		ENSG00000130812	17	310	163.5	20	29	24.5	0.149847	-2.73844			ENSG00000214604	0	11	2	0	0.181818	-2.45943		ENSG00000153283	3	28	7	1	0.258065	-1.9542			ENSG00000065675	610	376	0.616393	-0.698077
ENSG00000290549	11	3	0.272727	-1.87447		ENSG00000174099	938	61	499.5	147	94	120.5	0.241241	-2.05145		ENSG00000163817	15	5	10	0	3	1.5	0.15	-2.73697			ENSG00000232732	9	2	1	1	0.181818	-2.45943		ENSG00000265933	11	20	6	2	0.258065	-1.9542			ENSG00000065717	114	1294	11.3509	3.50473
ENSG00000198576	175	48	0.274286	-1.86625		ENSG00000140538	24	381	202.5	28	70	49	0.241975	-2.04707		ENSG00000185437	354	66	210	42	21	31.5	0.15	-2.73697			ENSG00000236283	8	14	0	4	0.181818	-2.45943		ENSG00000163501	794	41	0	216	0.258683	-1.95074			ENSG00000065802	1373	1281	0.932993	-0.100061
ENSG00000184163	69	19	0.275362	-1.8606		ENSG00000162913	21	16	18.5	5	4	4.5	0.243243	-2.03953		ENSG00000196169	29	11	20	5	1	3	0.15	-2.73697			ENSG00000247627	31	13	5	3	0.181818	-2.45943		ENSG00000130675	27	0	3	4	0.259259	-1.94753			ENSG00000065809	1408	1328	0.943182	-0.0843922
ENSG00000022556	29	8	0.275862	-1.85798		ENSG00000125726	21	61	41	18	2	10	0.243902	-2.03562		ENSG00000198870	8	12	10	2	1	1.5	0.15	-2.73697			ENSG00000249574	9	2	0	2	0.181818	-2.45943		ENSG00000222035	6	21	2	5	0.259259	-1.94753			ENSG00000065833	606	333	0.549505	-0.863796
ENSG00000188687	29	8	0.275862	-1.85798		ENSG00000080709	2043	100	1071.5	374	150	262	0.244517	-2.03199		ENSG00000278214	13	7	10	2	1	1.5	0.15	-2.73697			ENSG00000253361	48	18	4	8	0.181818	-2.45943		ENSG00000165072	96	771	168	57	0.259516	-1.94611			ENSG00000065882	3736	3891	1.04149	0.0586465
ENSG00000168970	25	7	0.28	-1.8365		ENSG00000289021	23	34	28.5	14	0	7	0.245614	-2.02554		ENSG00000143847	2001	549	1275	340	43	191.5	0.150196	-2.73508			ENSG00000254419	8	3	1	1	0.181818	-2.45943		ENSG00000155052	152	25	13	33	0.259887	-1.94404			ENSG00000065883	1985	2253	1.13501	0.182708
ENSG00000183230	100	28	0.28	-1.8365		ENSG00000142408	41	20	30.5	9	6	7.5	0.245902	-2.02385		ENSG00000110013	564	1612	1088	203	124	163.5	0.150276	-2.73432			ENSG00000256674	2	9	2	0	0.181818	-2.45943		ENSG00000268603	25	48	13	6	0.260274	-1.9419			ENSG00000065911	6823	2598	0.380771	-1.393
ENSG00000188459	25	7	0.28	-1.8365		ENSG00000260027	249	23	136	58	9	33.5	0.246324	-2.02137		ENSG00000099994	55	356	205.5	25	37	31	0.150852	-2.7288			ENSG00000257222	7	4	2	0	0.181818	-2.45943		ENSG00000120262	12	11	1	5	0.26087	-1.9386			ENSG00000065923	431	1381	3.20418	1.67995
ENSG00000258733	25	7	0.28	-1.8365		ENSG00000138134	454	8	231	68	46	57	0.246753	-2.01886		ENSG00000173531	761	3222	1991.5	455	146	300.5	0.150891	-2.72842			ENSG00000272256	3	8	2	0	0.181818	-2.45943		ENSG00000203883	20	3	0	6	0.26087	-1.9386			ENSG00000065970	329	584	1.77508	0.827881
ENSG00000265916	25	7	0.28	-1.8365		ENSG00000278962	47	34	40.5	15	5	10	0.246914	-2.01792		ENSG00000105852	15	91	53	8	8	8	0.150943	-2.72792			ENSG00000276662	2	9	1	1	0.181818	-2.45943		ENSG00000231236	23	0	2	4	0.26087	-1.9386			ENSG00000065978	81943	35884	0.437914	-1.19128
ENSG00000164406	57	16	0.280702	-1.83289		ENSG00000279696	41	44	42.5	14	7	10.5	0.247059	-2.01707		ENSG00000231811	66	20	43	10	3	6.5	0.151163	-2.72583			ENSG00000286970	11	0	1	1	0.181818	-2.45943		ENSG00000287709	3	20	0	6	0.26087	-1.9386			ENSG00000065989	58	123	2.12069	1.08453
ENSG00000272970	67	19	0.283582	-1.81816		ENSG00000281100	80	5	42.5	21	0	10.5	0.247059	-2.01707		ENSG00000187017	75	156	115.5	23	12	17.5	0.151515	-2.72247			ENSG00000288691	0	11	2	0	0.181818	-2.45943		ENSG00000141668	816	365	236	74	0.262489	-1.92967			ENSG00000066027	2684	2063	0.768629	-0.379641
ENSG00000101327	7	2	0.285714	-1.80735		ENSG00000171132	487	59	273	56	79	67.5	0.247253	-2.01594		ENSG00000286600	13	20	16.5	3	2	2.5	0.151515	-2.72247			ENSG00000289275	3	19	4	0	0.181818	-2.45943		ENSG00000172238	19	0	1	4	0.263158	-1.926			ENSG00000066032	321	115	0.358255	-1.48094
ENSG00000103472	7	2	0.285714	-1.80735		ENSG00000121297	986	265	625.5	208	102	155	0.247802	-2.01274		ENSG00000289048	0	33	16.5	2	3	2.5	0.151515	-2.72247			ENSG00000139329	3124	112080	20907	58	0.181982	-2.45814		ENSG00000287944	9	10	0	5	0.263158	-1.926			ENSG00000066044	5130	4219	0.822417	-0.282058
ENSG00000146285	7	2	0.285714	-1.80735		ENSG00000230461	53	108	80.5	23	17	20	0.248447	-2.00899		ENSG00000227543	16	30	23	5	2	3.5	0.152174	-2.71621			ENSG00000132321	669	1174	333	3	0.182311	-2.45552		ENSG00000147036	107	3	18	11	0.263636	-1.92338			ENSG00000066056	3	14	4.66667	2.22239
ENSG00000165949	7	2	0.285714	-1.80735		ENSG00000114805	1977	462	1219.5	351	255	303	0.248462	-2.0089		ENSG00000204219	1821	745	1283	319	72	195.5	0.152377	-2.71428			ENSG00000254293	82	1196	188	45	0.182316	-2.45549		ENSG00000255282	22	129	7	33	0.264901	-1.91648			ENSG00000066084	1218	1657	1.36043	0.444059
ENSG00000168779	21	6	0.285714	-1.80735		ENSG00000175183	53536	4044	28790	11091	3222	7156.5	0.248576	-2.00824		ENSG00000008323	299	1105	702	101	114	107.5	0.153134	-2.70713			ENSG00000106003	1179	71	64	165	0.1832	-2.44851		ENSG00000187955	3488	7940	2166	865	0.265226	-1.91471			ENSG00000066117	724	5219	7.20856	2.84971
ENSG00000173702	7	2	0.285714	-1.80735		ENSG00000179542	878	417	647.5	109	213	161	0.248649	-2.00782		ENSG00000113763	12	112	62	8	11	9.5	0.153226	-2.70627			ENSG00000181908	0	158	27	2	0.183544	-2.4458		ENSG00000229155	95	3	0	26	0.265306	-1.91427			ENSG00000066135	455	1162	2.55385	1.35267
ENSG00000174788	7	2	0.285714	-1.80735		ENSG00000111664	624	61	342.5	131	40	85.5	0.249635	-2.00211		ENSG00000179593	544	252	398	75	47	61	0.153266	-2.70589			ENSG00000230943	9	40	9	0	0.183673	-2.44478		ENSG00000178217	77	17	20	5	0.265957	-1.91073			ENSG00000066136	1057	1387	1.3122	0.391992
ENSG00000175003	7	2	0.285714	-1.80735		ENSG00000002933	1	3	2	1	0	0.5	0.25	-2		ENSG00000066336	5	8	6.5	2	0	1	0.153846	-2.70044			ENSG00000100385	23	113	25	0	0.183824	-2.44361		ENSG00000136110	250	152	100	7	0.266169	-1.90958			ENSG00000066185	34	31	0.911765	-0.133267
ENSG00000177202	7	2	0.285714	-1.80735		ENSG00000100053	4	4	4	1	1	1	0.25	-2		ENSG00000197475	3	10	6.5	0	2	1	0.153846	-2.70044			ENSG00000160282	142	32	10	22	0.183908	-2.44294		ENSG00000101349	1	14	2	2	0.266667	-1.90689			ENSG00000066230	15	111	7.4	2.88753
ENSG00000185674	7	2	0.285714	-1.80735		ENSG00000110777	0	4	2	1	0	0.5	0.25	-2		ENSG00000204850	0	13	6.5	1	1	1	0.153846	-2.70044			ENSG00000250266	112	12	4	19	0.185484	-2.43063		ENSG00000133116	5	10	0	4	0.266667	-1.90689			ENSG00000066248	69	173	2.50725	1.3261
ENSG00000197575	7	2	0.285714	-1.80735		ENSG00000111490	5	7	6	3	0	1.5	0.25	-2		ENSG00000224295	4	9	6.5	2	0	1	0.153846	-2.70044			ENSG00000137558	161	146	11	46	0.185668	-2.4292		ENSG00000204291	74	31	19	9	0.266667	-1.90689			ENSG00000066279	5362	4129	0.770048	-0.376979
ENSG00000198353	7	2	0.285714	-1.80735		ENSG00000120471	2	2	2	1	0	0.5	0.25	-2		ENSG00000225940	2	11	6.5	0	2	1	0.153846	-2.70044			ENSG00000162520	0	70	13	0	0.185714	-2.42884		ENSG00000229859	15	0	3	1	0.266667	-1.90689			ENSG00000066322	1342	603	0.449329	-1.15415
ENSG00000204956	7	2	0.285714	-1.80735		ENSG00000125787	1	3	2	1	0	0.5	0.25	-2		ENSG00000232188	0	13	6.5	2	0	1	0.153846	-2.70044			ENSG00000285665	10	60	6	7	0.185714	-2.42884		ENSG00000230333	5	10	1	3	0.266667	-1.90689			ENSG00000066336	0	4	#DIV/0!	#DIV/0!
ENSG00000213003	7	2	0.285714	-1.80735		ENSG00000128714	4	4	4	2	0	1	0.25	-2		ENSG00000234899	10	16	13	3	1	2	0.153846	-2.70044			ENSG00000246731	106	7	12	9	0.185841	-2.42786		ENSG00000251400	5	10	1	3	0.266667	-1.90689			ENSG00000066379	500	197	0.394	-1.34373
ENSG00000213070	7	2	0.285714	-1.80735		ENSG00000136918	1	7	4	0	2	1	0.25	-2		ENSG00000236754	5	8	6.5	0	2	1	0.153846	-2.70044			ENSG00000119919	25	174	22	15	0.18593	-2.42717		ENSG00000237515	362	53	37	74	0.26747	-1.90255			ENSG00000066382	23	184	8	3
ENSG00000213574	7	2	0.285714	-1.80735		ENSG00000142661	4	4	4	2	0	1	0.25	-2		ENSG00000248774	8	5	6.5	1	1	1	0.153846	-2.70044			ENSG00000164574	1244	15416	2331	769	0.186074	-2.42605		ENSG00000221818	232	11	24	41	0.26749	-1.90244			ENSG00000066405	20	48	2.4	1.26303
ENSG00000215895	7	2	0.285714	-1.80735		ENSG00000150782	0	12	6	3	0	1.5	0.25	-2		ENSG00000254997	3	10	6.5	2	0	1	0.153846	-2.70044			ENSG00000019102	52	7	8	3	0.186441	-2.42321		ENSG00000101230	82	15	24	2	0.268041	-1.89947			ENSG00000066422	1153	863	0.748482	-0.41796
ENSG00000219257	7	2	0.285714	-1.80735		ENSG00000152760	33	7	20	8	2	5	0.25	-2		ENSG00000266973	0	13	6.5	2	0	1	0.153846	-2.70044			ENSG00000102760	4	189	28	8	0.186528	-2.42253		ENSG00000284727	247	121	41	58	0.269022	-1.89421			ENSG00000066427	1427	786	0.550806	-0.860384
ENSG00000224940	7	2	0.285714	-1.80735		ENSG00000152784	43	5	24	1	11	6	0.25	-2		ENSG00000267053	6	20	13	4	0	2	0.153846	-2.70044			ENSG00000141013	520	384	94	75	0.186947	-2.4193		ENSG00000101842	15	11	6	1	0.269231	-1.89308			ENSG00000066455	3942	2190	0.555556	-0.847997
ENSG00000226085	7	2	0.285714	-1.80735		ENSG00000156222	4	0	2	1	0	0.5	0.25	-2		ENSG00000271086	7	6	6.5	2	0	1	0.153846	-2.70044			ENSG00000163046	16	0	3	0	0.1875	-2.41504		ENSG00000196787	5	21	1	6	0.269231	-1.89308			ENSG00000066468	1930	4858	2.5171	1.33176
ENSG00000226086	7	2	0.285714	-1.80735		ENSG00000163126	5	3	4	2	0	1	0.25	-2		ENSG00000197993	257	372	314.5	69	28	48.5	0.154213	-2.697			ENSG00000231453	3	13	2	1	0.1875	-2.41504		ENSG00000232023	17	9	3	4	0.269231	-1.89308			ENSG00000066557	4365	2568	0.588316	-0.765336
ENSG00000228053	7	2	0.285714	-1.80735		ENSG00000165521	9	3	6	3	0	1.5	0.25	-2		ENSG00000172296	934	3443	2188.5	516	160	338	0.154444	-2.69485			ENSG00000232633	17	15	5	1	0.1875	-2.41504		ENSG00000259719	23	3	3	4	0.269231	-1.89308			ENSG00000066583	2674	1120	0.418848	-1.2555
ENSG00000229759	7	2	0.285714	-1.80735		ENSG00000167880	1	3	2	1	0	0.5	0.25	-2		ENSG00000288022	58	13	35.5	11	0	5.5	0.15493	-2.69032			ENSG00000197943	679	71	46	95	0.188	-2.4112		ENSG00000132698	975	61	56	223	0.269305	-1.89269			ENSG00000066629	363	710	1.95592	0.967849
ENSG00000229873	7	2	0.285714	-1.80735		ENSG00000170092	0	4	2	1	0	0.5	0.25	-2		ENSG00000288985	750	107	428.5	122	11	66.5	0.155193	-2.68787			ENSG00000143184	49	20	7	6	0.188406	-2.40808		ENSG00000187889	318	161	66	63	0.269311	-1.89265			ENSG00000066651	3678	1120	0.304513	-1.71542
ENSG00000235292	7	2	0.285714	-1.80735		ENSG00000171812	20	16	18	5	4	4.5	0.25	-2		ENSG00000165061	477	119	298	25	68	46.5	0.15604	-2.68001			ENSG00000114812	176	4	9	25	0.188889	-2.40439		ENSG00000134817	1754	2829	469	767	0.269692	-1.89061			ENSG00000066654	4342	3051	0.702672	-0.509078
ENSG00000235865	21	6	0.285714	-1.80735		ENSG00000174225	2	2	2	1	0	0.5	0.25	-2		ENSG00000100170	482	107	294.5	54	38	46	0.156197	-2.67856			ENSG00000185156	111	37	16	12	0.189189	-2.4021		ENSG00000146833	416	650	178	110	0.270169	-1.88807			ENSG00000066697	1801	870	0.483065	-1.04971
ENSG00000235903	7	2	0.285714	-1.80735		ENSG00000179855	0	8	4	2	0	1	0.25	-2		ENSG00000251273	7	25	16	5	0	2.5	0.15625	-2.67807			ENSG00000179046	190	153	4	61	0.189504	-2.3997		ENSG00000275410	311	18	2	87	0.270517	-1.88621			ENSG00000066735	276	1093	3.96014	1.98555
ENSG00000235927	7	2	0.285714	-1.80735		ENSG00000189186	4	0	2	1	0	0.5	0.25	-2		ENSG00000109107	3980	3245	3612.5	804	325	564.5	0.156263	-2.67795			ENSG00000197757	1	495	94	0	0.189516	-2.39961		ENSG00000170381	1063	130	39	284	0.270746	-1.88499			ENSG00000066739	499	754	1.51102	0.595525
ENSG00000244422	7	2	0.285714	-1.80735		ENSG00000197838	10	6	8	4	0	2	0.25	-2		ENSG00000162267	25	269	147	16	30	23	0.156463	-2.67611			ENSG00000166387	3431	1453	612	314	0.189599	-2.39898		ENSG00000253767	29	67	7	19	0.270833	-1.88452			ENSG00000066777	2657	3423	1.2883	0.365463
ENSG00000246100	7	2	0.285714	-1.80735		ENSG00000202415	4	0	2	1	0	0.5	0.25	-2		ENSG00000087495	1037	170	603.5	120	69	94.5	0.156587	-2.67497			ENSG00000100146	62	22	8	8	0.190476	-2.39232		ENSG00000204677	69	1	6	13	0.271429	-1.88136			ENSG00000066813	0	0	#DIV/0!	#DIV/0!
ENSG00000248538	35	10	0.285714	-1.80735		ENSG00000204176	3	1	2	0	1	0.5	0.25	-2		ENSG00000017427	4	47	25.5	0	8	4	0.156863	-2.67243			ENSG00000125731	125	22	11	17	0.190476	-2.39232		ENSG00000013297	103	129	20	43	0.271552	-1.8807			ENSG00000066827	96	298	3.10417	1.63421
ENSG00000249249	7	2	0.285714	-1.80735		ENSG00000204188	2	6	4	2	0	1	0.25	-2		ENSG00000233680	13	38	25.5	3	5	4	0.156863	-2.67243			ENSG00000151224	35	7	2	6	0.190476	-2.39232		ENSG00000086570	28	75	19	9	0.271845	-1.87915			ENSG00000066855	1964	763	0.388493	-1.36404
ENSG00000250564	7	2	0.285714	-1.80735		ENSG00000204252	6	6	6	3	0	1.5	0.25	-2		ENSG00000205744	595	1586	1090.5	146	197	171.5	0.157267	-2.66871			ENSG00000157150	12	9	3	1	0.190476	-2.39232		ENSG00000095932	174	6	28	21	0.272222	-1.87714			ENSG00000066923	106	335	3.16038	1.6601
ENSG00000255306	21	6	0.285714	-1.80735		ENSG00000206168	2	2	2	1	0	0.5	0.25	-2		ENSG00000130988	392	994	693	181	37	109	0.157287	-2.66853			ENSG00000196954	0	21	4	0	0.190476	-2.39232		ENSG00000082074	2	9	3	0	0.272727	-1.87447			ENSG00000066926	882	680	0.770975	-0.375244
ENSG00000257307	7	2	0.285714	-1.80735		ENSG00000213177	3	1	2	0	1	0.5	0.25	-2		ENSG00000213937	69	20	44.5	5	9	7	0.157303	-2.66838			ENSG00000203883	18	3	1	3	0.190476	-2.39232		ENSG00000090104	20	2	0	6	0.272727	-1.87447			ENSG00000066933	785	888	1.13121	0.177867
ENSG00000259116	7	2	0.285714	-1.80735		ENSG00000213189	4	4	4	2	0	1	0.25	-2		ENSG00000125089	383	1918	1150.5	162	201	181.5	0.157757	-2.66422			ENSG00000227355	12	9	3	1	0.190476	-2.39232		ENSG00000118094	2	9	2	1	0.272727	-1.87447			ENSG00000067048	2698	3119	1.15604	0.209193
ENSG00000259248	7	2	0.285714	-1.80735		ENSG00000213842	0	4	2	1	0	0.5	0.25	-2		ENSG00000125730	415	1594	1004.5	96	221	158.5	0.15779	-2.66392			ENSG00000231817	42	0	1	7	0.190476	-2.39232		ENSG00000119121	30	14	2	10	0.272727	-1.87447			ENSG00000067057	4920	3445	0.700203	-0.514154
ENSG00000261807	7	2	0.285714	-1.80735		ENSG00000213903	1	3	2	1	0	0.5	0.25	-2		ENSG00000105880	0	38	19	0	6	3	0.157895	-2.66297			ENSG00000254810	2	19	4	0	0.190476	-2.39232		ENSG00000139515	11	0	1	2	0.272727	-1.87447			ENSG00000067064	7189	1948	0.27097	-1.8838
ENSG00000264278	7	2	0.285714	-1.80735		ENSG00000214093	2	2	2	1	0	0.5	0.25	-2		ENSG00000227373	3	16	9.5	0	3	1.5	0.157895	-2.66297			ENSG00000115138	114	1	4	18	0.191304	-2.38606		ENSG00000185561	5	6	0	3	0.272727	-1.87447			ENSG00000067066	16	11	0.6875	-0.540568
ENSG00000265055	7	2	0.285714	-1.80735		ENSG00000214290	9	7	8	4	0	2	0.25	-2		ENSG00000234498	10	9	9.5	1	2	1.5	0.157895	-2.66297			ENSG00000175707	257	4	25	25	0.191571	-2.38405		ENSG00000198598	10	1	1	2	0.272727	-1.87447			ENSG00000067082	1398	1459	1.04363	0.0616155
ENSG00000267506	7	2	0.285714	-1.80735		ENSG00000214338	3	9	6	2	1	1.5	0.25	-2		ENSG00000248441	3	16	9.5	2	1	1.5	0.157895	-2.66297			ENSG00000139352	15	11	5	0	0.192308	-2.37851		ENSG00000204866	0	22	5	1	0.272727	-1.87447			ENSG00000067113	534	419	0.784644	-0.349889
ENSG00000269954	7	2	0.285714	-1.80735		ENSG00000215477	3	1	2	0	1	0.5	0.25	-2		ENSG00000187955	1784	823	1303.5	194	218	206	0.158036	-2.66167			ENSG00000146904	267	8	10	43	0.192727	-2.37537		ENSG00000226443	0	11	2	1	0.272727	-1.87447			ENSG00000067141	2610	5184	1.98621	0.990016
ENSG00000269956	7	2	0.285714	-1.80735		ENSG00000219329	2	2	2	1	0	0.5	0.25	-2		ENSG00000157214	179	327	253	46	34	40	0.158103	-2.66107			ENSG00000106688	500	505	102	92	0.193035	-2.37307		ENSG00000231453	0	11	2	1	0.272727	-1.87447			ENSG00000067167	6694	3994	0.596654	-0.745034
ENSG00000270019	7	2	0.285714	-1.80735		ENSG00000220937	3	1	2	0	1	0.5	0.25	-2		ENSG00000259974	1787	6069	3928	792	451	621.5	0.158223	-2.65997			ENSG00000139194	31	0	4	2	0.193548	-2.36923		ENSG00000237624	7	4	2	1	0.272727	-1.87447			ENSG00000067177	426	378	0.887324	-0.172467
ENSG00000278399	7	2	0.285714	-1.80735		ENSG00000224820	1	3	2	0	1	0.5	0.25	-2		ENSG00000137203	3	413	208	23	43	33	0.158654	-2.65605			ENSG00000173930	223	87	32	28	0.193548	-2.36923		ENSG00000238099	1	10	2	1	0.272727	-1.87447			ENSG00000067182	736	1943	2.63995	1.40051
ENSG00000283638	7	2	0.285714	-1.80735		ENSG00000225094	0	4	2	1	0	0.5	0.25	-2		ENSG00000172348	4407	825	2616	407	424	415.5	0.15883	-2.65444			ENSG00000100292	689	84	92	58	0.194049	-2.36551		ENSG00000250775	1	10	2	1	0.272727	-1.87447			ENSG00000067191	31	209	6.74194	2.75316
ENSG00000286050	7	2	0.285714	-1.80735		ENSG00000225096	0	4	2	1	0	0.5	0.25	-2		ENSG00000202538	1	68	34.5	1	10	5.5	0.15942	-2.64909			ENSG00000161896	22	292	48	13	0.194268	-2.36388		ENSG00000253688	0	11	2	1	0.272727	-1.87447			ENSG00000067208	432	453	1.04861	0.0684797
ENSG00000287965	7	2	0.285714	-1.80735		ENSG00000226428	2	2	2	1	0	0.5	0.25	-2		ENSG00000226334	10	15	12.5	4	0	2	0.16	-2.64386			ENSG00000106384	33	3	7	0	0.194444	-2.36257		ENSG00000253785	7	4	1	2	0.272727	-1.87447			ENSG00000067221	198	123	0.621212	-0.686842
ENSG00000290085	21	6	0.285714	-1.80735		ENSG00000226913	3	5	4	2	0	1	0.25	-2		ENSG00000230131	12	13	12.5	2	2	2	0.16	-2.64386			ENSG00000161281	33	3	5	2	0.194444	-2.36257		ENSG00000259130	5	6	1	2	0.272727	-1.87447			ENSG00000067225	58588	79736	1.36096	0.444626
ENSG00000290319	7	2	0.285714	-1.80735		ENSG00000227088	10	2	6	3	0	1.5	0.25	-2		ENSG00000237181	6	19	12.5	1	3	2	0.16	-2.64386			ENSG00000164393	32	4	6	1	0.194444	-2.36257		ENSG00000266932	1	10	1	2	0.272727	-1.87447			ENSG00000067248	3210	1838	0.572586	-0.804437
ENSG00000182118	73	21	0.287671	-1.79751		ENSG00000227295	2	2	2	1	0	0.5	0.25	-2		ENSG00000134326	31	106	68.5	6	16	11	0.160584	-2.6386			ENSG00000005471	45	941	121	71	0.194726	-2.36048		ENSG00000267048	5	6	2	1	0.272727	-1.87447			ENSG00000067334	8468	3349	0.395489	-1.33829
ENSG00000268903	76	22	0.289474	-1.7885		ENSG00000227857	2	2	2	1	0	0.5	0.25	-2		ENSG00000184937	196	227	211.5	58	10	34	0.160757	-2.63705			ENSG00000280623	5486	28	66	1008	0.194777	-2.36011		ENSG00000272844	4	7	0	3	0.272727	-1.87447			ENSG00000067365	1270	871	0.685827	-0.544084
ENSG00000088340	31	9	0.290323	-1.78427		ENSG00000227959	2	2	2	0	1	0.5	0.25	-2		ENSG00000251432	32	30	31	10	0	5	0.16129	-2.63227			ENSG00000204711	74	3	0	15	0.194805	-2.3599		ENSG00000272914	3	8	1	2	0.272727	-1.87447			ENSG00000067369	1730	3855	2.22832	1.15596
ENSG00000121905	31	9	0.290323	-1.78427		ENSG00000228626	3	5	4	1	1	1	0.25	-2		ENSG00000204767	11	57	34	2	9	5.5	0.161765	-2.62803			ENSG00000287749	2	44	7	2	0.195652	-2.35364		ENSG00000280053	6	5	3	0	0.272727	-1.87447			ENSG00000067445	1905	3476	1.82467	0.867637
ENSG00000132429	31	9	0.290323	-1.78427		ENSG00000229196	4	0	2	1	0	0.5	0.25	-2		ENSG00000163793	119	60	89.5	26	3	14.5	0.162011	-2.62583			ENSG00000141655	645	14	12	117	0.195751	-2.35291		ENSG00000286151	8	3	0	3	0.272727	-1.87447			ENSG00000067533	3086	1305	0.422878	-1.24169
ENSG00000264451	31	9	0.290323	-1.78427		ENSG00000229246	2	2	2	1	0	0.5	0.25	-2		ENSG00000104112	14	115	64.5	8	13	10.5	0.162791	-2.61891			ENSG00000173890	69	12	6	10	0.197531	-2.33985		ENSG00000289217	5	6	2	1	0.272727	-1.87447			ENSG00000067560	18737	15906	0.848909	-0.236319
ENSG00000125878	55	16	0.290909	-1.78136		ENSG00000229670	2	2	2	1	0	0.5	0.25	-2		ENSG00000105707	2299	3366	2832.5	690	234	462	0.163107	-2.61611			ENSG00000251637	72	14	5	12	0.197674	-2.3388		ENSG00000289224	0	11	2	1	0.272727	-1.87447			ENSG00000067596	996	2036	2.04418	1.03152
ENSG00000275180	24	7	0.291667	-1.77761		ENSG00000230393	1	7	4	2	0	1	0.25	-2		ENSG00000169856	73	209	141	28	18	23	0.163121	-2.61599			ENSG00000143512	56	35	8	10	0.197802	-2.33787		ENSG00000128567	30034	56177	17114	6449	0.273318	-1.87135			ENSG00000067601	80	63	0.7875	-0.344648
ENSG00000289858	24	7	0.291667	-1.77761		ENSG00000231424	6	2	4	2	0	1	0.25	-2		ENSG00000170807	776	212	494	102	60	81	0.163968	-2.60852			ENSG00000224597	133	306	65	22	0.198178	-2.33513		ENSG00000186094	94	23	30	2	0.273504	-1.87036			ENSG00000067606	603	1248	2.06965	1.04939
ENSG00000291129	72	21	0.291667	-1.77761		ENSG00000231530	1	7	4	0	2	1	0.25	-2		ENSG00000215866	403	1022	712.5	165	69	117	0.164211	-2.60638			ENSG00000075388	5	0	1	0	0.2	-2.32193		ENSG00000280184	82	13	10	16	0.273684	-1.86942			ENSG00000067646	768	475	0.61849	-0.693179
ENSG00000231731	41	12	0.292683	-1.77259		ENSG00000231704	0	4	2	1	0	0.5	0.25	-2		ENSG00000102287	3	118	60.5	8	12	10	0.165289	-2.59694			ENSG00000079112	1	4	0	1	0.2	-2.32193		ENSG00000172164	1031	32	20	272	0.274694	-1.8641			ENSG00000067704	7301	5196	0.711683	-0.490693
ENSG00000275379	41	12	0.292683	-1.77259		ENSG00000231804	3	1	2	1	0	0.5	0.25	-2		ENSG00000130813	22	117	69.5	12	11	11.5	0.165468	-2.59538			ENSG00000103522	1	4	0	1	0.2	-2.32193		ENSG00000107984	362	1199	240	189	0.274824	-1.86342			ENSG00000067715	640	713	1.11406	0.15583
ENSG00000215467	17	5	0.294118	-1.76553		ENSG00000232531	3	1	2	0	1	0.5	0.25	-2		ENSG00000105409	131	26	78.5	21	5	13	0.165605	-2.59418			ENSG00000112195	9	1	2	0	0.2	-2.32193		ENSG00000165188	77	3	12	10	0.275	-1.8625			ENSG00000067798	0	5	#DIV/0!	#DIV/0!
ENSG00000235296	17	5	0.294118	-1.76553		ENSG00000232702	2	2	2	0	1	0.5	0.25	-2		ENSG00000147465	160	135	147.5	36	13	24.5	0.166102	-2.58986			ENSG00000113946	10	0	0	2	0.2	-2.32193		ENSG00000233928	30	10	11	0	0.275	-1.8625			ENSG00000067829	2569	1562	0.608019	-0.717812
ENSG00000257275	17	5	0.294118	-1.76553		ENSG00000232909	6	2	4	0	2	1	0.25	-2		ENSG00000006377	0	12	6	1	1	1	0.166667	-2.58496			ENSG00000115616	37	3	2	6	0.2	-2.32193		ENSG00000057593	669	36	29	165	0.275177	-1.86157			ENSG00000067836	668	442	0.661677	-0.595802
ENSG00000285184	17	5	0.294118	-1.76553		ENSG00000233045	3	9	6	1	2	1.5	0.25	-2		ENSG00000062096	3	3	3	1	0	0.5	0.166667	-2.58496			ENSG00000115850	2	8	1	1	0.2	-2.32193		ENSG00000171189	3042	1289	970	223	0.275456	-1.86011			ENSG00000067840	370	2532	6.84324	2.77468
ENSG00000286369	17	5	0.294118	-1.76553		ENSG00000233296	2	6	4	2	0	1	0.25	-2		ENSG00000069764	0	6	3	1	0	0.5	0.166667	-2.58496			ENSG00000121764	3	2	1	0	0.2	-2.32193		ENSG00000100351	311	41	24	73	0.275568	-1.85952			ENSG00000067842	5	10	2	1
ENSG00000182310	78	23	0.294872	-1.76184		ENSG00000234692	2	2	2	1	0	0.5	0.25	-2		ENSG00000096088	2	4	3	1	0	0.5	0.166667	-2.58496			ENSG00000125931	3	7	1	1	0.2	-2.32193		ENSG00000170927	8	21	3	5	0.275862	-1.85798			ENSG00000067900	2698	2826	1.04744	0.0668711
ENSG00000225137	27	8	0.296296	-1.75489		ENSG00000235275	7	1	4	1	1	1	0.25	-2		ENSG00000101327	7	5	6	2	0	1	0.166667	-2.58496			ENSG00000128040	3	2	1	0	0.2	-2.32193		ENSG00000177464	24	5	4	4	0.275862	-1.85798			ENSG00000067955	2244	1810	0.806595	-0.310083
ENSG00000172350	64	19	0.296875	-1.75207		ENSG00000235852	4	0	2	1	0	0.5	0.25	-2		ENSG00000120498	3	15	9	2	1	1.5	0.166667	-2.58496			ENSG00000134007	2	3	1	0	0.2	-2.32193		ENSG00000186051	25	4	5	3	0.275862	-1.85798			ENSG00000067992	1317	1776	1.34852	0.431376
ENSG00000285958	74	22	0.297297	-1.75002		ENSG00000236060	3	1	2	1	0	0.5	0.25	-2		ENSG00000145850	10	38	24	2	6	4	0.166667	-2.58496			ENSG00000138483	1	4	1	0	0.2	-2.32193		ENSG00000152192	1764	1575	876	48	0.27673	-1.85345			ENSG00000068001	2855	1760	0.616462	-0.697915
ENSG00000183840	67	20	0.298507	-1.74416		ENSG00000236308	4	0	2	0	1	0.5	0.25	-2		ENSG00000157884	1	5	3	1	0	0.5	0.166667	-2.58496			ENSG00000141579	6	4	0	2	0.2	-2.32193		ENSG00000183323	62	75	35	3	0.277372	-1.8501			ENSG00000068024	276	518	1.87681	0.908284
ENSG00000183779	311	93	0.299035	-1.74161		ENSG00000236991	3	1	2	1	0	0.5	0.25	-2		ENSG00000159197	4	2	3	0	1	0.5	0.166667	-2.58496			ENSG00000146001	23	27	8	2	0.2	-2.32193		ENSG00000228221	2	16	0	5	0.277778	-1.848			ENSG00000068028	810	412	0.508642	-0.975278
ENSG00000225855	207	62	0.299517	-1.73929		ENSG00000237176	0	4	2	1	0	0.5	0.25	-2		ENSG00000162753	8	4	6	1	1	1	0.166667	-2.58496			ENSG00000146809	2	3	0	1	0.2	-2.32193		ENSG00000240710	2	16	3	2	0.277778	-1.848			ENSG00000068078	919	2030	2.20892	1.14334
ENSG00000185730	347	104	0.299712	-1.73835		ENSG00000237916	3	1	2	1	0	0.5	0.25	-2		ENSG00000164778	5	1	3	1	0	0.5	0.166667	-2.58496			ENSG00000152931	4	1	0	1	0.2	-2.32193		ENSG00000265478	7	11	1	4	0.277778	-1.848			ENSG00000068079	205	149	0.726829	-0.460312
ENSG00000011083	10	3	0.3	-1.73697		ENSG00000238048	1	3	2	1	0	0.5	0.25	-2		ENSG00000170367	4	26	15	2	3	2.5	0.166667	-2.58496			ENSG00000154274	18	2	1	3	0.2	-2.32193		ENSG00000284625	36	0	3	7	0.277778	-1.848			ENSG00000068097	663	1053	1.58824	0.667425
ENSG00000132259	10	3	0.3	-1.73697		ENSG00000240627	3	1	2	1	0	0.5	0.25	-2		ENSG00000173093	1	5	3	1	0	0.5	0.166667	-2.58496			ENSG00000162399	5	0	0	1	0.2	-2.32193		ENSG00000285706	8	10	0	5	0.277778	-1.848			ENSG00000068120	1683	2132	1.26679	0.341172
ENSG00000164047	10	3	0.3	-1.73697		ENSG00000242689	18	26	22	2	9	5.5	0.25	-2		ENSG00000177688	6	0	3	0	1	0.5	0.166667	-2.58496			ENSG00000162511	35	0	0	7	0.2	-2.32193		ENSG00000287900	44	208	69	1	0.277778	-1.848			ENSG00000068137	240	446	1.85833	0.894009
ENSG00000165555	10	3	0.3	-1.73697		ENSG00000243445	1	3	2	0	1	0.5	0.25	-2		ENSG00000179066	3	3	3	1	0	0.5	0.166667	-2.58496			ENSG00000163421	4	1	1	0	0.2	-2.32193		ENSG00000100079	342	41	5	102	0.279373	-1.83973			ENSG00000068305	798	1345	1.68546	0.753146
ENSG00000174827	10	3	0.3	-1.73697		ENSG00000244124	1	3	2	0	1	0.5	0.25	-2		ENSG00000180061	0	12	6	2	0	1	0.166667	-2.58496			ENSG00000164411	47	23	5	9	0.2	-2.32193		ENSG00000181804	152	256	40	74	0.279412	-1.83954			ENSG00000068308	1241	2034	1.639	0.712817
ENSG00000179546	20	6	0.3	-1.73697		ENSG00000244128	1	3	2	1	0	0.5	0.25	-2		ENSG00000183747	7	5	6	0	2	1	0.166667	-2.58496			ENSG00000165496	4	1	1	0	0.2	-2.32193		ENSG00000214223	11	14	4	3	0.28	-1.8365			ENSG00000068323	229	1324	5.78166	2.53148
ENSG00000187175	10	3	0.3	-1.73697		ENSG00000244490	3	1	2	0	1	0.5	0.25	-2		ENSG00000184434	0	6	3	0	1	0.5	0.166667	-2.58496			ENSG00000165584	5	0	1	0	0.2	-2.32193		ENSG00000247627	41	9	5	9	0.28	-1.8365			ENSG00000068354	161	267	1.65839	0.729779
ENSG00000187902	10	3	0.3	-1.73697		ENSG00000246263	5	11	8	4	0	2	0.25	-2		ENSG00000185915	8	16	12	1	3	2	0.166667	-2.58496			ENSG00000166897	3	2	0	1	0.2	-2.32193		ENSG00000271133	8	42	11	3	0.28	-1.8365			ENSG00000068366	3491	1743	0.499284	-1.00207
ENSG00000197332	10	3	0.3	-1.73697		ENSG00000247570	4	0	2	1	0	0.5	0.25	-2		ENSG00000189014	1	5	3	1	0	0.5	0.166667	-2.58496			ENSG00000175664	1	9	2	0	0.2	-2.32193		ENSG00000182508	119	84	19	38	0.280788	-1.83245			ENSG00000068383	675	871	1.29037	0.367785
ENSG00000200879	10	3	0.3	-1.73697		ENSG00000248265	2	2	2	1	0	0.5	0.25	-2		ENSG00000189052	4	2	3	0	1	0.5	0.166667	-2.58496			ENSG00000177494	1	4	1	0	0.2	-2.32193		ENSG00000175707	172	13	4	48	0.281081	-1.83094			ENSG00000068394	1415	710	0.501767	-0.994911
ENSG00000212123	10	3	0.3	-1.73697		ENSG00000248599	2	2	2	1	0	0.5	0.25	-2		ENSG00000196114	1	5	3	1	0	0.5	0.166667	-2.58496			ENSG00000177992	0	5	1	0	0.2	-2.32193		ENSG00000166415	1369	1082	230	459	0.28111	-1.83079			ENSG00000068400	800	1729	2.16125	1.11187
ENSG00000215022	20	6	0.3	-1.73697		ENSG00000249064	9	3	6	3	0	1.5	0.25	-2		ENSG00000213177	3	3	3	1	0	0.5	0.166667	-2.58496			ENSG00000184984	4	1	0	1	0.2	-2.32193		ENSG00000163359	2184	10529	1948	1640	0.282231	-1.82505			ENSG00000068438	2102	1315	0.625595	-0.6767
ENSG00000222020	20	6	0.3	-1.73697		ENSG00000249142	3	5	4	0	2	1	0.25	-2		ENSG00000213750	3	3	3	0	1	0.5	0.166667	-2.58496			ENSG00000187726	3	12	1	2	0.2	-2.32193		ENSG00000007216	167	17	5	47	0.282609	-1.82312			ENSG00000068489	1192	2058	1.72651	0.787859
ENSG00000223822	10	3	0.3	-1.73697		ENSG00000249271	6	2	4	2	0	1	0.25	-2		ENSG00000213994	4	2	3	1	0	0.5	0.166667	-2.58496			ENSG00000187959	5	0	1	0	0.2	-2.32193		ENSG00000162998	1178	8204	2211	444	0.282989	-1.82118			ENSG00000068615	7	22	3.14286	1.65208
ENSG00000225400	10	3	0.3	-1.73697		ENSG00000250343	0	4	2	1	0	0.5	0.25	-2		ENSG00000222042	0	6	3	1	0	0.5	0.166667	-2.58496			ENSG00000188015	8	22	5	1	0.2	-2.32193		ENSG00000232896	2	51	7	8	0.283019	-1.82103			ENSG00000068650	978	3649	3.73108	1.89959
ENSG00000229022	10	3	0.3	-1.73697		ENSG00000251596	3	1	2	1	0	0.5	0.25	-2		ENSG00000225871	2	4	3	1	0	0.5	0.166667	-2.58496			ENSG00000203727	10	60	12	2	0.2	-2.32193		ENSG00000188404	96	24	9	25	0.283333	-1.81943			ENSG00000068654	813	1820	2.23862	1.16261
ENSG00000229447	10	3	0.3	-1.73697		ENSG00000253414	3	1	2	1	0	0.5	0.25	-2		ENSG00000227295	3	3	3	1	0	0.5	0.166667	-2.58496			ENSG00000203914	17	8	1	4	0.2	-2.32193		ENSG00000067715	343	877	117	230	0.284426	-1.81387			ENSG00000068697	19843	11416	0.575316	-0.797573
ENSG00000230993	10	3	0.3	-1.73697		ENSG00000253540	0	4	2	1	0	0.5	0.25	-2		ENSG00000227598	1	5	3	1	0	0.5	0.166667	-2.58496			ENSG00000204264	19	1	0	4	0.2	-2.32193		ENSG00000184012	222	3	0	64	0.284444	-1.81378			ENSG00000068724	230	632	2.74783	1.45829
ENSG00000231707	10	3	0.3	-1.73697		ENSG00000253667	1	7	4	0	2	1	0.25	-2		ENSG00000227698	4	2	3	0	1	0.5	0.166667	-2.58496			ENSG00000204434	3	2	0	1	0.2	-2.32193		ENSG00000287636	0	130	37	0	0.284615	-1.81291			ENSG00000068745	6564	4385	0.668038	-0.581998
ENSG00000232526	10	3	0.3	-1.73697		ENSG00000255441	2	10	6	3	0	1.5	0.25	-2		ENSG00000229941	0	6	3	1	0	0.5	0.166667	-2.58496			ENSG00000207342	0	5	0	1	0.2	-2.32193		ENSG00000167851	154	11	42	5	0.284848	-1.81173			ENSG00000068781	12	4	0.333333	-1.58496
ENSG00000233221	20	6	0.3	-1.73697		ENSG00000258168	0	4	2	1	0	0.5	0.25	-2		ENSG00000230316	1	5	3	0	1	0.5	0.166667	-2.58496			ENSG00000213051	4	1	1	0	0.2	-2.32193		ENSG00000017483	842	60	82	175	0.284922	-1.81136			ENSG00000068784	1300	1048	0.806154	-0.310873
ENSG00000234884	10	3	0.3	-1.73697		ENSG00000258893	1	3	2	0	1	0.5	0.25	-2		ENSG00000230992	17	1	9	2	1	1.5	0.166667	-2.58496			ENSG00000213997	3	2	0	1	0.2	-2.32193		ENSG00000183914	907	505	217	186	0.285411	-1.80889			ENSG00000068796	3396	2479	0.729976	-0.454078
ENSG00000238133	10	3	0.3	-1.73697		ENSG00000258907	1	3	2	0	1	0.5	0.25	-2		ENSG00000231754	3	3	3	1	0	0.5	0.166667	-2.58496			ENSG00000219902	4	1	1	0	0.2	-2.32193		ENSG00000002745	25	3	7	1	0.285714	-1.80735			ENSG00000068831	39	81	2.07692	1.05445
ENSG00000241269	10	3	0.3	-1.73697		ENSG00000258988	1	3	2	0	1	0.5	0.25	-2		ENSG00000231966	4	2	3	1	0	0.5	0.166667	-2.58496			ENSG00000223561	10	45	7	4	0.2	-2.32193		ENSG00000119714	16	19	6	4	0.285714	-1.80735			ENSG00000068878	5134	4918	0.957928	-0.0620116
ENSG00000251169	10	3	0.3	-1.73697		ENSG00000259093	2	2	2	0	1	0.5	0.25	-2		ENSG00000232729	0	6	3	0	1	0.5	0.166667	-2.58496			ENSG00000223657	3	2	1	0	0.2	-2.32193		ENSG00000122180	4	3	1	1	0.285714	-1.80735			ENSG00000068885	1132	730	0.644876	-0.632906
ENSG00000253966	10	3	0.3	-1.73697		ENSG00000259847	0	4	2	1	0	0.5	0.25	-2		ENSG00000235029	6	0	3	1	0	0.5	0.166667	-2.58496			ENSG00000223663	2	3	0	1	0.2	-2.32193		ENSG00000133317	5	2	2	0	0.285714	-1.80735			ENSG00000068903	88	164	1.86364	0.89812
ENSG00000256538	10	3	0.3	-1.73697		ENSG00000259895	3	1	2	1	0	0.5	0.25	-2		ENSG00000235407	2	4	3	0	1	0.5	0.166667	-2.58496			ENSG00000224093	4	1	1	0	0.2	-2.32193		ENSG00000139574	3	4	0	2	0.285714	-1.80735			ENSG00000068912	3428	1943	0.566803	-0.819081
ENSG00000257800	10	3	0.3	-1.73697		ENSG00000259937	3	1	2	1	0	0.5	0.25	-2		ENSG00000236182	0	6	3	0	1	0.5	0.166667	-2.58496			ENSG00000224963	1	4	0	1	0.2	-2.32193		ENSG00000157782	56	7	13	5	0.285714	-1.80735			ENSG00000068971	88	296	3.36364	1.75002
ENSG00000258311	10	3	0.3	-1.73697		ENSG00000260186	1	3	2	1	0	0.5	0.25	-2		ENSG00000236305	4	2	3	1	0	0.5	0.166667	-2.58496			ENSG00000224984	0	5	0	1	0.2	-2.32193		ENSG00000163083	3	4	2	0	0.285714	-1.80735			ENSG00000068976	7	36	5.14286	2.36257
ENSG00000267940	10	3	0.3	-1.73697		ENSG00000260249	1	3	2	1	0	0.5	0.25	-2		ENSG00000237169	2	4	3	0	1	0.5	0.166667	-2.58496			ENSG00000225087	12	8	1	3	0.2	-2.32193		ENSG00000164796	143	11	24	20	0.285714	-1.80735			ENSG00000069011	7	0	0	#NUM!
ENSG00000270659	10	3	0.3	-1.73697		ENSG00000260455	2	6	4	2	0	1	0.25	-2		ENSG00000237276	8	4	6	1	1	1	0.166667	-2.58496			ENSG00000225156	5	0	0	1	0.2	-2.32193		ENSG00000166959	0	7	0	2	0.285714	-1.80735			ENSG00000069018	22	4	0.181818	-2.45943
ENSG00000270761	10	3	0.3	-1.73697		ENSG00000260604	4	0	2	1	0	0.5	0.25	-2		ENSG00000238109	1	5	3	1	0	0.5	0.166667	-2.58496			ENSG00000225166	5	0	0	1	0.2	-2.32193		ENSG00000166984	2	5	2	0	0.285714	-1.80735			ENSG00000069020	173	223	1.28902	0.366272
ENSG00000278949	10	3	0.3	-1.73697		ENSG00000261231	0	8	4	2	0	1	0.25	-2		ENSG00000239227	3	3	3	0	1	0.5	0.166667	-2.58496			ENSG00000225218	7	3	2	0	0.2	-2.32193		ENSG00000176029	2	5	0	2	0.285714	-1.80735			ENSG00000069122	3	10	3.33333	1.73697
ENSG00000285244	10	3	0.3	-1.73697		ENSG00000261469	3	1	2	1	0	0.5	0.25	-2		ENSG00000242147	0	6	3	0	1	0.5	0.166667	-2.58496			ENSG00000226279	3	2	0	1	0.2	-2.32193		ENSG00000176343	4	3	1	1	0.285714	-1.80735			ENSG00000069188	309	1373	4.44337	2.15165
ENSG00000286615	20	6	0.3	-1.73697		ENSG00000262576	18	18	18	2	7	4.5	0.25	-2		ENSG00000243974	1	5	3	0	1	0.5	0.166667	-2.58496			ENSG00000226409	5	0	1	0	0.2	-2.32193		ENSG00000184574	3	4	0	2	0.285714	-1.80735			ENSG00000069248	3483	3517	1.00976	0.0140149
ENSG00000287202	10	3	0.3	-1.73697		ENSG00000265055	3	5	4	2	0	1	0.25	-2		ENSG00000248456	1	5	3	0	1	0.5	0.166667	-2.58496			ENSG00000227777	2	3	1	0	0.2	-2.32193		ENSG00000186007	2	5	1	1	0.285714	-1.80735			ENSG00000069275	31838	25466	0.799862	-0.322177
ENSG00000231918	185	56	0.302703	-1.72403		ENSG00000265791	2	2	2	1	0	0.5	0.25	-2		ENSG00000249947	2	4	3	1	0	0.5	0.166667	-2.58496			ENSG00000228124	1	9	1	1	0.2	-2.32193		ENSG00000198010	7	0	2	0	0.285714	-1.80735			ENSG00000069329	5105	4188	0.820372	-0.28565
ENSG00000184949	66	20	0.30303	-1.72247		ENSG00000266993	2	6	4	2	0	1	0.25	-2		ENSG00000250509	6	0	3	0	1	0.5	0.166667	-2.58496			ENSG00000228470	4	1	1	0	0.2	-2.32193		ENSG00000199179	4	3	1	1	0.285714	-1.80735			ENSG00000069345	6654	3536	0.53141	-0.912104
ENSG00000283108	33	10	0.30303	-1.72247		ENSG00000267505	8	4	6	3	0	1.5	0.25	-2		ENSG00000251393	2	10	6	2	0	1	0.166667	-2.58496			ENSG00000229021	4	16	4	0	0.2	-2.32193		ENSG00000214961	3	4	1	1	0.285714	-1.80735			ENSG00000069399	30	70	2.33333	1.22239
ENSG00000144331	56	17	0.303571	-1.71989		ENSG00000267692	4	0	2	1	0	0.5	0.25	-2		ENSG00000254946	15	3	9	0	3	1.5	0.166667	-2.58496			ENSG00000229221	2	3	1	0	0.2	-2.32193		ENSG00000217624	7	7	1	3	0.285714	-1.80735			ENSG00000069424	99	399	4.0303	2.01089
ENSG00000165810	46	14	0.304348	-1.71621		ENSG00000267919	4	0	2	1	0	0.5	0.25	-2		ENSG00000256218	24	6	15	1	4	2.5	0.166667	-2.58496			ENSG00000229291	2	3	0	1	0.2	-2.32193		ENSG00000222022	14	7	0	6	0.285714	-1.80735			ENSG00000069431	7	17	2.42857	1.28011
ENSG00000263847	46	14	0.304348	-1.71621		ENSG00000268655	3	5	4	2	0	1	0.25	-2		ENSG00000257512	0	6	3	1	0	0.5	0.166667	-2.58496			ENSG00000231333	6	4	1	1	0.2	-2.32193		ENSG00000225067	3	4	1	1	0.285714	-1.80735			ENSG00000069482	7332	13282	1.81151	0.857194
ENSG00000186907	156	48	0.307692	-1.70044		ENSG00000268869	0	4	2	1	0	0.5	0.25	-2		ENSG00000257743	0	6	3	1	0	0.5	0.166667	-2.58496			ENSG00000232398	0	5	0	1	0.2	-2.32193		ENSG00000226320	0	7	0	2	0.285714	-1.80735			ENSG00000069493	310	173	0.558065	-0.841496
ENSG00000213888	26	8	0.307692	-1.70044		ENSG00000269694	3	1	2	1	0	0.5	0.25	-2		ENSG00000258256	3	3	3	0	1	0.5	0.166667	-2.58496			ENSG00000232678	5	0	1	0	0.2	-2.32193		ENSG00000227400	6	1	0	2	0.285714	-1.80735			ENSG00000069509	2151	894	0.415621	-1.26666
ENSG00000224892	26	8	0.307692	-1.70044		ENSG00000269956	0	4	2	1	0	0.5	0.25	-2		ENSG00000258422	8	10	9	0	3	1.5	0.166667	-2.58496			ENSG00000233695	1	4	0	1	0.2	-2.32193		ENSG00000228485	0	7	1	1	0.285714	-1.80735			ENSG00000069535	33	68	2.06061	1.04307
ENSG00000102195	288	89	0.309028	-1.69419		ENSG00000272180	15	5	10	5	0	2.5	0.25	-2		ENSG00000258569	2	4	3	1	0	0.5	0.166667	-2.58496			ENSG00000233791	5	0	1	0	0.2	-2.32193		ENSG00000228507	4	3	2	0	0.285714	-1.80735			ENSG00000069667	308	365	1.18506	0.244966
ENSG00000095713	55	17	0.309091	-1.6939		ENSG00000272416	5	7	6	0	3	1.5	0.25	-2		ENSG00000258731	5	1	3	1	0	0.5	0.166667	-2.58496			ENSG00000234073	0	5	1	0	0.2	-2.32193		ENSG00000232479	14	7	2	4	0.285714	-1.80735			ENSG00000069696	1	1	1	0
ENSG00000120279	110	34	0.309091	-1.6939		ENSG00000272549	6	6	6	3	0	1.5	0.25	-2		ENSG00000259881	2	4	3	0	1	0.5	0.166667	-2.58496			ENSG00000234694	7	3	0	2	0.2	-2.32193		ENSG00000233766	2	5	2	0	0.285714	-1.80735			ENSG00000069702	1386	1292	0.932179	-0.101321
ENSG00000182070	55	17	0.309091	-1.6939		ENSG00000272777	28	4	16	3	5	4	0.25	-2		ENSG00000260679	4	8	6	0	2	1	0.166667	-2.58496			ENSG00000234937	2	3	1	0	0.2	-2.32193		ENSG00000234337	4	3	1	1	0.285714	-1.80735			ENSG00000069812	0	10	#DIV/0!	#DIV/0!
ENSG00000143479	139	43	0.309353	-1.69268		ENSG00000272905	0	4	2	1	0	0.5	0.25	-2		ENSG00000261089	0	6	3	1	0	0.5	0.166667	-2.58496			ENSG00000236499	1	9	2	0	0.2	-2.32193		ENSG00000237774	3	4	1	1	0.285714	-1.80735			ENSG00000069849	15978	5265	0.329516	-1.60158
ENSG00000189134	42	13	0.309524	-1.69188		ENSG00000274356	2	2	2	0	1	0.5	0.25	-2		ENSG00000261131	4	2	3	1	0	0.5	0.166667	-2.58496			ENSG00000236989	5	0	0	1	0.2	-2.32193		ENSG00000237928	2	5	2	0	0.285714	-1.80735			ENSG00000069869	608	268	0.440789	-1.18184
ENSG00000010704	29	9	0.310345	-1.68806		ENSG00000274898	1	3	2	1	0	0.5	0.25	-2		ENSG00000261442	3	3	3	0	1	0.5	0.166667	-2.58496			ENSG00000237154	2	3	0	1	0.2	-2.32193		ENSG00000249896	7	7	0	4	0.285714	-1.80735			ENSG00000069943	294	173	0.588435	-0.765044
ENSG00000228863	29	9	0.310345	-1.68806		ENSG00000276188	0	4	2	1	0	0.5	0.25	-2		ENSG00000261634	10	2	6	2	0	1	0.166667	-2.58496			ENSG00000237471	0	5	1	0	0.2	-2.32193		ENSG00000252503	2	5	0	2	0.285714	-1.80735			ENSG00000069956	6994	5980	0.855019	-0.225972
ENSG00000047457	16	5	0.3125	-1.67807		ENSG00000277481	2	2	2	1	0	0.5	0.25	-2		ENSG00000262681	6	6	6	1	1	1	0.166667	-2.58496			ENSG00000238246	1	4	1	0	0.2	-2.32193		ENSG00000253736	0	7	2	0	0.285714	-1.80735			ENSG00000069966	656	675	1.02896	0.0411917
ENSG00000111490	16	5	0.3125	-1.67807		ENSG00000278374	3	1	2	0	1	0.5	0.25	-2		ENSG00000264932	2	4	3	0	1	0.5	0.166667	-2.58496			ENSG00000239831	2	3	1	0	0.2	-2.32193		ENSG00000254299	2	12	1	3	0.285714	-1.80735			ENSG00000069974	579	299	0.516408	-0.953418
ENSG00000169026	16	5	0.3125	-1.67807		ENSG00000279035	0	4	2	1	0	0.5	0.25	-2		ENSG00000267070	2	4	3	1	0	0.5	0.166667	-2.58496			ENSG00000241359	13	7	3	1	0.2	-2.32193		ENSG00000254387	5	2	2	0	0.285714	-1.80735			ENSG00000069998	3237	2483	0.767068	-0.382573
ENSG00000170873	32	10	0.3125	-1.67807		ENSG00000279145	34	14	24	2	10	6	0.25	-2		ENSG00000267943	6	24	15	2	3	2.5	0.166667	-2.58496			ENSG00000242882	5	0	1	0	0.2	-2.32193		ENSG00000257759	4	3	0	2	0.285714	-1.80735			ENSG00000070010	3012	1680	0.557769	-0.842261
ENSG00000186973	32	10	0.3125	-1.67807		ENSG00000279953	5	7	6	3	0	1.5	0.25	-2		ENSG00000268081	2	4	3	0	1	0.5	0.166667	-2.58496			ENSG00000243323	2	8	2	0	0.2	-2.32193		ENSG00000259163	6	1	1	1	0.285714	-1.80735			ENSG00000070018	73	517	7.08219	2.8242
ENSG00000215237	16	5	0.3125	-1.67807		ENSG00000280012	0	4	2	1	0	0.5	0.25	-2		ENSG00000268884	3	3	3	1	0	0.5	0.166667	-2.58496			ENSG00000248625	5	0	1	0	0.2	-2.32193		ENSG00000261742	2	5	2	0	0.285714	-1.80735			ENSG00000070019	121	287	2.3719	1.24604
ENSG00000250608	16	5	0.3125	-1.67807		ENSG00000283473	2	2	2	1	0	0.5	0.25	-2		ENSG00000269125	3	3	3	0	1	0.5	0.166667	-2.58496			ENSG00000248673	9	1	0	2	0.2	-2.32193		ENSG00000262248	2	5	0	2	0.285714	-1.80735			ENSG00000070031	4	5	1.25	0.321928
ENSG00000260804	32	10	0.3125	-1.67807		ENSG00000284621	4	0	2	1	0	0.5	0.25	-2		ENSG00000271151	1	5	3	1	0	0.5	0.166667	-2.58496			ENSG00000249753	5	0	1	0	0.2	-2.32193		ENSG00000270469	3	4	2	0	0.285714	-1.80735			ENSG00000070047	110	419	3.80909	1.92945
ENSG00000261423	16	5	0.3125	-1.67807		ENSG00000284670	2	2	2	1	0	0.5	0.25	-2		ENSG00000272799	4	2	3	0	1	0.5	0.166667	-2.58496			ENSG00000250526	4	1	0	1	0.2	-2.32193		ENSG00000271784	7	7	0	4	0.285714	-1.80735			ENSG00000070061	2306	2439	1.05768	0.0808972
ENSG00000288818	32	10	0.3125	-1.67807		ENSG00000285688	3	1	2	1	0	0.5	0.25	-2		ENSG00000273476	2	4	3	1	0	0.5	0.166667	-2.58496			ENSG00000251138	41	19	4	8	0.2	-2.32193		ENSG00000273179	6	8	0	4	0.285714	-1.80735			ENSG00000070081	3244	1335	0.411529	-1.28093
ENSG00000290537	16	5	0.3125	-1.67807		ENSG00000285813	6	6	6	3	0	1.5	0.25	-2		ENSG00000274253	5	1	3	1	0	0.5	0.166667	-2.58496			ENSG00000251787	5	0	1	0	0.2	-2.32193		ENSG00000277450	6	1	1	1	0.285714	-1.80735			ENSG00000070087	13830	6400	0.462762	-1.11166
ENSG00000129991	422	132	0.312796	-1.67671		ENSG00000286300	4	0	2	1	0	0.5	0.25	-2		ENSG00000280587	2	10	6	2	0	1	0.166667	-2.58496			ENSG00000253197	3	2	1	0	0.2	-2.32193		ENSG00000280369	3	4	0	2	0.285714	-1.80735			ENSG00000070159	192	202	1.05208	0.073249
ENSG00000129749	19	6	0.315789	-1.66297		ENSG00000286445	4	4	4	2	0	1	0.25	-2		ENSG00000282572	5	1	3	1	0	0.5	0.166667	-2.58496			ENSG00000253372	2	3	1	0	0.2	-2.32193		ENSG00000280435	2	5	1	1	0.285714	-1.80735			ENSG00000070182	1	53	53	5.72792
ENSG00000132016	19	6	0.315789	-1.66297		ENSG00000287113	0	4	2	1	0	0.5	0.25	-2		ENSG00000285095	1	5	3	1	0	0.5	0.166667	-2.58496			ENSG00000253591	0	5	1	0	0.2	-2.32193		ENSG00000285569	2	5	1	1	0.285714	-1.80735			ENSG00000070190	0	0	#DIV/0!	#DIV/0!
ENSG00000137203	19	6	0.315789	-1.66297		ENSG00000287310	0	4	2	1	0	0.5	0.25	-2		ENSG00000286251	1	5	3	1	0	0.5	0.166667	-2.58496			ENSG00000253683	4	11	2	1	0.2	-2.32193		ENSG00000286342	11	3	0	4	0.285714	-1.80735			ENSG00000070193	50	40	0.8	-0.321928
ENSG00000145198	19	6	0.315789	-1.66297		ENSG00000287357	3	1	2	1	0	0.5	0.25	-2		ENSG00000286989	2	4	3	0	1	0.5	0.166667	-2.58496			ENSG00000253686	2	3	1	0	0.2	-2.32193		ENSG00000286385	2	12	1	3	0.285714	-1.80735			ENSG00000070214	4458	4431	0.993943	-0.00876429
ENSG00000160229	19	6	0.315789	-1.66297		ENSG00000288756	14	2	8	4	0	2	0.25	-2		ENSG00000287010	1	5	3	1	0	0.5	0.166667	-2.58496			ENSG00000254444	3	2	0	1	0.2	-2.32193		ENSG00000286522	2	5	1	1	0.285714	-1.80735			ENSG00000070269	974	940	0.965092	-0.051261
ENSG00000197540	19	6	0.315789	-1.66297		ENSG00000288761	3	5	4	2	0	1	0.25	-2		ENSG00000287743	16	2	9	3	0	1.5	0.166667	-2.58496			ENSG00000256008	5	0	1	0	0.2	-2.32193		ENSG00000287558	8	6	0	4	0.285714	-1.80735			ENSG00000070366	142	1793	12.6268	3.65841
ENSG00000226913	19	6	0.315789	-1.66297		ENSG00000289177	2	2	2	1	0	0.5	0.25	-2		ENSG00000287919	8	4	6	0	2	1	0.166667	-2.58496			ENSG00000258378	7	3	0	2	0.2	-2.32193		ENSG00000288086	5	2	2	0	0.285714	-1.80735			ENSG00000070367	2976	2799	0.940524	-0.088463
ENSG00000231439	19	6	0.315789	-1.66297		ENSG00000289277	2	2	2	1	0	0.5	0.25	-2		ENSG00000288736	13	5	9	2	1	1.5	0.166667	-2.58496			ENSG00000259120	13	2	2	1	0.2	-2.32193		ENSG00000155897	321	9	27	68	0.287879	-1.79647			ENSG00000070371	268	598	2.23134	1.15791
ENSG00000267248	19	6	0.315789	-1.66297		ENSG00000289290	5	3	4	2	0	1	0.25	-2		ENSG00000289042	2	4	3	0	1	0.5	0.166667	-2.58496			ENSG00000259388	0	5	0	1	0.2	-2.32193		ENSG00000160471	5	54	13	4	0.288136	-1.79518			ENSG00000070388	3	2	0.666667	-0.584963
ENSG00000253438	98	31	0.316327	-1.66051		ENSG00000289335	67	5	36	2	16	9	0.25	-2		ENSG00000289989	1	5	3	1	0	0.5	0.166667	-2.58496			ENSG00000260646	1	4	0	1	0.2	-2.32193		ENSG00000267506	16	161	13	38	0.288136	-1.79518			ENSG00000070404	299	265	0.886288	-0.174153
ENSG00000137090	41	13	0.317073	-1.65711		ENSG00000289935	0	4	2	1	0	0.5	0.25	-2		ENSG00000290832	3	3	3	0	1	0.5	0.166667	-2.58496			ENSG00000260963	5	0	1	0	0.2	-2.32193		ENSG00000118004	112	717	132	107	0.288299	-1.79436			ENSG00000070413	1041	2613	2.51009	1.32774
ENSG00000228373	41	13	0.317073	-1.65711		ENSG00000290837	2	2	2	1	0	0.5	0.25	-2		ENSG00000243978	21	80	50.5	6	11	8.5	0.168317	-2.57075			ENSG00000261243	2	3	1	0	0.2	-2.32193		ENSG00000163508	1758	0	27	481	0.288965	-1.79103			ENSG00000070423	576	771	1.33854	0.420662
ENSG00000255236	63	20	0.31746	-1.65535		ENSG00000134352	7986	1252	4619	676	1641	1158.5	0.250812	-1.99532		ENSG00000145217	43	242	142.5	23	25	24	0.168421	-2.56986			ENSG00000267284	88	182	21	33	0.2	-2.32193		ENSG00000182492	102	540	123	63	0.28972	-1.78727			ENSG00000070444	65	226	3.47692	1.79781
ENSG00000006638	22	7	0.318182	-1.65208		ENSG00000223652	306	20	163	65	17	41	0.251534	-1.99118		ENSG00000106785	322	1036	679	118	112	115	0.169367	-2.56178			ENSG00000267733	2	3	0	1	0.2	-2.32193		ENSG00000050030	64	346	105	14	0.290244	-1.78466			ENSG00000070476	327	597	1.82569	0.86844
ENSG00000234840	22	7	0.318182	-1.65208		ENSG00000020181	6590	908	3749	1536	351	943.5	0.251667	-1.99041		ENSG00000251448	39	14	26.5	6	3	4.5	0.169811	-2.558			ENSG00000267938	0	5	0	1	0.2	-2.32193		ENSG00000215089	5	19	7	0	0.291667	-1.77761			ENSG00000070495	1087	608	0.559338	-0.838209
ENSG00000248329	22	7	0.318182	-1.65208		ENSG00000162951	6226	828	3527	1734	42	888	0.251772	-1.98981		ENSG00000072954	3483	797	2140	559	168	363.5	0.16986	-2.55758			ENSG00000267986	4	1	1	0	0.2	-2.32193		ENSG00000226816	38	82	9	26	0.291667	-1.77761			ENSG00000070501	6097	3874	0.635394	-0.654276
ENSG00000264015	22	7	0.318182	-1.65208		ENSG00000100784	349	74	211.5	38	69	53.5	0.252955	-1.98305		ENSG00000079385	11	142	76.5	6	20	13	0.169935	-2.55695			ENSG00000268529	0	5	0	1	0.2	-2.32193		ENSG00000289108	37	11	6	8	0.291667	-1.77761			ENSG00000070526	0	2	#DIV/0!	#DIV/0!
ENSG00000271601	22	7	0.318182	-1.65208		ENSG00000108387	34	49	41.5	18	3	10.5	0.253012	-1.98272		ENSG00000267288	8	39	23.5	2	6	4	0.170213	-2.55459			ENSG00000269274	8	2	1	1	0.2	-2.32193		ENSG00000275713	10	175	39	15	0.291892	-1.77649			ENSG00000070540	1890	537	0.284127	-1.81539
ENSG00000115267	25	8	0.32	-1.64386		ENSG00000225264	190	11	100.5	31	20	25.5	0.253731	-1.97863		ENSG00000156298	561	190	375.5	102	26	64	0.170439	-2.55267			ENSG00000272632	3	2	1	0	0.2	-2.32193		ENSG00000077943	790	8187	2192	430	0.29208	-1.77557			ENSG00000070601	0	5	#DIV/0!	#DIV/0!
ENSG00000159588	50	16	0.32	-1.64386		ENSG00000128872	497	77	287	63	83	73	0.254355	-1.97508		ENSG00000137474	297	1578	937.5	198	122	160	0.170667	-2.55075			ENSG00000272735	9	6	2	1	0.2	-2.32193		ENSG00000226453	15	26	1	11	0.292683	-1.77259			ENSG00000070610	2008	3578	1.78187	0.833394
ENSG00000163328	25	8	0.32	-1.64386		ENSG00000144488	24	31	27.5	14	0	7	0.254545	-1.974		ENSG00000248746	2892	1326	2109	548	172	360	0.170697	-2.55049			ENSG00000272911	4	6	0	2	0.2	-2.32193		ENSG00000167244	964	6770	1428	842	0.293509	-1.76852			ENSG00000070614	650	2530	3.89231	1.96063
ENSG00000174460	25	8	0.32	-1.64386		ENSG00000206384	603	84	343.5	99	76	87.5	0.254731	-1.97296		ENSG00000157510	2403	1545	1974	483	191	337	0.170719	-2.5503			ENSG00000273143	4	6	0	2	0.2	-2.32193		ENSG00000163909	90	1081	276	68	0.293766	-1.76726			ENSG00000070669	24	28	1.16667	0.222392
ENSG00000236519	25	8	0.32	-1.64386		ENSG00000255320	32	15	23.5	11	1	6	0.255319	-1.96963		ENSG00000234869	70	12	41	11	3	7	0.170732	-2.5502			ENSG00000274038	3	2	0	1	0.2	-2.32193		ENSG00000100385	27	58	20	5	0.294118	-1.76553			ENSG00000070718	1312	1010	0.769817	-0.377412
ENSG00000285128	25	8	0.32	-1.64386		ENSG00000141052	7117	1051	4084	1366	727	1046.5	0.256244	-1.96441		ENSG00000113555	99	450	274.5	48	46	47	0.17122	-2.54607			ENSG00000276047	0	5	0	1	0.2	-2.32193		ENSG00000102387	13	4	3	2	0.294118	-1.76553			ENSG00000070729	0	1	#DIV/0!	#DIV/0!
ENSG00000290032	50	16	0.32	-1.64386		ENSG00000108684	104	13	58.5	15	15	15	0.25641	-1.96347		ENSG00000203808	121	25	73	17	8	12.5	0.171233	-2.54597			ENSG00000277288	5	0	0	1	0.2	-2.32193		ENSG00000146001	16	35	5	10	0.294118	-1.76553			ENSG00000070731	3	18	6	2.58496
ENSG00000286592	53	17	0.320755	-1.64046		ENSG00000064201	20	15	17.5	9	0	4.5	0.257143	-1.95936		ENSG00000101278	14	21	17.5	6	0	3	0.171429	-2.54432			ENSG00000277311	5	0	0	1	0.2	-2.32193		ENSG00000147168	10	7	1	4	0.294118	-1.76553			ENSG00000070748	0	3	#DIV/0!	#DIV/0!
ENSG00000188993	31	10	0.322581	-1.63227		ENSG00000183783	200	45	122.5	23	40	31.5	0.257143	-1.95936		ENSG00000260658	30	5	17.5	6	0	3	0.171429	-2.54432			ENSG00000278022	3	2	0	1	0.2	-2.32193		ENSG00000251689	7	10	2	3	0.294118	-1.76553			ENSG00000070756	51398	58879	1.14555	0.196041
ENSG00000204389	93	30	0.322581	-1.63227		ENSG00000128510	30	1	15.5	8	0	4	0.258065	-1.9542		ENSG00000186854	8	56	32	2	9	5.5	0.171875	-2.54057			ENSG00000278840	5	0	0	1	0.2	-2.32193		ENSG00000254349	23	11	3	7	0.294118	-1.76553			ENSG00000070759	324	492	1.51852	0.602665
ENSG00000255182	62	20	0.322581	-1.63227		ENSG00000186732	6	25	15.5	5	3	4	0.258065	-1.9542		ENSG00000189045	39	141	90	17	14	15.5	0.172222	-2.53766			ENSG00000279091	3	2	1	0	0.2	-2.32193		ENSG00000258733	9	8	2	3	0.294118	-1.76553			ENSG00000070761	3798	1909	0.502633	-0.992423
ENSG00000159184	102	33	0.323529	-1.62803		ENSG00000118257	64763	7128	35945.5	9472	9104	9288	0.258391	-1.95237		ENSG00000123454	21	66	43.5	10	5	7.5	0.172414	-2.53605			ENSG00000279584	5	0	1	0	0.2	-2.32193		ENSG00000266852	5	12	3	2	0.294118	-1.76553			ENSG00000070770	1839	2410	1.31049	0.390112
ENSG00000240498	105	34	0.32381	-1.62678		ENSG00000155966	1116	268	692	147	211	179	0.258671	-1.95081		ENSG00000188404	39	48	43.5	7	8	7.5	0.172414	-2.53605			ENSG00000283098	1	9	0	2	0.2	-2.32193		ENSG00000267336	5	12	4	1	0.294118	-1.76553			ENSG00000070778	501	597	1.19162	0.25292
ENSG00000135111	342	111	0.324561	-1.62344		ENSG00000145832	19	124	71.5	26	11	18.5	0.258741	-1.95042		ENSG00000079393	7	39	23	5	3	4	0.173913	-2.52356			ENSG00000285851	1	4	1	0	0.2	-2.32193		ENSG00000166126	351	67	12	111	0.294258	-1.76484			ENSG00000070785	2625	876	0.333714	-1.58331
ENSG00000139209	123	40	0.325203	-1.62059		ENSG00000205181	10	17	13.5	1	6	3.5	0.259259	-1.94753		ENSG00000125869	6	40	23	2	6	4	0.173913	-2.52356			ENSG00000286220	5	0	0	1	0.2	-2.32193		ENSG00000135824	11	94	20	11	0.295238	-1.76005			ENSG00000070808	7	11	1.57143	0.652077
ENSG00000251129	110	36	0.327273	-1.61143		ENSG00000132561	2550	419	1484.5	457	316	386.5	0.260357	-1.94144		ENSG00000131187	21	48	34.5	7	5	6	0.173913	-2.52356			ENSG00000287824	5	0	1	0	0.2	-2.32193		ENSG00000106852	43	1	5	8	0.295455	-1.75899			ENSG00000070814	2306	5270	2.28534	1.19241
ENSG00000125462	177	58	0.327684	-1.60962		ENSG00000187714	23	0	11.5	6	0	3	0.26087	-1.9386		ENSG00000165972	3	20	11.5	0	4	2	0.173913	-2.52356			ENSG00000287829	2	3	0	1	0.2	-2.32193		ENSG00000231345	24	20	6	7	0.295455	-1.75899			ENSG00000070831	15494	8651	0.558345	-0.840771
ENSG00000168875	176	58	0.329545	-1.60145		ENSG00000279968	21	25	23	5	7	6	0.26087	-1.9386		ENSG00000182747	15	8	11.5	2	2	2	0.173913	-2.52356			ENSG00000287857	2	3	1	0	0.2	-2.32193		ENSG00000099960	347	457	214	24	0.29602	-1.75623			ENSG00000070882	2212	1496	0.676311	-0.564241
ENSG00000113722	1019	339	0.332679	-1.5878		ENSG00000289554	5	18	11.5	1	5	3	0.26087	-1.9386		ENSG00000260742	7	16	11.5	0	4	2	0.173913	-2.52356			ENSG00000118777	58	191	16	34	0.200803	-2.31615		ENSG00000124839	1322	68	43	370	0.297122	-1.75087			ENSG00000070886	34	37	1.08824	0.121991
ENSG00000102854	9	3	0.333333	-1.58496		ENSG00000213949	708	129	418.5	112	107	109.5	0.261649	-1.9343		ENSG00000141639	1307	448	877.5	165	141	153	0.174359	-2.51987			ENSG00000167779	412	150	54	59	0.201068	-2.31425		ENSG00000228952	10	27	1	10	0.297297	-1.75002			ENSG00000070915	5	2	0.4	-1.32193
ENSG00000103355	6	2	0.333333	-1.58496		ENSG00000143869	100	7	53.5	12	16	14	0.261682	-1.93411		ENSG00000170608	671	1513	1092	196	185	190.5	0.174451	-2.51911			ENSG00000081923	72	22	6	13	0.202128	-2.30666		ENSG00000185002	93	1	2	26	0.297872	-1.74723			ENSG00000070950	1978	873	0.441355	-1.17999
ENSG00000105383	6	2	0.333333	-1.58496		ENSG00000268660	18	24	21	11	0	5.5	0.261905	-1.93289		ENSG00000166165	35963	25567	30765	5760	4988	5374	0.174679	-2.51722			ENSG00000185338	60	192	45	6	0.202381	-2.30485		ENSG00000203858	4	6	0	3	0.3	-1.73697			ENSG00000070961	3325	2799	0.841805	-0.248443
ENSG00000105523	27	9	0.333333	-1.58496		ENSG00000279227	22	20	21	9	2	5.5	0.261905	-1.93289		ENSG00000008517	360	2278	1319	227	234	230.5	0.174754	-2.51661			ENSG00000131781	388	249	71	58	0.202512	-2.30392		ENSG00000205277	10	10	3	3	0.3	-1.73697			ENSG00000070985	0	3	#DIV/0!	#DIV/0!
ENSG00000105880	6	2	0.333333	-1.58496		ENSG00000287864	30	12	21	11	0	5.5	0.261905	-1.93289		ENSG00000131771	150	33	91.5	29	3	16	0.174863	-2.5157			ENSG00000182732	136	7	7	22	0.202797	-2.30189		ENSG00000213089	5	5	0	3	0.3	-1.73697			ENSG00000071051	1291	1532	1.18668	0.246927
ENSG00000115718	6	2	0.333333	-1.58496		ENSG00000137507	3083	684	1883.5	861	127	494	0.262278	-1.93083		ENSG00000053918	382	80	231	61	20	40.5	0.175325	-2.5119			ENSG00000134201	82	154	47	1	0.20339	-2.29768		ENSG00000218418	5	15	2	4	0.3	-1.73697			ENSG00000071054	7186	9421	1.31102	0.390691
ENSG00000120049	24	8	0.333333	-1.58496		ENSG00000019549	3091	1959	2525	740	585	662.5	0.262376	-1.93029		ENSG00000170989	7300	2137	4718.5	1000	657	828.5	0.175585	-2.50975			ENSG00000150594	35	14	9	1	0.204082	-2.29278		ENSG00000224916	9	1	0	3	0.3	-1.73697			ENSG00000071073	12	113	9.41667	3.23522
ENSG00000130429	42	14	0.333333	-1.58496		ENSG00000197536	12	7	9.5	2	3	2.5	0.263158	-1.926		ENSG00000261701	10	115	62.5	12	10	11	0.176	-2.50635			ENSG00000182901	46	3	2	8	0.204082	-2.29278		ENSG00000226889	6	4	0	3	0.3	-1.73697			ENSG00000071082	128272	38688	0.301609	-1.72925
ENSG00000130711	15	5	0.333333	-1.58496		ENSG00000236304	16	3	9.5	5	0	2.5	0.263158	-1.926		ENSG00000118194	2191	1655	1923	495	183	339	0.176287	-2.504			ENSG00000167244	802	13014	2354	486	0.205559	-2.28238		ENSG00000231535	8	2	0	3	0.3	-1.73697			ENSG00000071127	7991	12107	1.51508	0.599393
ENSG00000131379	6	2	0.333333	-1.58496		ENSG00000236529	12	7	9.5	2	3	2.5	0.263158	-1.926		ENSG00000130876	4	47	25.5	2	7	4.5	0.176471	-2.5025			ENSG00000232896	13	55	13	1	0.205882	-2.28011		ENSG00000236483	6	4	2	1	0.3	-1.73697			ENSG00000071189	1481	1282	0.865631	-0.208175
ENSG00000133665	30	10	0.333333	-1.58496		ENSG00000256258	9	10	9.5	1	4	2.5	0.263158	-1.926		ENSG00000185031	8	9	8.5	2	1	1.5	0.176471	-2.5025			ENSG00000289566	26	8	3	4	0.205882	-2.28011		ENSG00000237676	7	3	2	1	0.3	-1.73697			ENSG00000071205	667	403	0.604198	-0.726907
ENSG00000138639	21	7	0.333333	-1.58496		ENSG00000279982	10	9	9.5	2	3	2.5	0.263158	-1.926		ENSG00000207445	3	14	8.5	0	3	1.5	0.176471	-2.5025			ENSG00000174640	2858	3	100	490	0.206222	-2.27773		ENSG00000240371	4	6	2	1	0.3	-1.73697			ENSG00000071242	102	705	6.91176	2.78905
ENSG00000140009	15	5	0.333333	-1.58496		ENSG00000280776	14	5	9.5	5	0	2.5	0.263158	-1.926		ENSG00000222020	12	5	8.5	1	2	1.5	0.176471	-2.5025			ENSG00000100097	895	1219	321	115	0.206244	-2.27758		ENSG00000255581	5	5	1	2	0.3	-1.73697			ENSG00000071243	1184	741	0.625845	-0.676124
ENSG00000157388	6	2	0.333333	-1.58496		ENSG00000285677	6	13	9.5	5	0	2.5	0.263158	-1.926		ENSG00000233747	8	9	8.5	1	2	1.5	0.176471	-2.5025			ENSG00000138496	122	261	66	13	0.206266	-2.27742		ENSG00000257017	18	2	1	5	0.3	-1.73697			ENSG00000071246	206	895	4.34466	2.11924
ENSG00000158516	9	3	0.333333	-1.58496		ENSG00000077522	797	19	408	197	18	107.5	0.26348	-1.92423		ENSG00000236830	4	13	8.5	2	1	1.5	0.176471	-2.5025			ENSG00000157303	118	27	20	10	0.206897	-2.27302		ENSG00000259590	0	10	1	2	0.3	-1.73697			ENSG00000071282	436	184	0.422018	-1.24462
ENSG00000160716	9	3	0.333333	-1.58496		ENSG00000268087	41	27	34	8	10	9	0.264706	-1.91754		ENSG00000257681	4	13	8.5	0	3	1.5	0.176471	-2.5025			ENSG00000273055	28	25	6	5	0.207547	-2.26849		ENSG00000277135	4	16	4	2	0.3	-1.73697			ENSG00000071462	4812	2146	0.445968	-1.16499
ENSG00000161610	6	2	0.333333	-1.58496		ENSG00000085276	1019	128	573.5	252	52	152	0.265039	-1.91572		ENSG00000291083	19	15	17	1	5	3	0.176471	-2.5025			ENSG00000141738	756	29	80	83	0.207643	-2.26782		ENSG00000277758	3	7	0	3	0.3	-1.73697			ENSG00000071537	1264	2037	1.61155	0.68845
ENSG00000162598	6	2	0.333333	-1.58496		ENSG00000112562	910	37	473.5	190	61	125.5	0.265048	-1.91568		ENSG00000187513	335	397	366	70	60	65	0.177596	-2.49333			ENSG00000118503	344	6877	1238	263	0.207866	-2.26627		ENSG00000283075	4	6	3	0	0.3	-1.73697			ENSG00000071539	2951	1241	0.420535	-1.2497
ENSG00000163568	9	3	0.333333	-1.58496		ENSG00000170915	3916	693	2304.5	998	224	611	0.265133	-1.91521		ENSG00000115138	43	30	36.5	11	2	6.5	0.178082	-2.48938			ENSG00000185002	99	2	13	8	0.207921	-2.26589		ENSG00000283563	2	8	1	2	0.3	-1.73697			ENSG00000071553	2136	2795	1.30852	0.387937
ENSG00000164308	6	2	0.333333	-1.58496		ENSG00000251034	51	13	32	15	2	8.5	0.265625	-1.91254		ENSG00000157111	6	67	36.5	10	3	6.5	0.178082	-2.48938			ENSG00000028137	123	2	13	13	0.208	-2.26534		ENSG00000125148	169	194	95	14	0.300275	-1.73564			ENSG00000071564	1808	5316	2.94027	1.55595
ENSG00000167080	6	2	0.333333	-1.58496		ENSG00000165424	2823	1013	1918	510	510	510	0.265902	-1.91103		ENSG00000286693	43	30	36.5	10	3	6.5	0.178082	-2.48938			ENSG00000054179	24	0	1	4	0.208333	-2.26303		ENSG00000236384	403	87	28	120	0.302041	-1.72718			ENSG00000071575	1711	2658	1.55348	0.635501
ENSG00000168356	9	3	0.333333	-1.58496		ENSG00000106571	3361	1075	2218	679	501	590	0.266005	-1.91047		ENSG00000189325	10	46	28	2	8	5	0.178571	-2.48543			ENSG00000184454	16	8	4	1	0.208333	-2.26303		ENSG00000162618	163	22	25	31	0.302703	-1.72403			ENSG00000071626	9895	6556	0.662557	-0.593884
ENSG00000168828	6	2	0.333333	-1.58496		ENSG00000154153	302	25	163.5	49	38	43.5	0.266055	-1.9102		ENSG00000226310	21	7	14	4	1	2.5	0.178571	-2.48543			ENSG00000230392	8	16	2	3	0.208333	-2.26303		ENSG00000158402	591	1325	416	164	0.302714	-1.72397			ENSG00000071655	720	1091	1.51528	0.599582
ENSG00000173612	9	3	0.333333	-1.58496		ENSG00000101098	688	274	481	106	150	128	0.266112	-1.90989		ENSG00000254850	17	11	14	4	1	2.5	0.178571	-2.48543			ENSG00000248485	23	25	7	3	0.208333	-2.26303		ENSG00000230438	21	45	7	13	0.30303	-1.72247			ENSG00000071794	2221	2010	0.904998	-0.144014
ENSG00000175764	6	2	0.333333	-1.58496		ENSG00000105810	17986	2559	10272.5	3516	1952	2734	0.266147	-1.9097		ENSG00000173213	202	72	137	33	16	24.5	0.178832	-2.48332			ENSG00000170545	1103	879	230	183	0.208375	-2.26274		ENSG00000239219	5	18	5	2	0.304348	-1.71621			ENSG00000071859	5926	2889	0.487513	-1.03649
ENSG00000175773	15	5	0.333333	-1.58496		ENSG00000144227	4086	659	2372.5	822	441	631.5	0.266175	-1.90955		ENSG00000166546	213	83	148	24	29	26.5	0.179054	-2.48153			ENSG00000213777	60	2	2	11	0.209677	-2.25376		ENSG00000248491	23	0	0	7	0.304348	-1.71621			ENSG00000071889	1187	913	0.769166	-0.378633
ENSG00000178631	15	5	0.333333	-1.58496		ENSG00000067842	9	6	7.5	4	0	2	0.266667	-1.90689		ENSG00000127533	21	46	33.5	1	11	6	0.179104	-2.48113			ENSG00000107099	741	26	37	124	0.209909	-2.25217		ENSG00000115665	112	446	168	2	0.304659	-1.71473			ENSG00000071894	602	2109	3.50332	1.80872
ENSG00000182224	6	2	0.333333	-1.58496		ENSG00000102362	26	4	15	8	0	4	0.266667	-1.90689		ENSG00000016391	512	1796	1154	250	164	207	0.179376	-2.47894			ENSG00000281128	10	109	10	15	0.210084	-2.25096		ENSG00000140092	45	596	138	58	0.305772	-1.70947			ENSG00000071909	210	256	1.21905	0.285754
ENSG00000182489	6	2	0.333333	-1.58496		ENSG00000145700	6	9	7.5	4	0	2	0.266667	-1.90689		ENSG00000074706	15	24	19.5	4	3	3.5	0.179487	-2.47805			ENSG00000181019	2329	6031	1300	458	0.210287	-2.24957		ENSG00000153064	89	45	18	23	0.30597	-1.70854			ENSG00000071967	217	275	1.26728	0.341737
ENSG00000183298	6	2	0.333333	-1.58496		ENSG00000182586	36	9	22.5	6	6	6	0.266667	-1.90689		ENSG00000106631	370777	113152	241964	60587	26339	43463	0.179626	-2.47694			ENSG00000198848	10	9	4	0	0.210526	-2.24793		ENSG00000150594	7	55	15	4	0.306452	-1.70627			ENSG00000071994	5340	2685	0.502809	-0.991918
ENSG00000188856	6	2	0.333333	-1.58496		ENSG00000213939	7	23	15	6	2	4	0.266667	-1.90689		ENSG00000124664	37	52	44.5	10	6	8	0.179775	-2.47573			ENSG00000250546	34	23	2	10	0.210526	-2.24793		ENSG00000155849	567	1649	107	573	0.306859	-1.70435			ENSG00000072041	850	503	0.591765	-0.756904
ENSG00000188985	9	3	0.333333	-1.58496		ENSG00000225465	17	13	15	2	6	4	0.266667	-1.90689		ENSG00000182836	807	310	558.5	75	126	100.5	0.179946	-2.47436			ENSG00000253330	3	35	8	0	0.210526	-2.24793		ENSG00000106003	844	58	37	240	0.307095	-1.70324			ENSG00000072042	6185	3972	0.642199	-0.638908
ENSG00000196747	9	3	0.333333	-1.58496		ENSG00000230525	3	12	7.5	4	0	2	0.266667	-1.90689		ENSG00000164855	116	723	419.5	59	92	75.5	0.179976	-2.47412			ENSG00000279930	16	3	2	2	0.210526	-2.24793		ENSG00000185352	129	24	36	11	0.30719	-1.7028			ENSG00000072062	34	341	10.0294	3.32617
ENSG00000204610	6	2	0.333333	-1.58496		ENSG00000230943	13	2	7.5	0	4	2	0.266667	-1.90689		ENSG00000167800	34	66	50	5	13	9	0.18	-2.47393			ENSG00000289126	4	15	3	1	0.210526	-2.24793		ENSG00000174175	12	1	0	4	0.307692	-1.70044			ENSG00000072071	20	550	27.5	4.78136
ENSG00000206585	15	5	0.333333	-1.58496		ENSG00000234587	9	6	7.5	1	3	2	0.266667	-1.90689		ENSG00000177575	21	40	30.5	4	7	5.5	0.180328	-2.47131			ENSG00000215808	81	123	24	19	0.210784	-2.24616		ENSG00000183251	13	0	3	1	0.307692	-1.70044			ENSG00000072110	2384	7285	3.05579	1.61154
ENSG00000207547	15	5	0.333333	-1.58496		ENSG00000236546	10	5	7.5	4	0	2	0.266667	-1.90689		ENSG00000095637	4042	2004	3023	549	543	546	0.180615	-2.46901			ENSG00000104833	266	9	51	7	0.210909	-2.24531		ENSG00000204446	2	24	6	2	0.307692	-1.70044			ENSG00000072121	552	1246	2.25725	1.17456
ENSG00000211581	6	2	0.333333	-1.58496		ENSG00000250397	8	7	7.5	1	3	2	0.266667	-1.90689		ENSG00000176920	71	233	152	30	25	27.5	0.180921	-2.46657			ENSG00000274588	760	136	53	136	0.210938	-2.24511		ENSG00000236675	8	5	2	2	0.307692	-1.70044			ENSG00000072133	1178	895	0.759762	-0.39638
ENSG00000213051	9	3	0.333333	-1.58496		ENSG00000254893	8	7	7.5	2	2	2	0.266667	-1.90689		ENSG00000009709	126	84	105	2	36	19	0.180952	-2.46632			ENSG00000101955	102	934	151	68	0.21139	-2.24202		ENSG00000239093	5	8	1	3	0.307692	-1.70044			ENSG00000072134	118	925	7.83898	2.97067
ENSG00000213763	15	5	0.333333	-1.58496		ENSG00000261241	6	9	7.5	1	3	2	0.266667	-1.90689		ENSG00000134627	78	27	52.5	17	2	9.5	0.180952	-2.46632			ENSG00000110675	16	211	12	36	0.211454	-2.24159		ENSG00000253485	14	12	5	3	0.307692	-1.70044			ENSG00000072135	472	655	1.38771	0.472708
ENSG00000213942	9	3	0.333333	-1.58496		ENSG00000277215	6	9	7.5	2	2	2	0.266667	-1.90689		ENSG00000095539	1027	3045	2036	454	286	370	0.181729	-2.46014			ENSG00000130208	4519	793	512	614	0.211973	-2.23805		ENSG00000213949	964	10621	3078	490	0.307984	-1.69907			ENSG00000072163	8	42	5.25	2.39232
ENSG00000214784	9	3	0.333333	-1.58496		ENSG00000280639	8	7	7.5	4	0	2	0.266667	-1.90689		ENSG00000108405	6	16	11	3	1	2	0.181818	-2.45943			ENSG00000172748	229	389	68	63	0.211974	-2.23804		ENSG00000198768	3015	454	614	461	0.309888	-1.69018			ENSG00000072182	18	5	0.277778	-1.848
ENSG00000215187	24	8	0.333333	-1.58496		ENSG00000155657	12732	2003	7367.5	1453	2496	1974.5	0.268001	-1.89969		ENSG00000115267	2	31	16.5	2	4	3	0.181818	-2.45943			ENSG00000064012	159	405	94	26	0.212766	-2.23266		ENSG00000124334	29	0	0	9	0.310345	-1.68806			ENSG00000072195	153	1035	6.76471	2.75803
ENSG00000219274	57	19	0.333333	-1.58496		ENSG00000214357	1152	331	741.5	214	186	200	0.269724	-1.89045		ENSG00000132204	2	9	5.5	0	2	1	0.181818	-2.45943			ENSG00000156453	892	95	85	125	0.212766	-2.23266		ENSG00000135919	12007	4690	2861	2326	0.310655	-1.68662			ENSG00000072201	33	100	3.0303	1.59946
ENSG00000220884	6	2	0.333333	-1.58496		ENSG00000223768	4541	1163	2852	804	735	769.5	0.269811	-1.88998		ENSG00000140107	3	8	5.5	0	2	1	0.181818	-2.45943			ENSG00000236708	6	41	7	3	0.212766	-2.23266		ENSG00000168830	422	54	47	101	0.310924	-1.68536			ENSG00000072210	3878	5238	1.3507	0.433703
ENSG00000221676	6	2	0.333333	-1.58496		ENSG00000245105	53	10	31.5	17	0	8.5	0.269841	-1.88982		ENSG00000165828	5	6	5.5	2	0	1	0.181818	-2.45943			ENSG00000140832	346	6	18	57	0.213068	-2.23061		ENSG00000138061	137	1	4	39	0.311594	-1.68226			ENSG00000072274	4157	2775	0.667549	-0.583055
ENSG00000221716	9	3	0.333333	-1.58496		ENSG00000256742	24	24	24	13	0	6.5	0.270833	-1.88452		ENSG00000166743	3	8	5.5	1	1	1	0.181818	-2.45943			ENSG00000255874	22	264	49	12	0.213287	-2.22913		ENSG00000080224	338	37	78	39	0.312	-1.68038			ENSG00000072310	447	875	1.95749	0.969008
ENSG00000223519	6	2	0.333333	-1.58496		ENSG00000288973	2944	169	1556.5	650	194	422	0.271121	-1.88299		ENSG00000171747	5	6	5.5	2	0	1	0.181818	-2.45943			ENSG00000179921	57	46	14	8	0.213592	-2.22707		ENSG00000163823	15	1	0	5	0.3125	-1.67807			ENSG00000072315	0	6	#DIV/0!	#DIV/0!
ENSG00000223861	6	2	0.333333	-1.58496		ENSG00000258636	152	47	99.5	33	21	27	0.271357	-1.88174		ENSG00000179088	6	5	5.5	0	2	1	0.181818	-2.45943			ENSG00000156510	8	6	3	0	0.214286	-2.22239		ENSG00000170367	0	32	6	4	0.3125	-1.67807			ENSG00000072364	3354	4940	1.47287	0.558628
ENSG00000224086	45	15	0.333333	-1.58496		ENSG00000148204	6788	1632	4210	1973	312	1142.5	0.271378	-1.88163		ENSG00000180525	6	27	16.5	2	4	3	0.181818	-2.45943			ENSG00000175879	1	13	3	0	0.214286	-2.22239		ENSG00000174417	13	99	28	7	0.3125	-1.67807			ENSG00000072401	1453	957	0.658637	-0.602444
ENSG00000224280	6	2	0.333333	-1.58496		ENSG00000259370	207	14	110.5	40	20	30	0.271493	-1.88101		ENSG00000184617	6	5	5.5	0	2	1	0.181818	-2.45943			ENSG00000206168	3	11	1	2	0.214286	-2.22239		ENSG00000175065	2	14	4	1	0.3125	-1.67807			ENSG00000072415	1470	1194	0.812245	-0.300013
ENSG00000224714	6	2	0.333333	-1.58496		ENSG00000289089	684	139	411.5	177	47	112	0.272175	-1.87739		ENSG00000187094	8	3	5.5	1	1	1	0.181818	-2.45943			ENSG00000229719	11	3	2	1	0.214286	-2.22239		ENSG00000281969	2	14	5	0	0.3125	-1.67807			ENSG00000072422	496	686	1.38306	0.467868
ENSG00000225793	6	2	0.333333	-1.58496		ENSG00000141338	11	0	5.5	3	0	1.5	0.272727	-1.87447		ENSG00000187715	10	1	5.5	2	0	1	0.181818	-2.45943			ENSG00000231776	3	11	2	1	0.214286	-2.22239		ENSG00000135472	51	64	35	1	0.313043	-1.67557			ENSG00000072501	3313	5995	1.80954	0.855622
ENSG00000226007	6	2	0.333333	-1.58496		ENSG00000203877	4	7	5.5	3	0	1.5	0.272727	-1.87447		ENSG00000197238	6	5	5.5	2	0	1	0.181818	-2.45943			ENSG00000235142	5	9	0	3	0.214286	-2.22239		ENSG00000286693	232	113	16	92	0.313043	-1.67557			ENSG00000072506	6448	2777	0.430676	-1.21532
ENSG00000226074	9	3	0.333333	-1.58496		ENSG00000215458	7	4	5.5	3	0	1.5	0.272727	-1.87447		ENSG00000222489	5	6	5.5	2	0	1	0.181818	-2.45943			ENSG00000249252	0	14	3	0	0.214286	-2.22239		ENSG00000170891	28	122	41	6	0.313333	-1.67423			ENSG00000072518	214	1344	6.28037	2.65085
ENSG00000226359	6	2	0.333333	-1.58496		ENSG00000228492	3	8	5.5	3	0	1.5	0.272727	-1.87447		ENSG00000227682	8	3	5.5	0	2	1	0.181818	-2.45943			ENSG00000250049	12	2	3	0	0.214286	-2.22239		ENSG00000012779	30	5	3	8	0.314286	-1.66985			ENSG00000072571	6842	2828	0.413329	-1.27464
ENSG00000226849	6	2	0.333333	-1.58496		ENSG00000229298	5	6	5.5	3	0	1.5	0.272727	-1.87447		ENSG00000230107	8	3	5.5	2	0	1	0.181818	-2.45943			ENSG00000254339	10	4	3	0	0.214286	-2.22239		ENSG00000156475	327	226	121	53	0.314647	-1.66819			ENSG00000072609	1413	3007	2.1281	1.08956
ENSG00000226948	6	2	0.333333	-1.58496		ENSG00000230695	6	5	5.5	2	1	1.5	0.272727	-1.87447		ENSG00000232739	5	6	5.5	1	1	1	0.181818	-2.45943			ENSG00000287934	3	11	2	1	0.214286	-2.22239		ENSG00000125798	909	22	5	288	0.314715	-1.66788			ENSG00000072657	12	20	1.66667	0.736966
ENSG00000227087	6	2	0.333333	-1.58496		ENSG00000238083	5	6	5.5	2	1	1.5	0.272727	-1.87447		ENSG00000234377	9	2	5.5	0	2	1	0.181818	-2.45943			ENSG00000141506	904	23	24	175	0.214671	-2.2198		ENSG00000155792	339	67	46	82	0.315271	-1.66534			ENSG00000072682	480	818	1.70417	0.769066
ENSG00000227542	9	3	0.333333	-1.58496		ENSG00000253537	6	5	5.5	3	0	1.5	0.272727	-1.87447		ENSG00000240006	6	5	5.5	2	0	1	0.181818	-2.45943			ENSG00000163814	87	439	103	10	0.214829	-2.21874		ENSG00000089041	4	72	22	2	0.315789	-1.66297			ENSG00000072736	194	675	3.47938	1.79883
ENSG00000227586	9	3	0.333333	-1.58496		ENSG00000254789	3	8	5.5	0	3	1.5	0.272727	-1.87447		ENSG00000244480	7	4	5.5	2	0	1	0.181818	-2.45943			ENSG00000232759	89	4	5	15	0.215054	-2.21723		ENSG00000115112	410	46	2	142	0.315789	-1.66297			ENSG00000072756	1778	673	0.378515	-1.40158
ENSG00000227963	9	3	0.333333	-1.58496		ENSG00000255052	26	18	22	12	0	6	0.272727	-1.87447		ENSG00000254416	10	122	66	16	8	12	0.181818	-2.45943			ENSG00000231680	7	202	27	18	0.215311	-2.21551		ENSG00000159224	4	15	3	3	0.315789	-1.66297			ENSG00000072778	5614	6945	1.23709	0.306946
ENSG00000228446	9	3	0.333333	-1.58496		ENSG00000258445	4	7	5.5	1	2	1.5	0.272727	-1.87447		ENSG00000254877	3	8	5.5	1	1	1	0.181818	-2.45943			ENSG00000164946	5037	11454	2125	1428	0.215451	-2.21457		ENSG00000225573	9	10	3	3	0.315789	-1.66297			ENSG00000072786	312	611	1.95833	0.969626
ENSG00000228938	6	2	0.333333	-1.58496		ENSG00000260179	4	7	5.5	3	0	1.5	0.272727	-1.87447		ENSG00000259353	8	3	5.5	0	2	1	0.181818	-2.45943			ENSG00000189129	139	634	126	41	0.216041	-2.21062		ENSG00000255970	12	7	2	4	0.315789	-1.66297			ENSG00000072803	957	1591	1.66249	0.733343
ENSG00000229282	6	2	0.333333	-1.58496		ENSG00000262772	7	4	5.5	3	0	1.5	0.272727	-1.87447		ENSG00000268941	10	1	5.5	0	2	1	0.181818	-2.45943			ENSG00000128683	1518	12	39	292	0.21634	-2.20863		ENSG00000184261	270	27	32	62	0.316498	-1.65973			ENSG00000072818	9	54	6	2.58496
ENSG00000230736	6	2	0.333333	-1.58496		ENSG00000265944	5	6	5.5	3	0	1.5	0.272727	-1.87447		ENSG00000269910	3	8	5.5	0	2	1	0.181818	-2.45943			ENSG00000155465	1773	2612	566	384	0.216648	-2.20658		ENSG00000256713	180	0	26	31	0.316667	-1.65896			ENSG00000072832	1062	4729	4.45292	2.15475
ENSG00000232883	6	2	0.333333	-1.58496		ENSG00000267082	2	9	5.5	3	0	1.5	0.272727	-1.87447		ENSG00000271538	8	3	5.5	1	1	1	0.181818	-2.45943			ENSG00000119121	78	14	4	16	0.217391	-2.20163		ENSG00000104321	41	0	11	2	0.317073	-1.65711			ENSG00000072840	122	478	3.91803	1.97013
ENSG00000233251	6	2	0.333333	-1.58496		ENSG00000272518	4	7	5.5	2	1	1.5	0.272727	-1.87447		ENSG00000277744	8	3	5.5	0	2	1	0.181818	-2.45943			ENSG00000203709	12	11	5	0	0.217391	-2.20163		ENSG00000250284	268	441	162	63	0.317348	-1.65586			ENSG00000072849	3259	1462	0.448604	-1.15649
ENSG00000233478	9	3	0.333333	-1.58496		ENSG00000272572	8	14	11	2	4	3	0.272727	-1.87447		ENSG00000287780	4	7	5.5	2	0	1	0.181818	-2.45943			ENSG00000217643	9	14	4	1	0.217391	-2.20163		ENSG00000119922	3	19	2	5	0.318182	-1.65208			ENSG00000072858	4	3	0.75	-0.415037
ENSG00000233820	15	5	0.333333	-1.58496		ENSG00000278972	0	11	5.5	0	3	1.5	0.272727	-1.87447		ENSG00000289201	16	6	11	4	0	2	0.181818	-2.45943			ENSG00000283162	3	66	11	4	0.217391	-2.20163		ENSG00000135406	11	11	7	0	0.318182	-1.65208			ENSG00000072864	45	178	3.95556	1.98388
ENSG00000234917	9	3	0.333333	-1.58496		ENSG00000279267	6	5	5.5	3	0	1.5	0.272727	-1.87447		ENSG00000289402	3	8	5.5	0	2	1	0.181818	-2.45943			ENSG00000163072	288	38	30	41	0.217791	-2.19898		ENSG00000142273	77	11	0	28	0.318182	-1.65208			ENSG00000072952	141	296	2.09929	1.0699
ENSG00000235100	6	2	0.333333	-1.58496		ENSG00000281327	6	5	5.5	1	2	1.5	0.272727	-1.87447		ENSG00000290366	5	6	5.5	1	1	1	0.181818	-2.45943			ENSG00000172752	18	83	22	0	0.217822	-2.19878		ENSG00000155926	16	50	13	8	0.318182	-1.65208			ENSG00000072954	140	243	1.73571	0.795529
ENSG00000235480	9	3	0.333333	-1.58496		ENSG00000285018	5	6	5.5	3	0	1.5	0.272727	-1.87447		ENSG00000290696	5	6	5.5	2	0	1	0.181818	-2.45943			ENSG00000126218	1149	177	214	75	0.217949	-2.19794		ENSG00000204588	29	15	7	7	0.318182	-1.65208			ENSG00000072958	698	1071	1.53438	0.61766
ENSG00000235698	9	3	0.333333	-1.58496		ENSG00000144681	4267	113	2190	805	397	601	0.274429	-1.86549		ENSG00000183023	38254	7151	22702.5	5105	3192	4148.5	0.182733	-2.45219			ENSG00000123977	22	267	61	2	0.217993	-2.19765		ENSG00000246731	11	11	1	6	0.318182	-1.65208			ENSG00000073008	1069	680	0.636109	-0.652655
ENSG00000235916	6	2	0.333333	-1.58496		ENSG00000247199	25	15	20	11	0	5.5	0.275	-1.8625		ENSG00000184454	16	66	41	5	10	7.5	0.182927	-2.45066			ENSG00000129538	86	1	15	4	0.218391	-2.19502		ENSG00000260743	6	16	0	7	0.318182	-1.65208			ENSG00000073050	1809	1721	0.951354	-0.0719453
ENSG00000236468	6	2	0.333333	-1.58496		ENSG00000150893	6191	1674	3932.5	447	1721	1084	0.275652	-1.85908		ENSG00000038295	5	55	30	0	11	5.5	0.183333	-2.44746			ENSG00000139865	23	9	1	6	0.21875	-2.19265		ENSG00000105538	134	177	28	71	0.318328	-1.65141			ENSG00000073060	358	954	2.6648	1.41403
ENSG00000236735	9	3	0.333333	-1.58496		ENSG00000260526	9	20	14.5	6	2	4	0.275862	-1.85798		ENSG00000248994	90	30	60	16	6	11	0.183333	-2.44746			ENSG00000226329	113	15	12	16	0.21875	-2.19265		ENSG00000136928	146	14	16	35	0.31875	-1.6495			ENSG00000073067	0	0	#DIV/0!	#DIV/0!
ENSG00000237399	9	3	0.333333	-1.58496		ENSG00000265148	21	8	14.5	8	0	4	0.275862	-1.85798		ENSG00000175984	129	427	278	79	23	51	0.183453	-2.44652			ENSG00000117525	589	767	254	44	0.219764	-2.18597		ENSG00000244757	3	22	2	6	0.32	-1.64386			ENSG00000073111	1145	2351	2.05328	1.03793
ENSG00000237605	6	2	0.333333	-1.58496		ENSG00000284707	18	11	14.5	3	5	4	0.275862	-1.85798		ENSG00000196503	24	25	24.5	6	3	4.5	0.183673	-2.44478			ENSG00000164976	1609	368	230	205	0.22003	-2.18423		ENSG00000268964	7	93	11	21	0.32	-1.64386			ENSG00000073146	22	5	0.227273	-2.1375
ENSG00000238213	6	2	0.333333	-1.58496		ENSG00000207751	19	28	23.5	8	5	6.5	0.276596	-1.85415		ENSG00000259347	13	36	24.5	5	4	4.5	0.183673	-2.44478			ENSG00000120068	9	1553	344	0	0.22023	-2.18291		ENSG00000287630	56	19	10	14	0.32	-1.64386			ENSG00000073150	16	138	8.625	3.10852
ENSG00000240038	24	8	0.333333	-1.58496		ENSG00000289423	47	0	23.5	13	0	6.5	0.276596	-1.85415		ENSG00000184368	63	361	212	42	36	39	0.183962	-2.44252			ENSG00000120875	5027	742	898	373	0.220315	-2.18236		ENSG00000182329	47	31	10	15	0.320513	-1.64155			ENSG00000073169	370	369	0.997297	-0.00390445
ENSG00000240793	6	2	0.333333	-1.58496		ENSG00000154620	596	68	332	104	80	92	0.277108	-1.85148		ENSG00000056736	324	828	576	152	60	106	0.184028	-2.442			ENSG00000231991	31	96	24	4	0.220472	-2.18133		ENSG00000154736	62	512	157	27	0.320557	-1.64134			ENSG00000073282	0	0	#DIV/0!	#DIV/0!
ENSG00000241345	9	3	0.333333	-1.58496		ENSG00000021488	11	7	9	5	0	2.5	0.277778	-1.848		ENSG00000143257	36	127	81.5	11	19	15	0.184049	-2.44184			ENSG00000053747	59	95	23	11	0.220779	-2.17932		ENSG00000123560	83	76	40	11	0.320755	-1.64046			ENSG00000073331	4	5	1.25	0.321928
ENSG00000241746	6	2	0.333333	-1.58496		ENSG00000157703	143	37	90	45	5	25	0.277778	-1.848		ENSG00000233198	16	22	19	5	2	3.5	0.184211	-2.44057			ENSG00000187193	5	81	18	1	0.22093	-2.17834		ENSG00000276627	5	23	9	0	0.321429	-1.63743			ENSG00000073350	486	1653	3.40123	1.76606
ENSG00000242575	6	2	0.333333	-1.58496		ENSG00000224020	18	0	9	5	0	2.5	0.277778	-1.848		ENSG00000007171	13	14	13.5	2	3	2.5	0.185185	-2.43296			ENSG00000136859	2330	15105	2732	1123	0.221107	-2.17718		ENSG00000289262	27	1	1	8	0.321429	-1.63743			ENSG00000073417	781	377	0.482714	-1.05076
ENSG00000244331	6	2	0.333333	-1.58496		ENSG00000231776	18	0	9	5	0	2.5	0.277778	-1.848		ENSG00000055955	9	88	48.5	10	8	9	0.185567	-2.42999			ENSG00000165072	122	1481	220	135	0.22146	-2.17488		ENSG00000205038	346	1351	525	22	0.322334	-1.63337			ENSG00000073464	610	304	0.498361	-1.00474
ENSG00000244480	6	2	0.333333	-1.58496		ENSG00000259905	15	3	9	5	0	2.5	0.277778	-1.848		ENSG00000221890	1098	1941	1519.5	281	283	282	0.185587	-2.42983			ENSG00000123572	7	178	22	19	0.221622	-2.17383		ENSG00000225492	10	21	2	8	0.322581	-1.63227			ENSG00000073536	2020	1209	0.598515	-0.740541
ENSG00000246228	6	2	0.333333	-1.58496		ENSG00000280927	7	11	9	5	0	2.5	0.277778	-1.848		ENSG00000136404	38	32	35	6	7	6.5	0.185714	-2.42884			ENSG00000183508	52	957	153	71	0.222002	-2.17136		ENSG00000251138	26	5	2	8	0.322581	-1.63227			ENSG00000073578	547	340	0.621572	-0.686006
ENSG00000246250	9	3	0.333333	-1.58496		ENSG00000137868	993	364	678.5	282	96	189	0.278556	-1.84396		ENSG00000272695	155	129	142	32	21	26.5	0.18662	-2.42183			ENSG00000023839	237	24	24	34	0.222222	-2.16993		ENSG00000275591	10	21	3	7	0.322581	-1.63227			ENSG00000073584	339	404	1.19174	0.25307
ENSG00000248476	9	3	0.333333	-1.58496		ENSG00000286693	148	13	80.5	41	4	22.5	0.279503	-1.83906		ENSG00000077522	53591	10379	31985	7816	4136	5976	0.186838	-2.42014			ENSG00000103089	24	12	0	8	0.222222	-2.16993		ENSG00000126803	310	340	106	104	0.323077	-1.63005			ENSG00000073598	0	3	#DIV/0!	#DIV/0!
ENSG00000248643	9	3	0.333333	-1.58496		ENSG00000124743	18	7	12.5	6	1	3.5	0.28	-1.8365		ENSG00000154016	4	12	8	0	3	1.5	0.1875	-2.41504			ENSG00000103184	6	3	1	1	0.222222	-2.16993		ENSG00000155980	13	52	15	6	0.323077	-1.63005			ENSG00000073605	730	842	1.15342	0.205924
ENSG00000249141	6	2	0.333333	-1.58496		ENSG00000288818	6	19	12.5	6	1	3.5	0.28	-1.8365		ENSG00000179914	24	24	24	7	2	4.5	0.1875	-2.41504			ENSG00000106327	34	2	3	5	0.222222	-2.16993		ENSG00000286592	60	5	13	8	0.323077	-1.63005			ENSG00000073614	1447	1866	1.28956	0.366884
ENSG00000250299	6	2	0.333333	-1.58496		ENSG00000206052	1222	104	663	177	195	186	0.280543	-1.83371		ENSG00000250548	17	15	16	6	0	3	0.1875	-2.41504			ENSG00000110195	606	60	17	131	0.222222	-2.16993		ENSG00000261335	11	23	1	10	0.323529	-1.62803			ENSG00000073670	107	140	1.30841	0.387816
ENSG00000250510	42	14	0.333333	-1.58496		ENSG00000282851	127	12	69.5	28	11	19.5	0.280576	-1.83354		ENSG00000287236	3	13	8	0	3	1.5	0.1875	-2.41504			ENSG00000115232	1	8	1	1	0.222222	-2.16993		ENSG00000271524	13	21	2	9	0.323529	-1.62803			ENSG00000073711	831	808	0.972323	-0.0404932
ENSG00000251131	60	20	0.333333	-1.58496		ENSG00000073670	79	583	331	120	66	93	0.280967	-1.83153		ENSG00000157399	1388	2855	2121.5	452	345	398.5	0.187839	-2.41243			ENSG00000125571	4	5	2	0	0.222222	-2.16993		ENSG00000133980	799	38	35	236	0.323775	-1.62693			ENSG00000073712	29078	15763	0.542094	-0.883386
ENSG00000251364	6	2	0.333333	-1.58496		ENSG00000197776	24	8	16	5	4	4.5	0.28125	-1.83007		ENSG00000258604	36	33	34.5	11	2	6.5	0.188406	-2.40808			ENSG00000130045	2	7	0	2	0.222222	-2.16993		ENSG00000106733	91	415	64	100	0.324111	-1.62544			ENSG00000073734	0	2	#DIV/0!	#DIV/0!
ENSG00000252915	9	3	0.333333	-1.58496		ENSG00000229543	25	7	16	6	3	4.5	0.28125	-1.83007		ENSG00000123338	12	41	26.5	4	6	5	0.188679	-2.40599			ENSG00000140839	5	22	4	2	0.222222	-2.16993		ENSG00000118193	606	1538	261	434	0.32416	-1.62522			ENSG00000073737	0	0	#DIV/0!	#DIV/0!
ENSG00000253392	15	5	0.333333	-1.58496		ENSG00000165240	361	190	275.5	55	100	77.5	0.281307	-1.82978		ENSG00000231535	11	42	26.5	0	10	5	0.188679	-2.40599			ENSG00000157368	3	6	0	2	0.222222	-2.16993		ENSG00000184113	27	10	7	5	0.324324	-1.62449			ENSG00000073756	3	3	1	0
ENSG00000254319	6	2	0.333333	-1.58496		ENSG00000250511	258	44	151	59	26	42.5	0.281457	-1.82901		ENSG00000178803	39	157	98	25	12	18.5	0.188776	-2.40526			ENSG00000161609	9	0	1	1	0.222222	-2.16993		ENSG00000196361	13	24	12	0	0.324324	-1.62449			ENSG00000073792	3317	9726	2.93217	1.55197
ENSG00000257058	6	2	0.333333	-1.58496		ENSG00000101605	152	86	119	38	29	33.5	0.281513	-1.82873		ENSG00000177398	21	16	18.5	3	4	3.5	0.189189	-2.4021			ENSG00000165970	7	2	1	1	0.222222	-2.16993		ENSG00000103449	7334	737	1613	1007	0.324619	-1.62318			ENSG00000073803	827	417	0.504232	-0.98784
ENSG00000257285	27	9	0.333333	-1.58496		ENSG00000108821	154378	3412	78895	41932	2547	22239.5	0.281887	-1.82681		ENSG00000133169	4166	3506	3836	1004	449	726.5	0.18939	-2.40057			ENSG00000172425	7	2	2	0	0.222222	-2.16993		ENSG00000158560	2910	1483	633	794	0.324835	-1.62222			ENSG00000073849	3779	6304	1.66817	0.738263
ENSG00000257390	6	2	0.333333	-1.58496		ENSG00000106772	1117	92	604.5	186	156	171	0.282878	-1.82175		ENSG00000126562	64	126	95	20	16	18	0.189474	-2.39993			ENSG00000180066	2	7	1	1	0.222222	-2.16993		ENSG00000154080	1776	1265	308	680	0.324893	-1.62196			ENSG00000073861	0	5	#DIV/0!	#DIV/0!
ENSG00000258057	9	3	0.333333	-1.58496		ENSG00000287757	49	4	26.5	8	7	7.5	0.283019	-1.82103		ENSG00000121753	2959	906	1932.5	494	239	366.5	0.189651	-2.39858			ENSG00000182866	9	0	2	0	0.222222	-2.16993		ENSG00000148680	27	13	10	3	0.325	-1.62149			ENSG00000073905	8	9	1.125	0.169925
ENSG00000258384	15	5	0.333333	-1.58496		ENSG00000171502	75	27	51	16	13	14.5	0.284314	-1.81444		ENSG00000172137	208	260	234	68	21	44.5	0.190171	-2.39463			ENSG00000186118	2	7	1	1	0.222222	-2.16993		ENSG00000267057	20	20	11	2	0.325	-1.62149			ENSG00000073910	19	99	5.21053	2.38143
ENSG00000259353	9	3	0.333333	-1.58496		ENSG00000145794	478	190	334	63	127	95	0.284431	-1.81385		ENSG00000129538	51	401	226	55	31	43	0.190265	-2.39391			ENSG00000198788	1	8	2	0	0.222222	-2.16993		ENSG00000182752	130	5282	1539	220	0.325018	-1.62141			ENSG00000073921	4556	4048	0.888499	-0.170558
ENSG00000260658	9	3	0.333333	-1.58496		ENSG00000186407	419	6	212.5	121	0	60.5	0.284706	-1.81246		ENSG00000047457	6	15	10.5	4	0	2	0.190476	-2.39232			ENSG00000213999	2	7	1	1	0.222222	-2.16993		ENSG00000003249	254	161	72	63	0.325301	-1.62015			ENSG00000073969	163	313	1.92025	0.941291
ENSG00000260907	24	8	0.333333	-1.58496		ENSG00000124701	271	24	147.5	73	11	42	0.284746	-1.81225		ENSG00000226468	4	17	10.5	2	2	2	0.190476	-2.39232			ENSG00000214353	6	3	0	2	0.222222	-2.16993		ENSG00000180871	5	90	25	6	0.326316	-1.61566			ENSG00000074047	556	578	1.03957	0.0559846
ENSG00000261474	21	7	0.333333	-1.58496		ENSG00000118495	797	177	487	71	207	139	0.285421	-1.80884		ENSG00000226469	10	11	10.5	3	1	2	0.190476	-2.39232			ENSG00000228221	4	5	2	0	0.222222	-2.16993		ENSG00000227121	70	28	16	16	0.326531	-1.61471			ENSG00000074054	580	2994	5.16207	2.36795
ENSG00000261754	9	3	0.333333	-1.58496		ENSG00000006611	1	13	7	4	0	2	0.285714	-1.80735		ENSG00000227302	18	3	10.5	0	4	2	0.190476	-2.39232			ENSG00000228915	0	9	1	1	0.222222	-2.16993		ENSG00000175538	45	310	50	66	0.326761	-1.61369			ENSG00000074071	6866	2560	0.372852	-1.42333
ENSG00000262165	6	2	0.333333	-1.58496		ENSG00000108924	4	3	3.5	2	0	1	0.285714	-1.80735		ENSG00000162817	527	1391	959	209	157	183	0.190824	-2.38969			ENSG00000230373	5	4	1	1	0.222222	-2.16993		ENSG00000236668	3	49	17	0	0.326923	-1.61298			ENSG00000074181	299	2949	9.86288	3.30201
ENSG00000264964	51	17	0.333333	-1.58496		ENSG00000119614	30	5	17.5	10	0	5	0.285714	-1.80735		ENSG00000101017	53	255	154	46	13	29.5	0.191558	-2.38414			ENSG00000230863	0	9	1	1	0.222222	-2.16993		ENSG00000276170	7	57	10	11	0.328125	-1.60768			ENSG00000074201	15749	5707	0.362372	-1.46446
ENSG00000269386	36	12	0.333333	-1.58496		ENSG00000137731	7	7	7	4	0	2	0.285714	-1.80735		ENSG00000162444	1867	345	1106	259	165	212	0.191682	-2.38322			ENSG00000231346	5	13	4	0	0.222222	-2.16993		ENSG00000113722	9	61	21	2	0.328571	-1.60572			ENSG00000074211	123	561	4.56098	2.18934
ENSG00000269886	9	3	0.333333	-1.58496		ENSG00000144355	2	5	3.5	2	0	1	0.285714	-1.80735		ENSG00000163501	719	1684	1201.5	356	105	230.5	0.191844	-2.382			ENSG00000237461	7	2	2	0	0.222222	-2.16993		ENSG00000148773	2848	8541	1703	2043	0.328914	-1.60422			ENSG00000074219	4292	4562	1.06291	0.0880164
ENSG00000270052	9	3	0.333333	-1.58496		ENSG00000145451	4	3	3.5	1	1	1	0.285714	-1.80735		ENSG00000198336	94969	22309	58639	13994	8539	11266.5	0.192133	-2.37982			ENSG00000241218	3	6	0	2	0.222222	-2.16993		ENSG00000130775	51	31	10	17	0.329268	-1.60266			ENSG00000074266	2056	750	0.364786	-1.45488
ENSG00000270108	9	3	0.333333	-1.58496		ENSG00000156009	4	10	7	3	1	2	0.285714	-1.80735		ENSG00000144406	14	12	13	3	2	2.5	0.192308	-2.37851			ENSG00000250378	3	6	2	0	0.222222	-2.16993		ENSG00000287352	111	59	35	21	0.329412	-1.60204			ENSG00000074276	0	19	#DIV/0!	#DIV/0!
ENSG00000271524	27	9	0.333333	-1.58496		ENSG00000159527	6	1	3.5	2	0	1	0.285714	-1.80735		ENSG00000182782	3	23	13	1	4	2.5	0.192308	-2.37851			ENSG00000254101	6	3	2	0	0.222222	-2.16993		ENSG00000093010	51	37	6	23	0.329545	-1.60145			ENSG00000074317	171	71	0.415205	-1.26811
ENSG00000271754	6	2	0.333333	-1.58496		ENSG00000165164	4	3	3.5	2	0	1	0.285714	-1.80735		ENSG00000188624	3	23	13	2	3	2.5	0.192308	-2.37851			ENSG00000254277	9	0	0	2	0.222222	-2.16993		ENSG00000269416	549	388	176	133	0.329776	-1.60044			ENSG00000074319	5052	2543	0.503365	-0.990323
ENSG00000272031	9	3	0.333333	-1.58496		ENSG00000165553	0	7	3.5	2	0	1	0.285714	-1.80735		ENSG00000204653	8	44	26	5	5	5	0.192308	-2.37851			ENSG00000254850	8	1	0	2	0.222222	-2.16993		ENSG00000103316	180	32	37	33	0.330189	-1.59864			ENSG00000074356	2272	3157	1.38952	0.474591
ENSG00000272180	45	15	0.333333	-1.58496		ENSG00000166819	6	8	7	4	0	2	0.285714	-1.80735		ENSG00000106003	912	1468	1190	173	285	229	0.192437	-2.37754			ENSG00000257316	0	9	2	0	0.222222	-2.16993		ENSG00000103528	37	178	21	50	0.330233	-1.59845			ENSG00000074370	14	233	16.6429	4.05683
ENSG00000273056	9	3	0.333333	-1.58496		ENSG00000181965	0	7	3.5	2	0	1	0.285714	-1.80735		ENSG00000100626	385	550	467.5	84	96	90	0.192513	-2.37697			ENSG00000260761	8	1	1	1	0.222222	-2.16993		ENSG00000289599	7	117	26	15	0.330645	-1.59664			ENSG00000074410	115	77	0.669565	-0.578704
ENSG00000273139	6	2	0.333333	-1.58496		ENSG00000184611	44	12	28	2	14	8	0.285714	-1.80735		ENSG00000127920	561	1595	1078	217	199	208	0.19295	-2.3737			ENSG00000266733	6	3	1	1	0.222222	-2.16993		ENSG00000173714	9	130	36	10	0.330935	-1.59538			ENSG00000074416	5	8	1.6	0.678072
ENSG00000273925	6	2	0.333333	-1.58496		ENSG00000185448	4	3	3.5	2	0	1	0.285714	-1.80735		ENSG00000122367	17673	3321	10497	2850	1219	2034.5	0.193817	-2.36723			ENSG00000267711	3	6	0	2	0.222222	-2.16993		ENSG00000128683	585	7	124	72	0.331081	-1.59474			ENSG00000074527	1470	1186	0.806803	-0.309712
ENSG00000275004	6	2	0.333333	-1.58496		ENSG00000204380	2	5	3.5	2	0	1	0.285714	-1.80735		ENSG00000156395	526	98	312	78	43	60.5	0.19391	-2.36654			ENSG00000271065	0	9	1	1	0.222222	-2.16993		ENSG00000160349	10	237	77	5	0.331984	-1.59082			ENSG00000074582	1764	816	0.462585	-1.11221
ENSG00000275479	6	2	0.333333	-1.58496		ENSG00000207631	3	4	3.5	0	2	1	0.285714	-1.80735		ENSG00000173991	1230	197	713.5	175	102	138.5	0.194114	-2.36503			ENSG00000272255	1	8	2	0	0.222222	-2.16993		ENSG00000170545	1028	161	230	165	0.332212	-1.58982			ENSG00000074590	640	988	1.54375	0.626439
ENSG00000275576	6	2	0.333333	-1.58496		ENSG00000211695	6	1	3.5	0	2	1	0.285714	-1.80735		ENSG00000146648	390	3379	1884.5	223	509	366	0.194216	-2.36427			ENSG00000277287	6	3	1	1	0.222222	-2.16993		ENSG00000112984	1352	4916	1310	774	0.332482	-1.58865			ENSG00000074603	1150	1473	1.28087	0.357124
ENSG00000275591	6	2	0.333333	-1.58496		ENSG00000223822	4	3	3.5	2	0	1	0.285714	-1.80735		ENSG00000114200	150	225	187.5	51	22	36.5	0.194667	-2.36092			ENSG00000279622	0	9	2	0	0.222222	-2.16993		ENSG00000004809	7	5	4	0	0.333333	-1.58496			ENSG00000074621	125	306	2.448	1.2916
ENSG00000275714	9	3	0.333333	-1.58496		ENSG00000226167	6	1	3.5	2	0	1	0.285714	-1.80735		ENSG00000168306	551	1616	1083.5	303	119	211	0.194739	-2.36038			ENSG00000280160	1	8	1	1	0.222222	-2.16993		ENSG00000035720	6	0	0	2	0.333333	-1.58496			ENSG00000074657	1539	4943	3.21183	1.68339
ENSG00000276744	9	3	0.333333	-1.58496		ENSG00000226650	2	5	3.5	1	1	1	0.285714	-1.80735		ENSG00000112276	3867	1086	2476.5	646	319	482.5	0.194831	-2.3597			ENSG00000282876	2	7	0	2	0.222222	-2.16993		ENSG00000070729	3	0	0	1	0.333333	-1.58496			ENSG00000074660	0	6	#DIV/0!	#DIV/0!
ENSG00000277476	21	7	0.333333	-1.58496		ENSG00000227627	4	10	7	3	1	2	0.285714	-1.80735		ENSG00000197822	89	365	227	36	53	44.5	0.196035	-2.35082			ENSG00000285938	4	5	1	1	0.222222	-2.16993		ENSG00000086967	5	4	1	2	0.333333	-1.58496			ENSG00000074695	7597	3746	0.493089	-1.02008
ENSG00000277945	6	2	0.333333	-1.58496		ENSG00000231419	4	3	3.5	2	0	1	0.285714	-1.80735		ENSG00000141738	312	759	535.5	103	107	105	0.196078	-2.3505			ENSG00000287249	3	15	2	2	0.222222	-2.16993		ENSG00000089250	0	3	0	1	0.333333	-1.58496			ENSG00000074696	12676	8885	0.700931	-0.512656
ENSG00000278090	6	2	0.333333	-1.58496		ENSG00000233247	13	1	7	4	0	2	0.285714	-1.80735		ENSG00000259803	57	227	142	40	16	28	0.197183	-2.34239			ENSG00000289305	29	7	2	6	0.222222	-2.16993		ENSG00000095585	3	0	0	1	0.333333	-1.58496			ENSG00000074706	35	135	3.85714	1.94753
ENSG00000279203	9	3	0.333333	-1.58496		ENSG00000233569	1	6	3.5	2	0	1	0.285714	-1.80735		ENSG00000101188	25	76	50.5	9	11	10	0.19802	-2.33628			ENSG00000289433	3	6	0	2	0.222222	-2.16993		ENSG00000103534	42	48	15	15	0.333333	-1.58496			ENSG00000074755	332	932	2.80723	1.48915
ENSG00000279331	21	7	0.333333	-1.58496		ENSG00000233947	0	7	3.5	0	2	1	0.285714	-1.80735		ENSG00000152804	1419	1054	1236.5	353	137	245	0.19814	-2.33541			ENSG00000118473	133	132	24	35	0.222642	-2.16721		ENSG00000106128	3	0	1	0	0.333333	-1.58496			ENSG00000074800	102416	80618	0.787162	-0.345267
ENSG00000280106	15	5	0.333333	-1.58496		ENSG00000234676	3	4	3.5	2	0	1	0.285714	-1.80735		ENSG00000169435	42	215	128.5	21	30	25.5	0.198444	-2.3332			ENSG00000119917	5	161	34	3	0.222892	-2.16559		ENSG00000106436	2	1	1	0	0.333333	-1.58496			ENSG00000074803	4	2	0.5	-1
ENSG00000280604	6	2	0.333333	-1.58496		ENSG00000235308	1	6	3.5	2	0	1	0.285714	-1.80735		ENSG00000158022	1556	280	918	272	93	182.5	0.198802	-2.3306			ENSG00000170485	5	89	18	3	0.223404	-2.16227		ENSG00000108958	3	0	0	1	0.333333	-1.58496			ENSG00000074842	5546	1768	0.318788	-1.64933
ENSG00000285278	6	2	0.333333	-1.58496		ENSG00000237037	8	6	7	4	0	2	0.285714	-1.80735		ENSG00000291093	87	119	103	23	18	20.5	0.199029	-2.32895			ENSG00000279692	58	9	12	3	0.223881	-2.1592		ENSG00000123569	0	3	1	0	0.333333	-1.58496			ENSG00000074855	26	622	23.9231	4.58033
ENSG00000285331	27	9	0.333333	-1.58496		ENSG00000237149	308	21	164.5	79	15	47	0.285714	-1.80735		ENSG00000120885	3027	14478	8752.5	1717	1774	1745.5	0.199429	-2.32605			ENSG00000177283	1722	7354	1430	604	0.224108	-2.15774		ENSG00000126353	6	3	0	3	0.333333	-1.58496			ENSG00000074935	865	473	0.546821	-0.87086
ENSG00000285886	6	2	0.333333	-1.58496		ENSG00000237436	1	6	3.5	2	0	1	0.285714	-1.80735		ENSG00000179915	329	72	200.5	29	51	40	0.199501	-2.32553			ENSG00000233928	44	14	13	0	0.224138	-2.15754		ENSG00000132185	2	4	0	2	0.333333	-1.58496			ENSG00000074964	213	634	2.97653	1.57363
ENSG00000286362	6	2	0.333333	-1.58496		ENSG00000237499	11	10	10.5	1	5	3	0.285714	-1.80735		ENSG00000012779	51	89	70	17	11	14	0.2	-2.32193			ENSG00000187323	221	461	151	2	0.22434	-2.15624		ENSG00000135973	2	4	0	2	0.333333	-1.58496			ENSG00000074966	8	12	1.5	0.584963
ENSG00000286709	15	5	0.333333	-1.58496		ENSG00000241962	5	2	3.5	2	0	1	0.285714	-1.80735		ENSG00000079689	2	8	5	1	1	1	0.2	-2.32193			ENSG00000101188	31	18	7	4	0.22449	-2.15528		ENSG00000138039	0	9	2	1	0.333333	-1.58496			ENSG00000075035	39	166	4.25641	2.08964
ENSG00000287045	6	2	0.333333	-1.58496		ENSG00000245293	4	3	3.5	0	2	1	0.285714	-1.80735		ENSG00000114248	0	5	2.5	0	1	0.5	0.2	-2.32193			ENSG00000130812	1	48	11	0	0.22449	-2.15528		ENSG00000142515	0	3	0	1	0.333333	-1.58496			ENSG00000075043	1426	833	0.584151	-0.775586
ENSG00000287061	9	3	0.333333	-1.58496		ENSG00000248592	2	5	3.5	2	0	1	0.285714	-1.80735		ENSG00000114547	0	5	2.5	1	0	0.5	0.2	-2.32193			ENSG00000175318	32	8	1	8	0.225	-2.152		ENSG00000144407	27	9	7	5	0.333333	-1.58496			ENSG00000075073	1	6	6	2.58496
ENSG00000287261	15	5	0.333333	-1.58496		ENSG00000250569	10	11	10.5	6	0	3	0.285714	-1.80735		ENSG00000121410	2	3	2.5	1	0	0.5	0.2	-2.32193			ENSG00000249996	7	33	4	5	0.225	-2.152		ENSG00000145920	6	0	0	2	0.333333	-1.58496			ENSG00000075089	3519	1192	0.338733	-1.56178
ENSG00000287851	6	2	0.333333	-1.58496		ENSG00000253194	0	7	3.5	2	0	1	0.285714	-1.80735		ENSG00000123500	0	5	2.5	1	0	0.5	0.2	-2.32193			ENSG00000185585	378	1141	202	140	0.225148	-2.15105		ENSG00000146166	4	14	0	6	0.333333	-1.58496			ENSG00000075131	2633	736	0.279529	-1.83893
ENSG00000287876	6	2	0.333333	-1.58496		ENSG00000254271	2	5	3.5	2	0	1	0.285714	-1.80735		ENSG00000124557	0	10	5	1	1	1	0.2	-2.32193			ENSG00000172183	66	67	16	14	0.225564	-2.14839		ENSG00000150201	6	0	2	0	0.333333	-1.58496			ENSG00000075142	4156	2263	0.544514	-0.876959
ENSG00000287966	48	16	0.333333	-1.58496		ENSG00000255008	6	1	3.5	2	0	1	0.285714	-1.80735		ENSG00000129048	1	4	2.5	0	1	0.5	0.2	-2.32193			ENSG00000162552	59	3	4	10	0.225806	-2.14684		ENSG00000152766	0	3	0	1	0.333333	-1.58496			ENSG00000075151	4511	5624	1.24673	0.318149
ENSG00000288788	6	2	0.333333	-1.58496		ENSG00000256464	6	1	3.5	2	0	1	0.285714	-1.80735		ENSG00000129673	15	5	10	1	3	2	0.2	-2.32193			ENSG00000171811	30	23	8	4	0.226415	-2.14296		ENSG00000157303	23	34	10	9	0.333333	-1.58496			ENSG00000075188	5503	1723	0.313102	-1.6753
ENSG00000288996	6	2	0.333333	-1.58496		ENSG00000256633	4	3	3.5	2	0	1	0.285714	-1.80735		ENSG00000131037	93	347	220	32	56	44	0.2	-2.32193			ENSG00000069482	287	0	32	33	0.226481	-2.14254		ENSG00000157601	7	11	6	0	0.333333	-1.58496			ENSG00000075213	224	394	1.75893	0.814697
ENSG00000289390	6	2	0.333333	-1.58496		ENSG00000259869	11	3	7	1	3	2	0.285714	-1.80735		ENSG00000132965	0	15	7.5	2	1	1.5	0.2	-2.32193			ENSG00000230082	11	33	3	7	0.227273	-2.1375		ENSG00000158525	2	4	0	2	0.333333	-1.58496			ENSG00000075218	1172	1518	1.29522	0.373199
ENSG00000289458	6	2	0.333333	-1.58496		ENSG00000266235	0	7	3.5	0	2	1	0.285714	-1.80735		ENSG00000141750	9	1	5	1	1	1	0.2	-2.32193			ENSG00000288597	126	6	12	18	0.227273	-2.1375		ENSG00000159904	3	3	2	0	0.333333	-1.58496			ENSG00000075223	16	81	5.0625	2.33985
ENSG00000290063	6	2	0.333333	-1.58496		ENSG00000269186	5	2	3.5	0	2	1	0.285714	-1.80735		ENSG00000152213	1	4	2.5	1	0	0.5	0.2	-2.32193			ENSG00000100739	0	184	42	0	0.228261	-2.13124		ENSG00000165702	23	10	5	6	0.333333	-1.58496			ENSG00000075234	1008	983	0.975198	-0.0362323
ENSG00000290860	6	2	0.333333	-1.58496		ENSG00000270171	0	7	3.5	2	0	1	0.285714	-1.80735		ENSG00000156194	0	5	2.5	0	1	0.5	0.2	-2.32193			ENSG00000162374	35	0	0	8	0.228571	-2.12928		ENSG00000166530	1	5	1	1	0.333333	-1.58496			ENSG00000075239	3468	1126	0.324683	-1.6229
ENSG00000290907	6	2	0.333333	-1.58496		ENSG00000270325	8	6	7	4	0	2	0.285714	-1.80735		ENSG00000163630	18	7	12.5	5	0	2.5	0.2	-2.32193			ENSG00000197747	31060	57567	16385	3923	0.22914	-2.1257		ENSG00000166917	0	9	3	0	0.333333	-1.58496			ENSG00000075240	386	942	2.44041	1.28713
ENSG00000291133	6	2	0.333333	-1.58496		ENSG00000272128	6	1	3.5	0	2	1	0.285714	-1.80735		ENSG00000164122	2	3	2.5	1	0	0.5	0.2	-2.32193			ENSG00000100031	35	13	2	9	0.229167	-2.12553		ENSG00000167653	2	1	0	1	0.333333	-1.58496			ENSG00000075275	627	1241	1.97927	0.984966
ENSG00000124610	335	113	0.337313	-1.56784		ENSG00000275454	6	8	7	4	0	2	0.285714	-1.80735		ENSG00000166603	1	4	2.5	1	0	0.5	0.2	-2.32193			ENSG00000013364	172	1401	144	218	0.230134	-2.11946		ENSG00000168404	20	4	3	5	0.333333	-1.58496			ENSG00000075290	0	0	#DIV/0!	#DIV/0!
ENSG00000186439	960	324	0.3375	-1.56704		ENSG00000278997	5	2	3.5	2	0	1	0.285714	-1.80735		ENSG00000170689	2	3	2.5	1	0	0.5	0.2	-2.32193			ENSG00000113578	11	54	14	1	0.230769	-2.11548		ENSG00000169253	6	3	2	1	0.333333	-1.58496			ENSG00000075292	12356	9342	0.75607	-0.403408
ENSG00000103316	62	21	0.33871	-1.56188		ENSG00000279479	4	3	3.5	2	0	1	0.285714	-1.80735		ENSG00000170925	5	0	2.5	0	1	0.5	0.2	-2.32193			ENSG00000165917	9	4	3	0	0.230769	-2.11548		ENSG00000170909	3	0	0	1	0.333333	-1.58496			ENSG00000075303	1213	653	0.538335	-0.893425
ENSG00000123685	50	17	0.34	-1.55639		ENSG00000279530	3	4	3.5	2	0	1	0.285714	-1.80735		ENSG00000172000	12	3	7.5	3	0	1.5	0.2	-2.32193			ENSG00000188816	13	0	0	3	0.230769	-2.11548		ENSG00000171051	1	2	1	0	0.333333	-1.58496			ENSG00000075336	2927	985	0.336522	-1.57123
ENSG00000149451	50	17	0.34	-1.55639		ENSG00000280145	7	0	3.5	2	0	1	0.285714	-1.80735		ENSG00000175426	0	5	2.5	0	1	0.5	0.2	-2.32193			ENSG00000214204	9	4	3	0	0.230769	-2.11548		ENSG00000171155	0	3	0	1	0.333333	-1.58496			ENSG00000075340	848	4751	5.60259	2.4861
ENSG00000164483	50	17	0.34	-1.55639		ENSG00000285996	18	17	17.5	6	4	5	0.285714	-1.80735		ENSG00000181781	10	5	7.5	2	1	1.5	0.2	-2.32193			ENSG00000227088	2	11	1	2	0.230769	-2.11548		ENSG00000172554	1	2	0	1	0.333333	-1.58496			ENSG00000075388	976	2864	2.93443	1.55308
ENSG00000168546	41	14	0.341463	-1.5502		ENSG00000286118	2	5	3.5	2	0	1	0.285714	-1.80735		ENSG00000183055	5	0	2.5	0	1	0.5	0.2	-2.32193			ENSG00000231863	23	3	2	4	0.230769	-2.11548		ENSG00000173239	0	3	1	0	0.333333	-1.58496			ENSG00000075391	781	1704	2.18182	1.12553
ENSG00000198515	35	12	0.342857	-1.54432		ENSG00000286315	0	7	3.5	2	0	1	0.285714	-1.80735		ENSG00000183134	13	22	17.5	2	5	3.5	0.2	-2.32193			ENSG00000255237	11	2	3	0	0.230769	-2.11548		ENSG00000173389	1	2	1	0	0.333333	-1.58496			ENSG00000075399	61	140	2.29508	1.19855
ENSG00000229525	35	12	0.342857	-1.54432		ENSG00000286909	12	2	7	4	0	2	0.285714	-1.80735		ENSG00000185523	0	5	2.5	1	0	0.5	0.2	-2.32193			ENSG00000258734	5	8	2	1	0.230769	-2.11548		ENSG00000173662	5	1	0	2	0.333333	-1.58496			ENSG00000075407	440	341	0.775	-0.367732
ENSG00000287858	35	12	0.342857	-1.54432		ENSG00000289001	0	7	3.5	2	0	1	0.285714	-1.80735		ENSG00000197847	16	9	12.5	0	5	2.5	0.2	-2.32193			ENSG00000267413	7	6	2	1	0.230769	-2.11548		ENSG00000174453	3	0	0	1	0.333333	-1.58496			ENSG00000075413	5721	3730	0.651984	-0.617092
ENSG00000141448	67	23	0.343284	-1.54253		ENSG00000170271	814	77	445.5	174	81	127.5	0.286195	-1.80493		ENSG00000197934	5	0	2.5	0	1	0.5	0.2	-2.32193			ENSG00000279137	12	1	1	2	0.230769	-2.11548		ENSG00000175329	145	32	13	46	0.333333	-1.58496			ENSG00000075415	30307	13793	0.455109	-1.13571
ENSG00000070019	224	77	0.34375	-1.54057		ENSG00000269235	66	189	127.5	46	27	36.5	0.286275	-1.80453		ENSG00000198156	5	5	5	1	1	1	0.2	-2.32193			ENSG00000286141	0	13	3	0	0.230769	-2.11548		ENSG00000175967	1	2	0	1	0.333333	-1.58496			ENSG00000075420	1553	1957	1.26014	0.333586
ENSG00000229191	64	22	0.34375	-1.54057		ENSG00000018236	108	21	64.5	18	19	18.5	0.286822	-1.80177		ENSG00000199476	1	4	2.5	1	0	0.5	0.2	-2.32193			ENSG00000189350	125	1123	246	43	0.231571	-2.11048		ENSG00000176160	3	0	0	1	0.333333	-1.58496			ENSG00000075426	24	207	8.625	3.10852
ENSG00000235385	58	20	0.344828	-1.53605		ENSG00000158164	656	1024	840	320	163	241.5	0.2875	-1.79837		ENSG00000199994	0	5	2.5	0	1	0.5	0.2	-2.32193			ENSG00000188783	145	587	124	46	0.23224	-2.10631		ENSG00000177350	1	2	1	0	0.333333	-1.58496			ENSG00000075429	53	96	1.81132	0.857042
ENSG00000239282	29	10	0.344828	-1.53605		ENSG00000254293	138	11	74.5	27	16	21.5	0.288591	-1.7929		ENSG00000200403	0	5	2.5	1	0	0.5	0.2	-2.32193			ENSG00000273523	8	65	17	0	0.232877	-2.10236		ENSG00000178789	0	3	0	1	0.333333	-1.58496			ENSG00000075461	8	86	10.75	3.42626
ENSG00000287817	29	10	0.344828	-1.53605		ENSG00000081853	39	6	22.5	4	9	6.5	0.288889	-1.79141		ENSG00000203995	21	94	57.5	8	15	11.5	0.2	-2.32193			ENSG00000168398	23	1727	394	14	0.233143	-2.10071		ENSG00000179165	12	0	4	0	0.333333	-1.58496			ENSG00000075539	1538	2361	1.53511	0.618343
ENSG00000182685	84	29	0.345238	-1.53434		ENSG00000173926	579	74	326.5	98	91	94.5	0.289433	-1.7887		ENSG00000205611	2	3	2.5	1	0	0.5	0.2	-2.32193			ENSG00000180458	16	14	5	2	0.233333	-2.09954		ENSG00000179639	15	0	2	3	0.333333	-1.58496			ENSG00000075568	481	2178	4.52807	2.1789
ENSG00000132938	26	9	0.346154	-1.53051		ENSG00000165124	14524	1754	8139	3214	1500	2357	0.289593	-1.7879		ENSG00000205790	6	4	5	1	1	1	0.2	-2.32193			ENSG00000205592	11	19	2	5	0.233333	-2.09954		ENSG00000180532	1	2	0	1	0.333333	-1.58496			ENSG00000075618	3492	13497	3.86512	1.95051
ENSG00000228496	26	9	0.346154	-1.53051		ENSG00000140836	1639	287	963	242	317	279.5	0.290239	-1.78469		ENSG00000213061	3	2	2.5	1	0	0.5	0.2	-2.32193			ENSG00000283647	3	27	5	2	0.233333	-2.09954		ENSG00000180777	3	0	1	0	0.333333	-1.58496			ENSG00000075624	49387	122845	2.4874	1.31464
ENSG00000158815	1131	392	0.346596	-1.52867		ENSG00000182329	10	21	15.5	5	4	4.5	0.290323	-1.78427		ENSG00000213373	4	11	7.5	3	0	1.5	0.2	-2.32193			ENSG00000204446	1	76	15	3	0.233766	-2.09686		ENSG00000183479	5	7	3	1	0.333333	-1.58496			ENSG00000075643	56	162	2.89286	1.5325
ENSG00000165556	406	141	0.347291	-1.52578		ENSG00000151150	11388	1847	6617.5	2263	1591	1927	0.291198	-1.77993		ENSG00000214146	3	7	5	2	0	1	0.2	-2.32193			ENSG00000288253	36	28	6	9	0.234375	-2.09311		ENSG00000184434	1	2	0	1	0.333333	-1.58496			ENSG00000075651	123	376	3.05691	1.61207
ENSG00000234742	95	33	0.347368	-1.52546		ENSG00000165359	1661	265	963	430	131	280.5	0.291277	-1.77954		ENSG00000214429	2	8	5	2	0	1	0.2	-2.32193			ENSG00000103888	33	1242	260	39	0.23451	-2.09228		ENSG00000184895	3	3	1	1	0.333333	-1.58496			ENSG00000075673	96	67	0.697917	-0.518873
ENSG00000167617	89	31	0.348315	-1.52154		ENSG00000165794	179	13	96	39	17	28	0.291667	-1.77761		ENSG00000216866	4	1	2.5	1	0	0.5	0.2	-2.32193			ENSG00000171992	184	6172	1061	434	0.235211	-2.08797		ENSG00000185247	9	0	3	0	0.333333	-1.58496			ENSG00000075702	70	683	9.75714	3.28646
ENSG00000273080	43	15	0.348837	-1.51937		ENSG00000225313	10	14	12	4	3	3.5	0.291667	-1.77761		ENSG00000217950	10	5	7.5	2	1	1.5	0.2	-2.32193			ENSG00000172578	83	2	6	14	0.235294	-2.08746		ENSG00000187144	0	3	0	1	0.333333	-1.58496			ENSG00000075711	3371	3502	1.03886	0.0550025
ENSG00000164764	63	22	0.349206	-1.51785		ENSG00000226819	59	61	60	35	0	17.5	0.291667	-1.77761		ENSG00000223947	5	0	2.5	1	0	0.5	0.2	-2.32193			ENSG00000234587	17	0	1	3	0.235294	-2.08746		ENSG00000187416	10	2	2	2	0.333333	-1.58496			ENSG00000075785	10762	7570	0.703401	-0.507581
ENSG00000205704	20	7	0.35	-1.51457		ENSG00000167984	34	24	29	6	11	8.5	0.293103	-1.77052		ENSG00000224566	5	0	2.5	1	0	0.5	0.2	-2.32193			ENSG00000252412	10	7	3	1	0.235294	-2.08746		ENSG00000188460	3	3	2	0	0.333333	-1.58496			ENSG00000075826	149	347	2.32886	1.21962
ENSG00000255052	20	7	0.35	-1.51457		ENSG00000197291	61	14	37.5	19	3	11	0.293333	-1.76939		ENSG00000225462	2	3	2.5	0	1	0.5	0.2	-2.32193			ENSG00000168679	136	131	30	33	0.235955	-2.08342		ENSG00000188782	6	30	5	7	0.333333	-1.58496			ENSG00000075856	2188	2741	1.25274	0.32509
ENSG00000257681	20	7	0.35	-1.51457		ENSG00000168830	1175	35	605	189	166	177.5	0.293388	-1.76912		ENSG00000226320	0	5	2.5	1	0	0.5	0.2	-2.32193			ENSG00000093010	168	39	13	36	0.236715	-2.07878		ENSG00000196099	0	3	0	1	0.333333	-1.58496			ENSG00000075884	3	0	0	#NUM!
ENSG00000286207	20	7	0.35	-1.51457		ENSG00000159251	37447	466	18956.5	7779	3361	5570	0.293831	-1.76694		ENSG00000226945	8	2	5	2	0	1	0.2	-2.32193			ENSG00000176383	29	9	5	4	0.236842	-2.078		ENSG00000197838	1	8	3	0	0.333333	-1.58496			ENSG00000075886	0	11	#DIV/0!	#DIV/0!
ENSG00000289119	20	7	0.35	-1.51457		ENSG00000163661	11	40	25.5	12	3	7.5	0.294118	-1.76553		ENSG00000227234	6	9	7.5	1	2	1.5	0.2	-2.32193			ENSG00000229544	37	1	1	8	0.236842	-2.078		ENSG00000198237	0	6	1	1	0.333333	-1.58496			ENSG00000075891	14	5	0.357143	-1.48543
ENSG00000289443	40	14	0.35	-1.51457		ENSG00000168477	29	5	17	5	5	5	0.294118	-1.76553		ENSG00000227253	5	0	2.5	0	1	0.5	0.2	-2.32193			ENSG00000257660	14	24	7	2	0.236842	-2.078		ENSG00000198798	0	3	1	0	0.333333	-1.58496			ENSG00000075914	4354	1391	0.319476	-1.64622
ENSG00000290671	20	7	0.35	-1.51457		ENSG00000223343	6	11	8.5	2	3	2.5	0.294118	-1.76553		ENSG00000227359	6	9	7.5	0	3	1.5	0.2	-2.32193			ENSG00000166825	210	76	26	42	0.237762	-2.07241		ENSG00000199509	3	0	1	0	0.333333	-1.58496			ENSG00000075945	446	465	1.0426	0.060187
ENSG00000182798	174	61	0.350575	-1.51221		ENSG00000231050	10	7	8.5	5	0	2.5	0.294118	-1.76553		ENSG00000228487	3	2	2.5	1	0	0.5	0.2	-2.32193			ENSG00000146477	1407	6051	581	1193	0.237865	-2.07178		ENSG00000204173	0	3	0	1	0.333333	-1.58496			ENSG00000075975	542	399	0.736162	-0.441904
ENSG00000223930	94	33	0.351064	-1.51019		ENSG00000256988	23	11	17	8	2	5	0.294118	-1.76553		ENSG00000228499	5	10	7.5	2	1	1.5	0.2	-2.32193			ENSG00000277406	8	13	3	2	0.238095	-2.07039		ENSG00000204314	0	3	0	1	0.333333	-1.58496			ENSG00000076003	9658	7941	0.82222	-0.282404
ENSG00000048540	262	92	0.351145	-1.50986		ENSG00000134817	5267	29435	17351	5523	4684	5103.5	0.294133	-1.76546		ENSG00000229425	0	5	2.5	1	0	0.5	0.2	-2.32193			ENSG00000122176	4222	16433	4388	531	0.238151	-2.07005		ENSG00000204571	15	0	0	5	0.333333	-1.58496			ENSG00000076043	3289	1551	0.471572	-1.08445
ENSG00000106018	37	13	0.351351	-1.50901		ENSG00000103888	252	22	137	11	70	40.5	0.29562	-1.75818		ENSG00000229835	5	5	5	2	0	1	0.2	-2.32193			ENSG00000197406	230	51	15	52	0.238434	-2.06834		ENSG00000204632	2	1	1	0	0.333333	-1.58496			ENSG00000076053	1901	1317	0.692793	-0.529503
ENSG00000247950	37	13	0.351351	-1.50901		ENSG00000289378	10	17	13.5	8	0	4	0.296296	-1.75489		ENSG00000230234	0	5	2.5	0	1	0.5	0.2	-2.32193			ENSG00000123191	1258	13056	2748	666	0.238508	-2.06789		ENSG00000207205	0	3	0	1	0.333333	-1.58496			ENSG00000076067	507	1249	2.46351	1.30072
ENSG00000235552	187	66	0.352941	-1.5025		ENSG00000078114	13292	2084	7688	2702	1857	2279.5	0.296501	-1.75389		ENSG00000230772	12	3	7.5	3	0	1.5	0.2	-2.32193			ENSG00000183801	501	4823	1048	224	0.238918	-2.06541		ENSG00000207493	2	1	1	0	0.333333	-1.58496			ENSG00000076108	1165	4246	3.64464	1.86577
ENSG00000153495	17	6	0.352941	-1.5025		ENSG00000121577	2356	45	1200.5	683	30	356.5	0.29696	-1.75166		ENSG00000231443	5	5	5	2	0	1	0.2	-2.32193			ENSG00000160349	2	662	159	0	0.239458	-2.06216		ENSG00000207525	1	2	0	1	0.333333	-1.58496			ENSG00000076201	142	1062	7.47887	2.90282
ENSG00000173210	17	6	0.352941	-1.5025		ENSG00000164684	1402	507	954.5	309	258	283.5	0.297014	-1.7514		ENSG00000232386	0	5	2.5	1	0	0.5	0.2	-2.32193			ENSG00000115596	9	41	5	7	0.24	-2.05889		ENSG00000207923	3	0	0	1	0.333333	-1.58496			ENSG00000076242	3624	1998	0.551325	-0.859026
ENSG00000183935	17	6	0.352941	-1.5025		ENSG00000178662	454	117	285.5	76	94	85	0.297723	-1.74796		ENSG00000232896	4	11	7.5	3	0	1.5	0.2	-2.32193			ENSG00000166682	14	36	7	5	0.24	-2.05889		ENSG00000209645	3	0	0	1	0.333333	-1.58496			ENSG00000076248	7095	3871	0.545595	-0.874096
ENSG00000197870	17	6	0.352941	-1.5025		ENSG00000123560	716	637	676.5	241	162	201.5	0.297857	-1.74731		ENSG00000233588	2	8	5	0	2	1	0.2	-2.32193			ENSG00000232906	17	8	6	0	0.24	-2.05889		ENSG00000213184	1	2	0	1	0.333333	-1.58496			ENSG00000076258	173	116	0.67052	-0.576647
ENSG00000215244	17	6	0.352941	-1.5025		ENSG00000167081	6406	2212	4309	1876	692	1284	0.297981	-1.74671		ENSG00000234323	8	2	5	1	1	1	0.2	-2.32193			ENSG00000286984	0	25	2	4	0.24	-2.05889		ENSG00000213414	2	1	1	0	0.333333	-1.58496			ENSG00000076321	572	437	0.763986	-0.388382
ENSG00000258741	17	6	0.352941	-1.5025		ENSG00000131471	219	56	137.5	69	13	41	0.298182	-1.74574		ENSG00000234902	2	3	2.5	1	0	0.5	0.2	-2.32193			ENSG00000143867	31	298	44	35	0.240122	-2.05816		ENSG00000213509	1	2	0	1	0.333333	-1.58496			ENSG00000076344	8	64	8	3
ENSG00000280254	17	6	0.352941	-1.5025		ENSG00000167037	35	32	33.5	15	5	10	0.298507	-1.74416		ENSG00000236060	8	2	5	2	0	1	0.2	-2.32193			ENSG00000166145	1854	791	283	354	0.240832	-2.0539		ENSG00000213600	0	3	0	1	0.333333	-1.58496			ENSG00000076351	50	120	2.4	1.26303
ENSG00000230316	113	40	0.353982	-1.49825		ENSG00000288869	627	48	337.5	165	37	101	0.299259	-1.74053		ENSG00000239899	4	6	5	2	0	1	0.2	-2.32193			ENSG00000008323	498	25	79	47	0.240918	-2.05339		ENSG00000213707	5	10	1	4	0.333333	-1.58496			ENSG00000076356	7166	3733	0.520932	-0.940833
ENSG00000114204	177	63	0.355932	-1.49033		ENSG00000104415	135	2	68.5	29	12	20.5	0.29927	-1.74048		ENSG00000240194	1	4	2.5	0	1	0.5	0.2	-2.32193			ENSG00000237523	23	60	17	3	0.240964	-2.05311		ENSG00000213759	62	10	0	24	0.333333	-1.58496			ENSG00000076382	4339	4208	0.969809	-0.0442279
ENSG00000228462	651	232	0.356375	-1.48853		ENSG00000237125	363	34	198.5	77	42	59.5	0.299748	-1.73818		ENSG00000248713	2	3	2.5	1	0	0.5	0.2	-2.32193			ENSG00000178401	430	71	78	43	0.241517	-2.0498		ENSG00000214552	3	3	0	2	0.333333	-1.58496			ENSG00000076513	1629	1360	0.834868	-0.26038
ENSG00000136688	14	5	0.357143	-1.48543		ENSG00000070601	10	0	5	3	0	1.5	0.3	-1.73697		ENSG00000248936	1	4	2.5	1	0	0.5	0.2	-2.32193			ENSG00000164220	347	9	9	77	0.241573	-2.04947		ENSG00000214559	2	1	0	1	0.333333	-1.58496			ENSG00000076554	1137	1860	1.63588	0.71007
ENSG00000145451	14	5	0.357143	-1.48543		ENSG00000102524	2	8	5	3	0	1.5	0.3	-1.73697		ENSG00000251131	0	5	2.5	1	0	0.5	0.2	-2.32193			ENSG00000135549	1458	690	315	205	0.242086	-2.04641		ENSG00000214807	1	2	1	0	0.333333	-1.58496			ENSG00000076555	31	264	8.51613	3.0902
ENSG00000182187	14	5	0.357143	-1.48543		ENSG00000105929	6	4	5	2	1	1.5	0.3	-1.73697		ENSG00000251199	10	5	7.5	0	3	1.5	0.2	-2.32193			ENSG00000103241	463	1029	316	46	0.242627	-2.04319		ENSG00000214857	2	1	0	1	0.333333	-1.58496			ENSG00000076604	2123	3030	1.42723	0.513213
ENSG00000198711	14	5	0.357143	-1.48543		ENSG00000106526	4	6	5	2	1	1.5	0.3	-1.73697		ENSG00000254251	4	1	2.5	1	0	0.5	0.2	-2.32193			ENSG00000117394	6235	65395	11312	6123	0.243404	-2.03858		ENSG00000214914	2	1	0	1	0.333333	-1.58496			ENSG00000076641	47	96	2.04255	1.03037
ENSG00000215105	14	5	0.357143	-1.48543		ENSG00000147082	6	14	10	1	5	3	0.3	-1.73697		ENSG00000254786	2	3	2.5	1	0	0.5	0.2	-2.32193			ENSG00000145945	118	83	32	17	0.243781	-2.03634		ENSG00000215049	2	4	1	1	0.333333	-1.58496			ENSG00000076650	901	663	0.735849	-0.442518
ENSG00000223396	56	20	0.357143	-1.48543		ENSG00000149124	26	24	25	15	0	7.5	0.3	-1.73697		ENSG00000254844	3	7	5	2	0	1	0.2	-2.32193			ENSG00000226562	24	414	79	28	0.244292	-2.03332		ENSG00000215102	3	3	2	0	0.333333	-1.58496			ENSG00000076662	4	18	4.5	2.16993
ENSG00000229896	14	5	0.357143	-1.48543		ENSG00000154646	0	10	5	3	0	1.5	0.3	-1.73697		ENSG00000255146	3	2	2.5	0	1	0.5	0.2	-2.32193			ENSG00000158055	345	11	4	83	0.244382	-2.03279		ENSG00000215464	1	2	0	1	0.333333	-1.58496			ENSG00000076685	950	2677	2.81789	1.49462
ENSG00000233006	14	5	0.357143	-1.48543		ENSG00000164185	8	2	5	3	0	1.5	0.3	-1.73697		ENSG00000256393	12	13	12.5	5	0	2.5	0.2	-2.32193			ENSG00000185736	21	69	16	6	0.244444	-2.03242		ENSG00000217026	4	5	2	1	0.333333	-1.58496			ENSG00000076706	1126	2383	2.11634	1.08157
ENSG00000235315	14	5	0.357143	-1.48543		ENSG00000171786	18	12	15	9	0	4.5	0.3	-1.73697		ENSG00000257316	0	5	2.5	0	1	0.5	0.2	-2.32193			ENSG00000281106	7	83	19	3	0.244444	-2.03242		ENSG00000217275	0	3	0	1	0.333333	-1.58496			ENSG00000076716	10655	33511	3.1451	1.6531
ENSG00000249492	14	5	0.357143	-1.48543		ENSG00000188124	11	9	10	3	3	3	0.3	-1.73697		ENSG00000257359	1	4	2.5	1	0	0.5	0.2	-2.32193			ENSG00000162949	267	15	9	60	0.244681	-2.03103		ENSG00000217447	2	10	0	4	0.333333	-1.58496			ENSG00000076770	187	429	2.29412	1.19794
ENSG00000258857	14	5	0.357143	-1.48543		ENSG00000205089	5	5	5	3	0	1.5	0.3	-1.73697		ENSG00000258413	3	2	2.5	1	0	0.5	0.2	-2.32193			ENSG00000163631	45	4	11	1	0.244898	-2.02975		ENSG00000218631	0	3	1	0	0.333333	-1.58496			ENSG00000076826	99	709	7.16162	2.84029
ENSG00000261105	14	5	0.357143	-1.48543		ENSG00000213212	13	7	10	3	3	3	0.3	-1.73697		ENSG00000258926	14	1	7.5	2	1	1.5	0.2	-2.32193			ENSG00000169314	15	50	13	3	0.246154	-2.02237		ENSG00000218803	3	0	0	1	0.333333	-1.58496			ENSG00000076864	415	802	1.93253	0.950491
ENSG00000267244	14	5	0.357143	-1.48543		ENSG00000215283	5	5	5	3	0	1.5	0.3	-1.73697		ENSG00000260326	3	2	2.5	1	0	0.5	0.2	-2.32193			ENSG00000123342	56	516	118	23	0.246503	-2.02032		ENSG00000219274	1	2	0	1	0.333333	-1.58496			ENSG00000076924	1287	2122	1.6488	0.721413
ENSG00000270035	14	5	0.357143	-1.48543		ENSG00000217835	2	8	5	3	0	1.5	0.3	-1.73697		ENSG00000261738	0	5	2.5	0	1	0.5	0.2	-2.32193			ENSG00000110660	635	5278	1040	419	0.246744	-2.01891		ENSG00000219773	2	1	1	0	0.333333	-1.58496			ENSG00000076928	470	2261	4.81064	2.26623
ENSG00000272356	14	5	0.357143	-1.48543		ENSG00000228126	4	6	5	3	0	1.5	0.3	-1.73697		ENSG00000262115	0	5	2.5	0	1	0.5	0.2	-2.32193			ENSG00000111348	116	2131	372	183	0.246996	-2.01744		ENSG00000219863	1	2	0	1	0.333333	-1.58496			ENSG00000076944	684	917	1.34064	0.422925
ENSG00000285669	14	5	0.357143	-1.48543		ENSG00000233588	11	9	10	4	2	3	0.3	-1.73697		ENSG00000263535	2	3	2.5	1	0	0.5	0.2	-2.32193			ENSG00000260314	103	2	1	25	0.247619	-2.01381		ENSG00000219986	2	1	0	1	0.333333	-1.58496			ENSG00000076984	272	993	3.65074	1.86819
ENSG00000285852	14	5	0.357143	-1.48543		ENSG00000240087	6	14	10	1	5	3	0.3	-1.73697		ENSG00000266145	1	4	2.5	0	1	0.5	0.2	-2.32193			ENSG00000120885	5690	8567	1548	1984	0.247738	-2.01311		ENSG00000221963	25	2	3	6	0.333333	-1.58496			ENSG00000077009	328	626	1.90854	0.932467
ENSG00000291084	14	5	0.357143	-1.48543		ENSG00000242667	6	4	5	1	2	1.5	0.3	-1.73697		ENSG00000266835	1	14	7.5	2	1	1.5	0.2	-2.32193			ENSG00000185052	135	2408	402	228	0.247739	-2.01311		ENSG00000223298	3	0	0	1	0.333333	-1.58496			ENSG00000077044	272	1240	4.55882	2.18866
ENSG00000271936	53	19	0.358491	-1.47999		ENSG00000243388	6	4	5	0	3	1.5	0.3	-1.73697		ENSG00000268157	1	4	2.5	1	0	0.5	0.2	-2.32193			ENSG00000224594	150	257	43	58	0.248157	-2.01067		ENSG00000223460	0	3	0	1	0.333333	-1.58496			ENSG00000077063	240	379	1.57917	0.659163
ENSG00000105605	926	333	0.359611	-1.47549		ENSG00000243697	5	5	5	2	1	1.5	0.3	-1.73697		ENSG00000269220	4	1	2.5	0	1	0.5	0.2	-2.32193			ENSG00000139364	706	119	71	134	0.248485	-2.00877		ENSG00000223461	1	5	1	1	0.333333	-1.58496			ENSG00000077080	1	0	0	#NUM!
ENSG00000110375	25	9	0.36	-1.47393		ENSG00000247151	4	6	5	3	0	1.5	0.3	-1.73697		ENSG00000269993	0	5	2.5	0	1	0.5	0.2	-2.32193			ENSG00000042813	2	6	1	1	0.25	-2		ENSG00000223722	0	3	1	0	0.333333	-1.58496			ENSG00000077092	99	29	0.292929	-1.77138
ENSG00000134489	25	9	0.36	-1.47393		ENSG00000248099	2	8	5	3	0	1.5	0.3	-1.73697		ENSG00000270806	4	1	2.5	1	0	0.5	0.2	-2.32193			ENSG00000070729	4	0	0	1	0.25	-2		ENSG00000223883	1	8	3	0	0.333333	-1.58496			ENSG00000077097	12524	10998	0.878154	-0.187454
ENSG00000158008	25	9	0.36	-1.47393		ENSG00000249274	6	4	5	3	0	1.5	0.3	-1.73697		ENSG00000273396	5	0	2.5	1	0	0.5	0.2	-2.32193			ENSG00000087494	3	1	1	0	0.25	-2		ENSG00000224045	0	3	1	0	0.333333	-1.58496			ENSG00000077147	16940	8058	0.475679	-1.07194
ENSG00000286757	25	9	0.36	-1.47393		ENSG00000249307	26	4	15	5	4	4.5	0.3	-1.73697		ENSG00000273958	5	0	2.5	1	0	0.5	0.2	-2.32193			ENSG00000089169	15	1	0	4	0.25	-2		ENSG00000224094	7	2	1	2	0.333333	-1.58496			ENSG00000077150	203	982	4.83744	2.27424
ENSG00000105550	280	101	0.360714	-1.47107		ENSG00000255725	4	6	5	0	3	1.5	0.3	-1.73697		ENSG00000274092	2	3	2.5	0	1	0.5	0.2	-2.32193			ENSG00000104537	5	3	0	2	0.25	-2		ENSG00000224837	3	3	1	1	0.333333	-1.58496			ENSG00000077152	6297	1844	0.292838	-1.77183
ENSG00000213185	277	100	0.361011	-1.46989		ENSG00000256306	18	52	35	15	6	10.5	0.3	-1.73697		ENSG00000276651	1	4	2.5	0	1	0.5	0.2	-2.32193			ENSG00000106436	9	3	3	0	0.25	-2		ENSG00000225166	3	0	1	0	0.333333	-1.58496			ENSG00000077157	192	479	2.49479	1.31892
ENSG00000164411	36	13	0.361111	-1.46949		ENSG00000267251	9	1	5	3	0	1.5	0.3	-1.73697		ENSG00000277453	3	2	2.5	1	0	0.5	0.2	-2.32193			ENSG00000109047	1	15	2	2	0.25	-2		ENSG00000225794	3	0	1	0	0.333333	-1.58496			ENSG00000077232	8422	6750	0.801472	-0.319275
ENSG00000258655	36	13	0.361111	-1.46949		ENSG00000270265	3	7	5	3	0	1.5	0.3	-1.73697		ENSG00000277481	0	5	2.5	1	0	0.5	0.2	-2.32193			ENSG00000114786	3	1	0	1	0.25	-2		ENSG00000226279	5	1	1	1	0.333333	-1.58496			ENSG00000077235	921	4914	5.3355	2.41562
ENSG00000289407	72	26	0.361111	-1.46949		ENSG00000272375	9	11	10	3	3	3	0.3	-1.73697		ENSG00000278662	6	4	5	2	0	1	0.2	-2.32193			ENSG00000115705	4	0	1	0	0.25	-2		ENSG00000226510	3	0	0	1	0.333333	-1.58496			ENSG00000077238	721	1470	2.03883	1.02774
ENSG00000131951	47	17	0.361702	-1.46713		ENSG00000272735	3	7	5	3	0	1.5	0.3	-1.73697		ENSG00000279110	0	5	2.5	1	0	0.5	0.2	-2.32193			ENSG00000117226	1	11	0	3	0.25	-2		ENSG00000226535	0	3	0	1	0.333333	-1.58496			ENSG00000077254	3821	4205	1.1005	0.138156
ENSG00000235726	47	17	0.361702	-1.46713		ENSG00000275552	5	5	5	3	0	1.5	0.3	-1.73697		ENSG00000280247	3	2	2.5	0	1	0.5	0.2	-2.32193			ENSG00000117601	25	7	3	5	0.25	-2		ENSG00000226604	1	2	0	1	0.333333	-1.58496			ENSG00000077264	20	83	4.15	2.05311
ENSG00000178343	198	72	0.363636	-1.45943		ENSG00000280020	8	12	10	2	4	3	0.3	-1.73697		ENSG00000282917	5	0	2.5	1	0	0.5	0.2	-2.32193			ENSG00000123201	1	3	1	0	0.25	-2		ENSG00000226784	3	0	1	0	0.333333	-1.58496			ENSG00000077274	4	39	9.75	3.2854
ENSG00000047634	66	24	0.363636	-1.45943		ENSG00000286960	9	1	5	3	0	1.5	0.3	-1.73697		ENSG00000283199	1	4	2.5	0	1	0.5	0.2	-2.32193			ENSG00000125144	6	2	1	1	0.25	-2		ENSG00000226953	21	0	3	4	0.333333	-1.58496			ENSG00000077279	7	38	5.42857	2.44057
ENSG00000165899	22	8	0.363636	-1.45943		ENSG00000104804	99	44	71.5	24	19	21.5	0.300699	-1.73361		ENSG00000284523	8	2	5	2	0	1	0.2	-2.32193			ENSG00000125618	7	13	5	0	0.25	-2		ENSG00000227227	2	1	0	1	0.333333	-1.58496			ENSG00000077312	4155	3826	0.920818	-0.119012
ENSG00000168802	22	8	0.363636	-1.45943		ENSG00000175264	348	61	204.5	106	17	61.5	0.300733	-1.73344		ENSG00000287179	5	0	2.5	1	0	0.5	0.2	-2.32193			ENSG00000126467	3	1	0	1	0.25	-2		ENSG00000227300	1	5	2	0	0.333333	-1.58496			ENSG00000077327	12	26	2.16667	1.11548
ENSG00000197859	33	12	0.363636	-1.45943		ENSG00000239445	286	33	159.5	84	12	48	0.30094	-1.73245		ENSG00000287419	8	12	10	2	2	2	0.2	-2.32193			ENSG00000127362	2	2	1	0	0.25	-2		ENSG00000227777	3	0	1	0	0.333333	-1.58496			ENSG00000077348	1901	593	0.311941	-1.68065
ENSG00000243431	22	8	0.363636	-1.45943		ENSG00000127241	124	55	89.5	23	31	27	0.301676	-1.72893		ENSG00000289446	5	0	2.5	1	0	0.5	0.2	-2.32193			ENSG00000128610	4	0	1	0	0.25	-2		ENSG00000228201	6	6	0	4	0.333333	-1.58496			ENSG00000077380	9534	5721	0.600063	-0.736814
ENSG00000257354	66	24	0.363636	-1.45943		ENSG00000107518	955	187	571	196	149	172.5	0.302102	-1.72689		ENSG00000290082	7	28	17.5	4	3	3.5	0.2	-2.32193			ENSG00000129009	3	9	3	0	0.25	-2		ENSG00000228496	3	0	0	1	0.333333	-1.58496			ENSG00000077420	1	1	1	0
ENSG00000258696	33	12	0.363636	-1.45943		ENSG00000230646	4	39	21.5	10	3	6.5	0.302326	-1.72583		ENSG00000290095	4	1	2.5	1	0	0.5	0.2	-2.32193			ENSG00000133116	2	14	0	4	0.25	-2		ENSG00000228559	2	1	1	0	0.333333	-1.58496			ENSG00000077454	15	204	13.6	3.76553
ENSG00000285257	22	8	0.363636	-1.45943		ENSG00000259341	11	32	21.5	2	11	6.5	0.302326	-1.72583		ENSG00000291042	3	2	2.5	1	0	0.5	0.2	-2.32193			ENSG00000134489	4	0	1	0	0.25	-2		ENSG00000228697	0	3	0	1	0.333333	-1.58496			ENSG00000077458	1672	1066	0.63756	-0.649367
ENSG00000154227	41	15	0.365854	-1.45066		ENSG00000267939	11	32	21.5	6	7	6.5	0.302326	-1.72583		ENSG00000291233	50	5	27.5	7	4	5.5	0.2	-2.32193			ENSG00000136541	4	4	1	1	0.25	-2		ENSG00000228938	2	1	1	0	0.333333	-1.58496			ENSG00000077463	332	421	1.26807	0.342637
ENSG00000235560	60	22	0.366667	-1.44746		ENSG00000166949	5006	2174	3590	1261	910	1085.5	0.302368	-1.72562		ENSG00000186603	312	1277	794.5	139	179	159	0.200126	-2.32102			ENSG00000144158	3	5	1	1	0.25	-2		ENSG00000229585	3	3	0	2	0.333333	-1.58496			ENSG00000077514	2988	1847	0.618139	-0.693996
ENSG00000172771	19	7	0.368421	-1.44057		ENSG00000169836	11	22	16.5	10	0	5	0.30303	-1.72247		ENSG00000151632	43	341	192	11	66	38.5	0.200521	-2.31818			ENSG00000144407	40	0	3	7	0.25	-2		ENSG00000229611	3	0	1	0	0.333333	-1.58496			ENSG00000077522	46	26	0.565217	-0.823122
ENSG00000184357	57	21	0.368421	-1.44057		ENSG00000185267	46	20	33	9	11	10	0.30303	-1.72247		ENSG00000069011	123	206	164.5	23	43	33	0.200608	-2.31755			ENSG00000148346	4	0	0	1	0.25	-2		ENSG00000229786	3	0	0	1	0.333333	-1.58496			ENSG00000077549	10574	9895	0.935786	-0.0957496
ENSG00000213115	95	35	0.368421	-1.44057		ENSG00000229334	17	16	16.5	8	2	5	0.30303	-1.72247		ENSG00000116663	113	165	139	29	27	28	0.201439	-2.31159			ENSG00000149573	19	1	5	0	0.25	-2		ENSG00000230071	10	11	5	2	0.333333	-1.58496			ENSG00000077585	121	238	1.96694	0.975955
ENSG00000235257	19	7	0.368421	-1.44057		ENSG00000231305	12	21	16.5	10	0	5	0.30303	-1.72247		ENSG00000049540	159	435	297	44	76	60	0.20202	-2.30743			ENSG00000158553	4	0	0	1	0.25	-2		ENSG00000230140	0	3	1	0	0.333333	-1.58496			ENSG00000077616	118	98	0.830508	-0.267933
ENSG00000262903	19	7	0.368421	-1.44057		ENSG00000147231	107	18	62.5	21	17	19	0.304	-1.71786		ENSG00000230623	227	396	311.5	88	38	63	0.202247	-2.30581			ENSG00000161180	9	11	3	2	0.25	-2		ENSG00000230176	6	0	2	0	0.333333	-1.58496			ENSG00000077684	1020	1222	1.19804	0.260675
ENSG00000268006	19	7	0.368421	-1.44057		ENSG00000095713	88	244	166	65	36	50.5	0.304217	-1.71683		ENSG00000143199	29	60	44.5	6	12	9	0.202247	-2.30581			ENSG00000162009	16	0	2	2	0.25	-2		ENSG00000230229	3	0	0	1	0.333333	-1.58496			ENSG00000077713	220	156	0.709091	-0.495957
ENSG00000272654	19	7	0.368421	-1.44057		ENSG00000224184	13	10	11.5	4	3	3.5	0.304348	-1.71621		ENSG00000105376	45	24	34.5	11	3	7	0.202899	-2.30117			ENSG00000163739	2	2	1	0	0.25	-2		ENSG00000230289	3	0	0	1	0.333333	-1.58496			ENSG00000077721	2932	2380	0.811733	-0.300924
ENSG00000272750	19	7	0.368421	-1.44057		ENSG00000266850	3	20	11.5	6	1	3.5	0.304348	-1.71621		ENSG00000157150	10	39	24.5	2	8	5	0.204082	-2.29278			ENSG00000163815	1	3	1	0	0.25	-2		ENSG00000230547	0	3	0	1	0.333333	-1.58496			ENSG00000077782	3950	12486	3.16101	1.66039
ENSG00000278867	19	7	0.368421	-1.44057		ENSG00000276408	8	15	11.5	3	4	3.5	0.304348	-1.71621		ENSG00000134020	72	16	44	13	5	9	0.204545	-2.28951			ENSG00000164256	11	1	0	3	0.25	-2		ENSG00000230584	3	0	1	0	0.333333	-1.58496			ENSG00000077935	31	6	0.193548	-2.36923
ENSG00000288065	19	7	0.368421	-1.44057		ENSG00000255282	54	28	41	9	16	12.5	0.304878	-1.7137		ENSG00000005187	205	357	281	66	49	57.5	0.204626	-2.28894			ENSG00000166143	0	4	1	0	0.25	-2		ENSG00000230613	3	0	0	1	0.333333	-1.58496			ENSG00000077942	5915	9311	1.57413	0.654558
ENSG00000290011	19	7	0.368421	-1.44057		ENSG00000169247	123	21	72	24	20	22	0.305556	-1.71049		ENSG00000154175	71	427	249	44	58	51	0.204819	-2.28758			ENSG00000167614	4	0	0	1	0.25	-2		ENSG00000230769	3	3	1	1	0.333333	-1.58496			ENSG00000077943	3155	105	0.0332805	-4.90918
ENSG00000290098	19	7	0.368421	-1.44057		ENSG00000290727	29	7	18	6	5	5.5	0.305556	-1.71049		ENSG00000105289	226	886	556	120	108	114	0.205036	-2.28605			ENSG00000167757	4	0	0	1	0.25	-2		ENSG00000231194	2	1	0	1	0.333333	-1.58496			ENSG00000078018	12	99	8.25	3.04439
ENSG00000206567	298	110	0.369128	-1.43781		ENSG00000186510	156	7	81.5	46	4	25	0.306748	-1.70487		ENSG00000147036	93	19	56	13	10	11.5	0.205357	-2.28379			ENSG00000169035	4	24	5	2	0.25	-2		ENSG00000231313	3	0	0	1	0.333333	-1.58496			ENSG00000078043	1804	1487	0.824279	-0.278795
ENSG00000163958	138	51	0.369565	-1.4361		ENSG00000137491	8	5	6.5	3	1	2	0.307692	-1.70044		ENSG00000178055	84	28	56	22	1	11.5	0.205357	-2.28379			ENSG00000171102	0	16	4	0	0.25	-2		ENSG00000233057	8	4	3	1	0.333333	-1.58496			ENSG00000078053	287	336	1.17073	0.22741
ENSG00000169885	27	10	0.37037	-1.43296		ENSG00000178055	7	6	6.5	4	0	2	0.307692	-1.70044		ENSG00000150594	6	67	36.5	10	5	7.5	0.205479	-2.28293			ENSG00000171722	1	7	0	2	0.25	-2		ENSG00000233380	6	3	2	1	0.333333	-1.58496			ENSG00000078061	511	986	1.92955	0.948264
ENSG00000167614	159	59	0.371069	-1.43024		ENSG00000181908	13	0	6.5	4	0	2	0.307692	-1.70044		ENSG00000145703	1030	2481	1755.5	474	248	361	0.205639	-2.28181			ENSG00000177455	20	4	2	4	0.25	-2		ENSG00000233924	2	1	1	0	0.333333	-1.58496			ENSG00000078070	2987	1355	0.453632	-1.1404
ENSG00000286130	35	13	0.371429	-1.42884		ENSG00000183775	6	7	6.5	4	0	2	0.307692	-1.70044		ENSG00000167759	8	26	17	6	1	3.5	0.205882	-2.28011			ENSG00000180438	4	0	1	0	0.25	-2		ENSG00000234493	0	3	0	1	0.333333	-1.58496			ENSG00000078081	0	9	#DIV/0!	#DIV/0!
ENSG00000273329	78	29	0.371795	-1.42742		ENSG00000185681	6	7	6.5	0	4	2	0.307692	-1.70044		ENSG00000184254	25	164	94.5	10	29	19.5	0.206349	-2.27684			ENSG00000183747	4	0	0	1	0.25	-2		ENSG00000234565	3	0	1	0	0.333333	-1.58496			ENSG00000078098	0	0	#DIV/0!	#DIV/0!
ENSG00000246859	51	19	0.372549	-1.4245		ENSG00000197487	11	2	6.5	4	0	2	0.307692	-1.70044		ENSG00000258667	55	8	31.5	10	3	6.5	0.206349	-2.27684			ENSG00000185903	2	2	1	0	0.25	-2		ENSG00000234766	1	2	1	0	0.333333	-1.58496			ENSG00000078114	576	1319	2.28993	1.1953
ENSG00000255234	51	19	0.372549	-1.4245		ENSG00000198643	9	4	6.5	4	0	2	0.307692	-1.70044		ENSG00000129467	8	113	60.5	22	3	12.5	0.206612	-2.27501			ENSG00000186564	2	2	0	1	0.25	-2		ENSG00000234789	5	1	1	1	0.333333	-1.58496			ENSG00000078124	405	866	2.13827	1.09645
ENSG00000171045	295	110	0.372881	-1.42321		ENSG00000228323	6	7	6.5	0	4	2	0.307692	-1.70044		ENSG00000152689	652	1303	977.5	165	239	202	0.20665	-2.27474			ENSG00000188883	11	1	3	0	0.25	-2		ENSG00000235028	2	1	1	0	0.333333	-1.58496			ENSG00000078140	8232	5495	0.667517	-0.583124
ENSG00000144834	201	75	0.373134	-1.42223		ENSG00000232872	12	1	6.5	1	3	2	0.307692	-1.70044		ENSG00000166183	1083	367	725	215	85	150	0.206897	-2.27302			ENSG00000189002	4	0	1	0	0.25	-2		ENSG00000235071	3	0	0	1	0.333333	-1.58496			ENSG00000078142	2935	2409	0.820784	-0.284926
ENSG00000196689	83	31	0.373494	-1.42084		ENSG00000235315	8	5	6.5	4	0	2	0.307692	-1.70044		ENSG00000261206	24	5	14.5	3	3	3	0.206897	-2.27302			ENSG00000196431	4	0	1	0	0.25	-2		ENSG00000235488	3	0	1	0	0.333333	-1.58496			ENSG00000078177	1347	2257	1.67558	0.744657
ENSG00000102466	24	9	0.375	-1.41504		ENSG00000243504	12	1	6.5	3	1	2	0.307692	-1.70044		ENSG00000188906	80	200	140	52	6	29	0.207143	-2.2713			ENSG00000196844	4	0	0	1	0.25	-2		ENSG00000235529	4	2	0	2	0.333333	-1.58496			ENSG00000078237	119	292	2.45378	1.29501
ENSG00000167646	16	6	0.375	-1.41504		ENSG00000254477	5	8	6.5	0	4	2	0.307692	-1.70044		ENSG00000161921	64	345	204.5	34	51	42.5	0.207824	-2.26657			ENSG00000199157	4	0	0	1	0.25	-2		ENSG00000235672	2	4	1	1	0.333333	-1.58496			ENSG00000078246	431	1145	2.65661	1.40959
ENSG00000169314	16	6	0.375	-1.41504		ENSG00000265194	6	7	6.5	3	1	2	0.307692	-1.70044		ENSG00000100344	150	793	471.5	44	152	98	0.207847	-2.2664			ENSG00000202031	5	7	3	0	0.25	-2		ENSG00000235688	3	0	0	1	0.333333	-1.58496			ENSG00000078269	218	778	3.56881	1.83544
ENSG00000176723	24	9	0.375	-1.41504		ENSG00000266573	4	9	6.5	1	3	2	0.307692	-1.70044		ENSG00000159674	118	377	247.5	58	45	51.5	0.208081	-2.26478			ENSG00000202399	1	3	1	0	0.25	-2		ENSG00000235907	2	1	0	1	0.333333	-1.58496			ENSG00000078295	1997	4541	2.27391	1.18518
ENSG00000180573	24	9	0.375	-1.41504		ENSG00000289390	6	7	6.5	4	0	2	0.307692	-1.70044		ENSG00000102145	1	23	12	5	0	2.5	0.208333	-2.26303			ENSG00000203280	3	1	1	0	0.25	-2		ENSG00000236045	3	0	0	1	0.333333	-1.58496			ENSG00000078304	5315	4227	0.795296	-0.330436
ENSG00000184844	16	6	0.375	-1.41504		ENSG00000064309	1462	662	1062	230	425	327.5	0.30838	-1.69722		ENSG00000146216	25	95	60	17	8	12.5	0.208333	-2.26303			ENSG00000204653	5	7	0	3	0.25	-2		ENSG00000236444	2	1	1	0	0.333333	-1.58496			ENSG00000078319	824	448	0.543689	-0.879146
ENSG00000196468	16	6	0.375	-1.41504		ENSG00000120075	1230	42	636	386	7	196.5	0.308962	-1.6945		ENSG00000235899	4	20	12	3	2	2.5	0.208333	-2.26303			ENSG00000211643	1	3	1	0	0.25	-2		ENSG00000236516	6	0	0	2	0.333333	-1.58496			ENSG00000078328	99	44	0.444444	-1.16993
ENSG00000198520	16	6	0.375	-1.41504		ENSG00000124749	289	99	194	46	74	60	0.309278	-1.69302		ENSG00000183484	35	32	33.5	11	3	7	0.208955	-2.25873			ENSG00000213328	0	4	1	0	0.25	-2		ENSG00000236893	0	3	0	1	0.333333	-1.58496			ENSG00000078369	13144	14621	1.11237	0.153638
ENSG00000217325	16	6	0.375	-1.41504		ENSG00000008513	4539	1032	2785.5	865	859	862	0.30946	-1.69218		ENSG00000109906	498	813	655.5	169	105	137	0.209001	-2.25842			ENSG00000213857	0	4	0	1	0.25	-2		ENSG00000236989	1	2	0	1	0.333333	-1.58496			ENSG00000078399	0	0	#DIV/0!	#DIV/0!
ENSG00000225444	32	12	0.375	-1.41504		ENSG00000187554	293	46	169.5	63	42	52.5	0.309735	-1.6909		ENSG00000204175	89	260	174.5	40	33	36.5	0.209169	-2.25726			ENSG00000214264	1	7	1	1	0.25	-2		ENSG00000237263	3	3	0	2	0.333333	-1.58496			ENSG00000078401	18	13	0.722222	-0.469485
ENSG00000233585	16	6	0.375	-1.41504		ENSG00000260808	3	26	14.5	4	5	4.5	0.310345	-1.68806		ENSG00000229557	10	33	21.5	0	9	4.5	0.209302	-2.25634			ENSG00000214832	1	3	0	1	0.25	-2		ENSG00000237760	0	3	0	1	0.333333	-1.58496			ENSG00000078403	2243	3021	1.34686	0.429597
ENSG00000234690	16	6	0.375	-1.41504		ENSG00000287935	20	9	14.5	5	4	4.5	0.310345	-1.68806		ENSG00000253807	368	105	236.5	73	26	49.5	0.209302	-2.25634			ENSG00000215186	4	0	1	0	0.25	-2		ENSG00000238172	2	4	0	2	0.333333	-1.58496			ENSG00000078487	152	96	0.631579	-0.662965
ENSG00000253667	16	6	0.375	-1.41504		ENSG00000117586	256	114	185	86	29	57.5	0.310811	-1.68589		ENSG00000198719	78	146	112	29	18	23.5	0.209821	-2.25277			ENSG00000217060	3	1	1	0	0.25	-2		ENSG00000238266	2	1	0	1	0.333333	-1.58496			ENSG00000078549	192	207	1.07812	0.108524
ENSG00000255262	24	9	0.375	-1.41504		ENSG00000204956	53	21	37	14	9	11.5	0.310811	-1.68589		ENSG00000091128	0	19	9.5	0	4	2	0.210526	-2.24793			ENSG00000223711	2	6	0	2	0.25	-2		ENSG00000239701	3	0	0	1	0.333333	-1.58496			ENSG00000078579	14	16	1.14286	0.192645
ENSG00000257262	16	6	0.375	-1.41504		ENSG00000185565	525	127	326	104	99	101.5	0.31135	-1.68339		ENSG00000101892	17	2	9.5	1	3	2	0.210526	-2.24793			ENSG00000224794	0	4	1	0	0.25	-2		ENSG00000239705	6	0	0	2	0.333333	-1.58496			ENSG00000078589	0	6	#DIV/0!	#DIV/0!
ENSG00000259594	16	6	0.375	-1.41504		ENSG00000226530	41	20	30.5	16	3	9.5	0.311475	-1.68281		ENSG00000136250	12	7	9.5	2	2	2	0.210526	-2.24793			ENSG00000224950	8	12	5	0	0.25	-2		ENSG00000239809	3	0	0	1	0.333333	-1.58496			ENSG00000078596	2595	450	0.17341	-2.52774
ENSG00000265692	16	6	0.375	-1.41504		ENSG00000166689	7030	747	3888.5	1472	951	1211.5	0.31156	-1.68242		ENSG00000161992	15	4	9.5	3	1	2	0.210526	-2.24793			ENSG00000225072	4	0	0	1	0.25	-2		ENSG00000240211	2	4	1	1	0.333333	-1.58496			ENSG00000078618	10696	7327	0.685022	-0.545777
ENSG00000287213	16	6	0.375	-1.41504		ENSG00000198842	691	20	355.5	144	78	111	0.312236	-1.67929		ENSG00000213088	4	15	9.5	1	3	2	0.210526	-2.24793			ENSG00000225339	4	0	0	1	0.25	-2		ENSG00000241081	1	2	1	0	0.333333	-1.58496			ENSG00000078668	11513	5658	0.491444	-1.0249
ENSG00000290554	16	6	0.375	-1.41504		ENSG00000147117	23	9	16	10	0	5	0.3125	-1.67807		ENSG00000254968	3	16	9.5	4	0	2	0.210526	-2.24793			ENSG00000225416	3	1	1	0	0.25	-2		ENSG00000241612	5	1	2	0	0.333333	-1.58496			ENSG00000078674	7530	6612	0.878088	-0.187563
ENSG00000245614	93	35	0.376344	-1.40988		ENSG00000172987	31	1	16	4	6	5	0.3125	-1.67807		ENSG00000263089	4	15	9.5	2	2	2	0.210526	-2.24793			ENSG00000225678	1	11	1	2	0.25	-2		ENSG00000241631	1	2	0	1	0.333333	-1.58496			ENSG00000078687	421	878	2.08551	1.0604
ENSG00000289393	61	23	0.377049	-1.40718		ENSG00000175164	32	0	16	8	2	5	0.3125	-1.67807		ENSG00000283051	8	11	9.5	3	1	2	0.210526	-2.24793			ENSG00000225826	0	4	1	0	0.25	-2		ENSG00000242021	3	0	1	0	0.333333	-1.58496			ENSG00000078699	603	1134	1.8806	0.911191
ENSG00000109339	212	80	0.377358	-1.40599		ENSG00000177483	7	9	8	5	0	2.5	0.3125	-1.67807		ENSG00000134215	68	345	206.5	31	56	43.5	0.210654	-2.24705			ENSG00000225963	1	3	1	0	0.25	-2		ENSG00000242061	1	2	1	0	0.333333	-1.58496			ENSG00000078725	310	254	0.819355	-0.28744
ENSG00000289078	1248	471	0.377404	-1.40582		ENSG00000206559	9	7	8	3	2	2.5	0.3125	-1.67807		ENSG00000105851	6	103	54.5	1	22	11.5	0.211009	-2.24462			ENSG00000226306	3	1	0	1	0.25	-2		ENSG00000242512	2	1	0	1	0.333333	-1.58496			ENSG00000078747	2328	2236	0.960481	-0.0581709
ENSG00000289594	45	17	0.377778	-1.40439		ENSG00000224186	11	21	16	4	6	5	0.3125	-1.67807		ENSG00000244219	59	31	45	12	7	9.5	0.211111	-2.24393			ENSG00000226849	3	5	2	0	0.25	-2		ENSG00000242640	0	3	1	0	0.333333	-1.58496			ENSG00000078795	5	2	0.4	-1.32193
ENSG00000183682	37	14	0.378378	-1.4021		ENSG00000232150	3	13	8	0	5	2.5	0.3125	-1.67807		ENSG00000232624	6	46	26	8	3	5.5	0.211538	-2.24101			ENSG00000226942	4	0	1	0	0.25	-2		ENSG00000242952	1	2	1	0	0.333333	-1.58496			ENSG00000078804	85	234	2.75294	1.46097
ENSG00000200534	37	14	0.378378	-1.4021		ENSG00000276261	9	7	8	5	0	2.5	0.3125	-1.67807		ENSG00000128242	116	295	205.5	56	31	43.5	0.211679	-2.24005			ENSG00000227155	8	0	0	2	0.25	-2		ENSG00000243243	6	0	0	2	0.333333	-1.58496			ENSG00000078808	3792	3136	0.827004	-0.274033
ENSG00000261437	37	14	0.378378	-1.4021		ENSG00000285695	4	12	8	0	5	2.5	0.3125	-1.67807		ENSG00000116661	683	2574	1628.5	348	342	345	0.211851	-2.23888			ENSG00000227583	1	3	1	0	0.25	-2		ENSG00000244691	3	0	0	1	0.333333	-1.58496			ENSG00000078814	0	7	#DIV/0!	#DIV/0!
ENSG00000279863	50	19	0.38	-1.39593		ENSG00000289513	5	11	8	1	4	2.5	0.3125	-1.67807		ENSG00000164849	17	16	16.5	3	4	3.5	0.212121	-2.23704			ENSG00000227879	3	1	1	0	0.25	-2		ENSG00000245164	2	4	0	2	0.333333	-1.58496			ENSG00000078898	4	4	1	0
ENSG00000113763	92	35	0.380435	-1.39428		ENSG00000138759	25680	6927	16303.5	3339	6851	5095	0.31251	-1.67803		ENSG00000237248	28	5	16.5	7	0	3.5	0.212121	-2.23704			ENSG00000228084	15	5	3	2	0.25	-2		ENSG00000248208	1	5	1	1	0.333333	-1.58496			ENSG00000078900	9	52	5.77778	2.53051
ENSG00000153714	63	24	0.380952	-1.39232		ENSG00000188559	3911	834	2372.5	610	876	743	0.313172	-1.67497		ENSG00000146151	188	61	124.5	45	8	26.5	0.212851	-2.23208			ENSG00000228278	4	0	0	1	0.25	-2		ENSG00000248227	5	4	1	2	0.333333	-1.58496			ENSG00000078902	655	864	1.31908	0.399536
ENSG00000163093	21	8	0.380952	-1.39232		ENSG00000227542	21	30	25.5	15	1	8	0.313725	-1.67243		ENSG00000115194	2663	701	1682	590	128	359	0.213436	-2.22812			ENSG00000229256	4	0	0	1	0.25	-2		ENSG00000248388	0	3	1	0	0.333333	-1.58496			ENSG00000078967	138	104	0.753623	-0.408085
ENSG00000196503	42	16	0.380952	-1.39232		ENSG00000077063	2005	423	1214	423	341	382	0.314662	-1.66812		ENSG00000087589	5	23	14	2	4	3	0.214286	-2.22239			ENSG00000229519	1	7	1	1	0.25	-2		ENSG00000248424	3	0	0	1	0.333333	-1.58496			ENSG00000079101	51	8	0.156863	-2.67243
ENSG00000251271	21	8	0.380952	-1.39232		ENSG00000184005	2344	597	1470.5	508	418	463	0.314859	-1.66722		ENSG00000128610	1	13	7	0	3	1.5	0.214286	-2.22239			ENSG00000229886	4	0	0	1	0.25	-2		ENSG00000248785	1	2	0	1	0.333333	-1.58496			ENSG00000079102	641	767	1.19657	0.258902
ENSG00000269037	21	8	0.380952	-1.39232		ENSG00000198768	666	747	706.5	226	219	222.5	0.314933	-1.66688		ENSG00000132464	1	13	7	2	1	1.5	0.214286	-2.22239			ENSG00000231414	0	4	1	0	0.25	-2		ENSG00000249396	5	1	0	2	0.333333	-1.58496			ENSG00000079112	3	4	1.33333	0.415037
ENSG00000158373	97	37	0.381443	-1.39046		ENSG00000168497	38	89	63.5	17	23	20	0.314961	-1.66676		ENSG00000149633	13	29	21	6	3	4.5	0.214286	-2.22239			ENSG00000232460	2	2	0	1	0.25	-2		ENSG00000249799	3	0	0	1	0.333333	-1.58496			ENSG00000079134	6590	2628	0.398786	-1.32631
ENSG00000143882	94	36	0.382979	-1.38466		ENSG00000134853	13702	4503	9102.5	4092	1642	2867	0.314968	-1.66672		ENSG00000226088	9	5	7	0	3	1.5	0.214286	-2.22239			ENSG00000232531	1	3	0	1	0.25	-2		ENSG00000250039	1	2	0	1	0.333333	-1.58496			ENSG00000079150	810	215	0.265432	-1.91359
ENSG00000135205	60	23	0.383333	-1.38333		ENSG00000186767	1289	456	872.5	229	321	275	0.315186	-1.66572		ENSG00000227719	7	7	7	2	1	1.5	0.214286	-2.22239			ENSG00000232814	4	0	1	0	0.25	-2		ENSG00000250064	0	6	2	0	0.333333	-1.58496			ENSG00000079156	463	183	0.395248	-1.33917
ENSG00000247675	73	28	0.383562	-1.38247		ENSG00000095370	98	13	55.5	26	9	17.5	0.315315	-1.66513		ENSG00000232876	12	2	7	3	0	1.5	0.214286	-2.22239			ENSG00000232872	11	133	31	5	0.25	-2		ENSG00000250328	5	1	2	0	0.333333	-1.58496			ENSG00000079215	331	582	1.75831	0.814188
ENSG00000105011	99	38	0.383838	-1.38143		ENSG00000284428	736	221	478.5	216	86	151	0.315569	-1.66397		ENSG00000233754	13	29	21	0	9	4.5	0.214286	-2.22239			ENSG00000233005	8	0	1	1	0.25	-2		ENSG00000250504	2	1	1	0	0.333333	-1.58496			ENSG00000079246	42354	31717	0.748855	-0.417242
ENSG00000015153	104	40	0.384615	-1.37851		ENSG00000143340	0	19	9.5	4	2	3	0.315789	-1.66297		ENSG00000250940	13	1	7	0	3	1.5	0.214286	-2.22239			ENSG00000233190	1	3	1	0	0.25	-2		ENSG00000250787	4	2	2	0	0.333333	-1.58496			ENSG00000079257	714	415	0.581232	-0.782813
ENSG00000125726	26	10	0.384615	-1.37851		ENSG00000151025	6	13	9.5	4	2	3	0.315789	-1.66297		ENSG00000254554	7	7	7	2	1	1.5	0.214286	-2.22239			ENSG00000233324	2	2	0	1	0.25	-2		ENSG00000250948	2	4	1	1	0.333333	-1.58496			ENSG00000079263	5	7	1.4	0.485427
ENSG00000152217	143	55	0.384615	-1.37851		ENSG00000257660	16	3	9.5	6	0	3	0.315789	-1.66297		ENSG00000267069	23	5	14	6	0	3	0.214286	-2.22239			ENSG00000234264	1	11	2	1	0.25	-2		ENSG00000251155	0	6	2	0	0.333333	-1.58496			ENSG00000079277	588	554	0.942177	-0.0859302
ENSG00000178460	26	10	0.384615	-1.37851		ENSG00000283108	11	8	9.5	6	0	3	0.315789	-1.66297		ENSG00000268754	24	4	14	5	1	3	0.214286	-2.22239			ENSG00000234789	4	0	1	0	0.25	-2		ENSG00000251768	2	1	1	0	0.333333	-1.58496			ENSG00000079308	22	121	5.5	2.45943
ENSG00000237491	26	10	0.384615	-1.37851		ENSG00000286240	11	8	9.5	6	0	3	0.315789	-1.66297		ENSG00000287901	24	4	14	4	2	3	0.214286	-2.22239			ENSG00000235028	1	3	0	1	0.25	-2		ENSG00000252947	1	2	0	1	0.333333	-1.58496			ENSG00000079313	96	719	7.48958	2.90489
ENSG00000169174	7130	2752	0.385975	-1.37342		ENSG00000187123	2270	530	1400	727	159	443	0.316429	-1.66005		ENSG00000289236	10	4	7	0	3	1.5	0.214286	-2.22239			ENSG00000235084	2	2	1	0	0.25	-2		ENSG00000253336	2	1	0	1	0.333333	-1.58496			ENSG00000079332	8620	4663	0.540951	-0.886429
ENSG00000009724	31	12	0.387097	-1.36923		ENSG00000111218	28	13	20.5	12	1	6.5	0.317073	-1.65711		ENSG00000291144	8	6	7	1	2	1.5	0.214286	-2.22239			ENSG00000235660	0	4	0	1	0.25	-2		ENSG00000253404	0	3	0	1	0.333333	-1.58496			ENSG00000079335	568	446	0.785211	-0.348847
ENSG00000179406	62	24	0.387097	-1.36923		ENSG00000164256	11	71	41	15	11	13	0.317073	-1.65711		ENSG00000179636	44	49	46.5	17	3	10	0.215054	-2.21723			ENSG00000235806	3	1	1	0	0.25	-2		ENSG00000253452	1	5	0	2	0.333333	-1.58496			ENSG00000079337	144	504	3.5	1.80735
ENSG00000149922	358	139	0.388268	-1.36487		ENSG00000168263	38	3	20.5	2	11	6.5	0.317073	-1.65711		ENSG00000104808	119	76	97.5	33	9	21	0.215385	-2.21501			ENSG00000236039	4	0	0	1	0.25	-2		ENSG00000253573	2	1	0	1	0.333333	-1.58496			ENSG00000079385	4	66	16.5	4.04439
ENSG00000273061	41	16	0.390244	-1.35755		ENSG00000247735	124	103	113.5	19	53	36	0.317181	-1.65662		ENSG00000162344	10	143	76.5	23	10	16.5	0.215686	-2.21299			ENSG00000236444	2	2	0	1	0.25	-2		ENSG00000253754	3	0	0	1	0.333333	-1.58496			ENSG00000079387	1428	1277	0.894258	-0.161237
ENSG00000269993	74	29	0.391892	-1.35147		ENSG00000185730	610	426	518	176	153	164.5	0.317568	-1.65486		ENSG00000132429	684	178	431	157	29	93	0.215777	-2.21239			ENSG00000236495	2	2	1	0	0.25	-2		ENSG00000253833	2	1	0	1	0.333333	-1.58496			ENSG00000079393	26	9	0.346154	-1.53051
ENSG00000145284	51	20	0.392157	-1.3505		ENSG00000146250	484	70	277	51	125	88	0.31769	-1.65431		ENSG00000172782	311	266	288.5	25	100	62.5	0.216638	-2.20664			ENSG00000236723	3	1	0	1	0.25	-2		ENSG00000254271	1	2	1	0	0.333333	-1.58496			ENSG00000079432	111	937	8.44144	3.07749
ENSG00000184788	79	31	0.392405	-1.34958		ENSG00000102678	21	1	11	5	2	3.5	0.318182	-1.65208		ENSG00000142661	31	29	30	12	1	6.5	0.216667	-2.20645			ENSG00000237135	1	3	0	1	0.25	-2		ENSG00000254418	3	0	0	1	0.333333	-1.58496			ENSG00000079435	8	70	8.75	3.12928
ENSG00000102924	107	42	0.392523	-1.34915		ENSG00000172159	57	9	33	6	15	10.5	0.318182	-1.65208		ENSG00000164749	87	166	126.5	33	22	27.5	0.217391	-2.20163			ENSG00000237176	1	3	1	0	0.25	-2		ENSG00000254480	4	8	4	0	0.333333	-1.58496			ENSG00000079459	5075	3179	0.626404	-0.674835
ENSG00000114270	140	55	0.392857	-1.34792		ENSG00000260855	32	12	22	10	4	7	0.318182	-1.65208		ENSG00000268785	9	14	11.5	2	3	2.5	0.217391	-2.20163			ENSG00000237227	4	0	1	0	0.25	-2		ENSG00000254501	5	1	1	1	0.333333	-1.58496			ENSG00000079462	1978	1143	0.577856	-0.791217
ENSG00000224616	33	13	0.393939	-1.34395		ENSG00000042062	258	27	142.5	85	6	45.5	0.319298	-1.64702		ENSG00000286052	44	2	23	7	3	5	0.217391	-2.20163			ENSG00000237624	11	1	2	1	0.25	-2		ENSG00000254563	2	1	1	0	0.333333	-1.58496			ENSG00000079482	84	225	2.67857	1.42146
ENSG00000226824	66	26	0.393939	-1.34395		ENSG00000178665	199	101	150	32	64	48	0.32	-1.64386		ENSG00000188338	368	951	659.5	213	74	143.5	0.217589	-2.20032			ENSG00000238062	3	1	0	1	0.25	-2		ENSG00000254707	0	3	1	0	0.333333	-1.58496			ENSG00000079557	0	0	#DIV/0!	#DIV/0!
ENSG00000227392	66	26	0.393939	-1.34395		ENSG00000214018	17	8	12.5	3	5	4	0.32	-1.64386		ENSG00000058404	274	75	174.5	60	16	38	0.217765	-2.19916			ENSG00000238423	0	4	1	0	0.25	-2		ENSG00000254873	1	2	1	0	0.333333	-1.58496			ENSG00000079616	5254	3951	0.751998	-0.411198
ENSG00000227525	38	15	0.394737	-1.34104		ENSG00000241644	116	34	75	48	0	24	0.32	-1.64386		ENSG00000110799	52	329	190.5	48	35	41.5	0.217848	-2.19861			ENSG00000239809	4	0	1	0	0.25	-2		ENSG00000254939	2	1	0	1	0.333333	-1.58496			ENSG00000079689	0	0	#DIV/0!	#DIV/0!
ENSG00000260917	76	30	0.394737	-1.34104		ENSG00000250938	14	11	12.5	2	6	4	0.32	-1.64386		ENSG00000237595	26	6	16	1	6	3.5	0.21875	-2.19265			ENSG00000240236	2	2	1	0	0.25	-2		ENSG00000255129	7	14	3	4	0.333333	-1.58496			ENSG00000079691	476	1117	2.34664	1.2306
ENSG00000285933	38	15	0.394737	-1.34104		ENSG00000231213	130	23	76.5	49	0	24.5	0.320261	-1.64268		ENSG00000137766	120	299	209.5	28	64	46	0.21957	-2.18724			ENSG00000241532	2	2	0	1	0.25	-2		ENSG00000255434	0	9	1	2	0.333333	-1.58496			ENSG00000079739	5338	6295	1.17928	0.237907
ENSG00000256546	43	17	0.395349	-1.3388		ENSG00000124194	198	42	120	62	15	38.5	0.320833	-1.6401		ENSG00000161267	309	532	420.5	102	83	92.5	0.219976	-2.18458			ENSG00000241535	3	1	1	0	0.25	-2		ENSG00000255487	0	3	0	1	0.333333	-1.58496			ENSG00000079785	16004	7185	0.44895	-1.15537
ENSG00000282851	43	17	0.395349	-1.3388		ENSG00000115295	549	67	308	100	98	99	0.321429	-1.63743		ENSG00000169758	44	106	75	17	16	16.5	0.22	-2.18442			ENSG00000241932	2	2	1	0	0.25	-2		ENSG00000255642	13	17	5	5	0.333333	-1.58496			ENSG00000079805	988	4439	4.49291	2.16765
ENSG00000273284	48	19	0.395833	-1.33703		ENSG00000164659	10571	1965	6268	1910	2122	2016	0.321634	-1.63651		ENSG00000179270	97	30	63.5	18	10	14	0.220472	-2.18133			ENSG00000242992	0	4	1	0	0.25	-2		ENSG00000255649	0	3	0	1	0.333333	-1.58496			ENSG00000079819	9991	7123	0.712942	-0.488144
ENSG00000289358	131	52	0.396947	-1.33298		ENSG00000137261	430	64	247	92	67	79.5	0.321862	-1.63548		ENSG00000101213	19	67	43	14	5	9.5	0.22093	-2.17834			ENSG00000243396	4	4	0	2	0.25	-2		ENSG00000255815	2	1	0	1	0.333333	-1.58496			ENSG00000079841	31	52	1.67742	0.746243
ENSG00000061337	466	185	0.396996	-1.3328		ENSG00000111912	1620	281	950.5	174	438	306	0.321936	-1.63515		ENSG00000185985	34	52	43	11	8	9.5	0.22093	-2.17834			ENSG00000243789	4	4	2	0	0.25	-2		ENSG00000255883	1	2	0	1	0.333333	-1.58496			ENSG00000079931	117	189	1.61538	0.691878
ENSG00000270916	93	37	0.397849	-1.32971		ENSG00000198570	88	30	59	31	7	19	0.322034	-1.63472		ENSG00000106789	1115	4168	2641.5	470	701	585.5	0.221654	-2.17362			ENSG00000249244	3	1	1	0	0.25	-2		ENSG00000256148	2	1	0	1	0.333333	-1.58496			ENSG00000079950	2852	1868	0.654979	-0.61048
ENSG00000128610	108	43	0.398148	-1.32862		ENSG00000250571	156	151	153.5	71	28	49.5	0.322476	-1.63274		ENSG00000057468	6	3	4.5	2	0	1	0.222222	-2.16993			ENSG00000249858	3	1	1	0	0.25	-2		ENSG00000256321	9	0	0	3	0.333333	-1.58496			ENSG00000079974	351	647	1.8433	0.882295
ENSG00000214748	583	233	0.399657	-1.32317		ENSG00000270441	8	23	15.5	10	0	5	0.322581	-1.63227		ENSG00000073737	30	15	22.5	8	2	5	0.222222	-2.16993			ENSG00000250412	4	0	1	0	0.25	-2		ENSG00000256356	13	11	4	4	0.333333	-1.58496			ENSG00000079999	1907	1143	0.599371	-0.738479
ENSG00000007038	25	10	0.4	-1.32193		ENSG00000271361	18	13	15.5	10	0	5	0.322581	-1.63227		ENSG00000075290	4	5	4.5	2	0	1	0.222222	-2.16993			ENSG00000250826	1	3	0	1	0.25	-2		ENSG00000256393	0	3	1	0	0.333333	-1.58496			ENSG00000080007	72	1	0.0138889	-6.16993
ENSG00000075290	5	2	0.4	-1.32193		ENSG00000278192	29	2	15.5	10	0	5	0.322581	-1.63227		ENSG00000102854	4	32	18	7	1	4	0.222222	-2.16993			ENSG00000250920	0	4	0	1	0.25	-2		ENSG00000256442	0	3	1	0	0.333333	-1.58496			ENSG00000080031	1	0	0	#NUM!
ENSG00000108785	20	8	0.4	-1.32193		ENSG00000113594	10366	2604	6485	1534	2661	2097.5	0.323439	-1.62844		ENSG00000114455	3	15	9	0	4	2	0.222222	-2.16993			ENSG00000251002	3	1	1	0	0.25	-2		ENSG00000257121	3	0	0	1	0.333333	-1.58496			ENSG00000080166	3	5	1.66667	0.736966
ENSG00000110203	5	2	0.4	-1.32193		ENSG00000115423	22	12	17	8	3	5.5	0.323529	-1.62803		ENSG00000134339	6	3	4.5	0	2	1	0.222222	-2.16993			ENSG00000251548	3	1	1	0	0.25	-2		ENSG00000257735	3	0	0	1	0.333333	-1.58496			ENSG00000080189	1869	1561	0.835206	-0.259796
ENSG00000124103	5	2	0.4	-1.32193		ENSG00000188549	21	13	17	5	6	5.5	0.323529	-1.62803		ENSG00000160460	15	12	13.5	3	3	3	0.222222	-2.16993			ENSG00000251620	2	2	1	0	0.25	-2		ENSG00000258128	1	2	1	0	0.333333	-1.58496			ENSG00000080200	187	1064	5.68984	2.50839
ENSG00000126500	5	2	0.4	-1.32193		ENSG00000135636	1292	113	702.5	204	251	227.5	0.323843	-1.62663		ENSG00000163421	8	1	4.5	2	0	1	0.222222	-2.16993			ENSG00000251841	0	16	4	0	0.25	-2		ENSG00000258325	1	2	0	1	0.333333	-1.58496			ENSG00000080224	19	70	3.68421	1.88136
ENSG00000127528	5	2	0.4	-1.32193		ENSG00000229582	25	15	20	8	5	6.5	0.325	-1.62149		ENSG00000173838	31	5	18	5	3	4	0.222222	-2.16993			ENSG00000252355	3	1	0	1	0.25	-2		ENSG00000258413	7	2	3	0	0.333333	-1.58496			ENSG00000080293	3	23	7.66667	2.9386
ENSG00000136206	5	2	0.4	-1.32193		ENSG00000223658	33	10	21.5	12	2	7	0.325581	-1.61891		ENSG00000217555	5	4	4.5	1	1	1	0.222222	-2.16993			ENSG00000253293	1	3	1	0	0.25	-2		ENSG00000258423	3	0	0	1	0.333333	-1.58496			ENSG00000080298	737	1248	1.69335	0.759881
ENSG00000137507	20	8	0.4	-1.32193		ENSG00000099250	7461	2219	4840	1573	1581	1577	0.325826	-1.61782		ENSG00000225338	4	5	4.5	2	0	1	0.222222	-2.16993			ENSG00000253308	36	8	1	10	0.25	-2		ENSG00000259340	0	6	1	1	0.333333	-1.58496			ENSG00000080345	4408	3145	0.713475	-0.487064
ENSG00000138115	5	2	0.4	-1.32193		ENSG00000106013	37	9	23	9	6	7.5	0.326087	-1.61667		ENSG00000226087	9	0	4.5	0	2	1	0.222222	-2.16993			ENSG00000253897	2	2	1	0	0.25	-2		ENSG00000259419	1	2	0	1	0.333333	-1.58496			ENSG00000080371	1538	1227	0.797789	-0.32592
ENSG00000141028	5	2	0.4	-1.32193		ENSG00000245598	95	6	50.5	27	6	16.5	0.326733	-1.61382		ENSG00000226349	1	8	4.5	2	0	1	0.222222	-2.16993			ENSG00000254639	0	4	0	1	0.25	-2		ENSG00000259461	2	1	1	0	0.333333	-1.58496			ENSG00000080493	50	47	0.94	-0.0892673
ENSG00000143127	5	2	0.4	-1.32193		ENSG00000125966	1415	160	787.5	292	223	257.5	0.326984	-1.61271		ENSG00000227039	3	15	9	2	2	2	0.222222	-2.16993			ENSG00000255085	4	0	0	1	0.25	-2		ENSG00000259704	3	0	0	1	0.333333	-1.58496			ENSG00000080503	117	251	2.1453	1.10118
ENSG00000155926	5	2	0.4	-1.32193		ENSG00000131016	33931	4494	19212.5	3987	8593	6290	0.327391	-1.61091		ENSG00000229962	15	3	9	0	4	2	0.222222	-2.16993			ENSG00000255136	2	6	2	0	0.25	-2		ENSG00000259928	1	2	0	1	0.333333	-1.58496			ENSG00000080546	770	642	0.833766	-0.262285
ENSG00000155957	105	42	0.4	-1.32193		ENSG00000101680	45514	19132	32323	11444	9725	10584.5	0.32746	-1.61061		ENSG00000230069	3	6	4.5	1	1	1	0.222222	-2.16993			ENSG00000256448	1	3	1	0	0.25	-2		ENSG00000260211	3	0	0	1	0.333333	-1.58496			ENSG00000080561	323	623	1.92879	0.947698
[truncated: 61,253 more rows]
[truncated: 5 more columns]
