# Supplementary material for: Conserved roles of GATA4 and its target gene TBX2 in regulation of human cardiogenesis
Source: Biol Open. 2026 Jun 15;15(6):bio062553. doi: 10.1242/bio.062553 (PMC13312917; doi:10.1242/bio.062553)
Supplement: Table S4. Information on antibodies, sgRNAs and primers used in this study. [file biolopen-15-062553-TableS4.xlsx]

## Sheet: Contents
Sheet	Title	Description
1	xl_gata4_geneset_enrichment	Gene set enrichment analysis for the overlap in differentially expressed genes in Xenopus explants treated with Gata4 (G4), Gata4 and Dkk1 (G4D), or Nodal (N).
2	h_iPSC_geneset_enrichment	Gene set enrichment analysis for the human iPSC lines at the days indicated.
3	h_RNAseq_normalised_counts	Normalised count from RNA-seq analysis of the WT Rebl Pat parental human iPS cell line and its mutant derivatives at different days of iPSC-CM differentiation.
4	Reagents	Information on antibodies, sgRNAs and primers used in this study.
5	Karyotyping	Karyotyping data for the parental Rebl Pat iPS cell line and its edited derivatives

## Sheet: 4. Reagents
	Primary Antibodies used for the Immunofluorescene, Western Blotting, and ChIP experiments reported in this study.								Fluorescent cell stains and indicators used for Immunfluorescence of fixed cells and calcium imaging of live cells.
	Ab clone ID	Target	Host	Clonality	Antigen	Source			ID/Cat no.	Manufacturer	Name	Targets Stained	Working Concentration
	MA5-12960	Cardiac troponin/TNNT2	Mouse	Monoclonal	Purified rabbit cardiac troponin T isoform (TnT4R)	Thermo Fisher Scientific Cat# MA5-12960, RRID:AB_11000742			H32713	ThermoFisher	HCS Cell Mask Orange	Cell membrane, cytosol, nucleus	1x
	E7	Β-tubulin/TUBB	Mouse	Monoclonal	Chalmydomonas beta tubulin	DSHB Cat# E7, RRID:AB_528499			H-1200	VectaShield	Vectashield Antifade Mounting Media with DAPI	Nuclei	5 ug/mL
	D-3	TBX2	Mouse	Monoclonal	Human TBX2	Santa Cruz Biotechnology Cat# sc-514291, RRID:AB_2941848)			H-1600	VectaShield	Vectashield Hard Set Mounting Media with Pahlloidin-TRITC	Filamentous Actin	-
	6D3	PRDM1/Blimp1	Rat	Monoclonal	GST-fusion protein corresponding to amino acids 255-395 of mouse Blimp1	Santa Cruz Biotechnology Cat# sc-47732, RRID:AB_628168			21083-AAT, 20550-AAT	Stratech	Fluo-8AM, Fluo-4AM	Intracellular Ca++	1 µM
	C-14	ERK2	Rabbit	Polyclonal	A peptide mapping to the c-terminus of rat Erk2	Santa Cruz Biotechnology Cat# sc-154, RRID:AB_2141292
	ab97959	SOX2	Rabbit	Polyclonal	Synthetic peptide derived from residues 300 to the C-terminus of Human SOX2	Abcam Cat# ab97959, RRID:AB_2341193			Secondary antibodies used for Immunfluorescence
	ab19857	POUF51	Rabbit	Polyclonal	Peptide corresponding to residue 300 to the C-terminus of human POU5F1	Abcam Cat# ab19857, RRID:AB_445175			ID/Catalogue number	Manufacturer	Host	Target	Conjugate	Dilution
	H-112	GATA4	Rabbit	Polyclonal	Amino acids 328-439 of GATA-4 of human origin	Santa Cruz Biotechnology Cat# sc-9053, RRID:AB_2247396			A-11008	ThermoFisher	Goat	Rabbit	Alexa-488	1 in 500
	E-7	MYBPC3	Mouse	Monoclonal	Amino acids 1-120 from the N-terminus of MYBPC3 of human origin	Santa Cruz Biotechnology Cat# sc-137180, RRID:AB_2017317			A-11012	ThermoFIsher	Goat	Rabbit	Alexa-594	1 in 500
	2-2.2.14	HA - Tag	Mouse	Monoclonal	Haemagglutinin tag. Note. Antibody conjugated to magnetic beads.	Thermo Fisher Scientific Cat# 88836,
						RRID: AB2749815
	3F10	HA - Tag	Rat	Monoclonal	Haemagglutinin tag. Unconjugated antibody.	Roche Cat# 11867423001, RRID:AB_390918
	Guide sequences used for CRISPR-Cas9 gene editing of human iPS cells						Primers for genotyping edited lines
	Gene	Gene Location	PAM	Protospacer Sequence	Cut site spacing (bp)		Gene	Forward	Reverse
	PRDM1	Chr 6 106,085,819 - 106,110,439	TGG	CTCTCCCCGGGAGCAAAACC	121		GATA4	GGAAGCTGCGGCCTACAG	CCCTCGACAGGGCTCAAGA
	PRDM1	Chr 6 106,085,819 - 106,110,439	CGG	AGGCTTCACTACCCTTATCC			TBX2	CTCCCCGCAGACCATCCTAAA	ACATCTCCATCAGAACGACGG
	TBX2	Chr17 61,399,395 - 61,409,966	CGG	GCTCGCACTATGTGGAAGCG	61		PRDM1	TCACCACTTCATTGACGGCTTT	GTTTTTCCTCTTCCTAGTCCCTAGC
	TBX2	Chr17 61,399,395 - 61,409,966	AGG	GTCGGTCTCCGGGAACACGT
	GATA4	Chr8 11707781 - 11709011	GGG	CGGCCATGTAAGCCGGGTAG	68
	GATA4	Chr8 11707781 - 11709011	GGG	TGCAGGACCGGGCTGTCGAA
			Primers for RT-PCR amplification of human targets.				Primers for RT-PCR amplification of Xenopus laevis genes.
			Gene	Forward	Reverse		Gene	Forward	Reverse
			ACTA2	CCTATCCCCGGGACTAAGAC	GGGTACTTCAGGGTCAGGAT		odc1	GCCATTGTGAAGACTCTCTCCATT	TTCGGGTGATTCCTTGCCAC
			CACNA1C	TCAGCTCTAACAACAGGTTTCG	AAGCCCCATAAGCAGTCATCT		Lefty1.S	CCATGGCTGAACTCAAGCTC	GTGTCCAGGTAAGTTCCCGA
			GAPDH	GGGCTGCTTTTAACTCTGGT	CATCGCCCCACTTGATTTTG		tbx2	GAGGAGCCAGAGTGAGCG	CGGAGGCAGGGTTAGAGC
			GATA4	GTCCCAGACGTTCTCAGTCA	GGCCTCCTTCTTTGCTATCC		ephA4	AATTCCGACGGTGTGTATAGG	TGCAGACTTGGTAAGTTCGT
			ISL1	TGTTCACCAACTGTACAACCA	CATTTGATCCCGTACAACCTGAT		igf2	TCTCACAAACCAACCCCAGT	CACGCTGCTACTTCTGTGTT
			MESP1	CTATATCGGCCACCTGTCGG	CAGTCTGCCAAGGAACCACT		trim29	TTCAAAGGCCAAACAGAGTGA	TGTACGGTCAGAGTGCCTAA
			MYBPC3	AGCTCCACTTCATGGAG GTC	TGTCAAACACCCACTCA TCG		rgl2	GTGTTCCTCACTGACTTGGT	CACCTTTGGTTTCGGTGGAT
			MYH6	GGAAGAGTGAGCGGCCATCAAGG	CTGCTGGAGAGGTTATTCCTCG		rgs2	CTGCCAGAAAAACGAGGAGA	AAAAGGCTCTGAATGCTGCT
			MYH7	GCCAACACCAACCTGTCCAAGTTC	TGCAAAGGCTCCAGGTCTGAGGGC		tnfsf10l	ATGTCAGAGGAACTGCGTTG	GAGTGTCAGATGGGCTGATG
			NANOG	AAGGCAAACAACCCACT TCT	GGCATCCCTGCGTCACA		usp43	GGTGCCTACCTCCTGTTCTA	GGCAGCTTCATACTAGCACT
			NKX2_5	AGACCGAAAAGAAAGCCTGAAA	GGCAGAGAGACGCTTGGTAA		map3k12	CAAGAACTGACACCCACACAAT	TCCCTGCTTGTGTTCTGTTGA
			POU5F1	TCCCTTCGCAAGCCCTCAT	TGACGGTGCAGGGCTCCGGGGA		pllk2	ACGGCTCCTGATTTTCACTT	TTTGTCAGCCCTCTCTACGA
			RYR2	AGCCATTCTGCAAGACTCAC	GCTGCGTTTGATGCTTTCAT		osr1	TCCTTCTGGGCTTATTGCAC	ATTGAAGGCTTGTAGGAAGGAA
			SOX2	CAGCGCATGGACAGTTA CG	AGTAGGACATGCTGTAG GTGG		osr2	CACCCCAAACAAGGAACCAT	CGTGGATGAGCAGGTTGTAG
			T	GGGTACTCCCAATCCTATTCTG	ATGGGTGAGGGGTGTGTAG		sox17a	GATGGTGGTTACGCCAGCGA	TGCGGGGTCTGTACTTGTAG
			TBX2	GCTGACGATTGCCGCTATAA	TGCATGGAGTTTAGGATGGTGAAG		sox17b	CCCCAGTGATGGCTAAACAGA	CTGGTCGAACTCAGTCTTGT
			TBX5	ACTGGGGTATGCCTGGTAAT	CAAGGTTCTGCTCTCCAACT		fst	GCAAAGAGGAATGCTGCAAG	ATTCCGCACACTGAACCTTT
			TNNI3	CTCCAACTACCGCGCTT ATG	CCGTGATGTTCTTGGTG ACT		fzd8	GGCCAGGTCGGTTCCTAAA	AGTGGAGACAGTGGCAAAAG
			TNNT2	TCGAGGCTCACT TTGAGAAC	TTTTCCGCTCTG TCTTCTGG		prdm1	ATCGGCAGTTTCACCTCATC	TTCCACCTGCAAGCATACTG
			PRDM1	GCCACATGAATGCCAGGTCT	GGTGAACCTTGAGGCTACAG		calb1	GAAGTCAAGCGAGGAGTTCA	ACACATTTTGACACCCTGGAA
							gata2	ACTAACGGGGACAACTCACT	TAGTAGGGGTTGCCTTGAGA
							gjb2	AGAAGAAGGGGAACTGTGGA	CAGATGCCAGACACGACAAT
							hoxC13	ACATTACCTCCCCAGAAGCA	CCTGGTAGGAACTGGCAAAA
							id3	GTACGATATGAACGGCTGCT	A GGGCAATGGCACTCAATACT
							ccndx	AGAGATACATCCCGTCTGCT	CCTCAGTTTGGAGGCAAGAA
							id2	GATATTAAGGCGCGTGCGAT	TGATGGAGACTGACGATGCT
							id4	CAGAGTCGGAAAGCCCAAGT	GTCCGTAAGAGGGGTCCTG
							lmo2	GAGAGAAAGAGCCTGGACCC	ATTTGCGCCCCAGTTTATAGT
							tbx5	TCAGAACCACAAGATCACACAG	GCTCAGCTGGCTCTTCACTT
							hhex	AGGCCAGTCAGCGACTACA	ATTTCCCTGTGGGTTCTCCT
							gata6	CTGCGGATTGTACAGCAAGA	TGGAGTCATGGGAATTTCGT
